# Supplementary material for: Precise allele-specific genome editing by spatiotemporal control of CRISPR-Cas9 via pronuclear transplantation
Source: Nat Commun. 2020 Sep 14;11:4593. doi: 10.1038/s41467-020-18391-y (PMC7490392; doi:10.1038/s41467-020-18391-y)
Supplement: Supplementary file 5 — Supplementary Data 1 [file 41467_2020_18391_MOESM5_ESM.xlsx]

## Sheet: Sheet1
Clinvar Database, pathegenic entries
1	1014143	183381	C	T	.	.	ALLELEID=181485;CLNDISDB=MONDO:MONDO:0014502,MedGen:C4015293,OMIM:616126,Orphanet:ORPHA319563;CLNDN=Immunodeficiency_38_with_basal_ganglia_calcification;CLNHGVS=NC_000001.11:g.1014143C>T;CLNREVSTAT=no_assertion_criteria_provided;CLNSIG=Pathogenic;CLNVC=single_nucleotide_variant;CLNVCSO=SO:0001483;CLNVI=OMIM_Allelic_Variant:147571.0003;GENEINFO=ISG15:9636;MC=SO:0001587|nonsense;ORIGIN=1;RS=7862010…
1	1014316	161455	C	CG	.	.	ALLELEID=171289;CLNDISDB=MONDO:MONDO:0014502,MedGen:C4015293,OMIM:616126,Orphanet:ORPHA319563;CLNDN=Immunodeficiency_38_with_basal_ganglia_calcification;CLNHGVS=NC_000001.11:g.1014319dup;CLNREVSTAT=no_assertion_criteria_provided;CLNSIG=Pathogenic;CLNVC=Duplication;CLNVCSO=SO:1000035;CLNVI=OMIM_Allelic_Variant:147571.0002;GENEINFO=ISG15:9636;MC=SO:0001589|frameshift_variant;ORIGIN=1;RS=672601345
1	1014359	161454	G	T	.	.	AF_EXAC=0.00001;ALLELEID=171288;CLNDISDB=MONDO:MONDO:0014502,MedGen:C4015293,OMIM:616126,Orphanet:ORPHA319563;CLNDN=Immunodeficiency_38_with_basal_ganglia_calcification;CLNHGVS=NC_000001.11:g.1014359G>T;CLNREVSTAT=no_assertion_criteria_provided;CLNSIG=Pathogenic;CLNVC=single_nucleotide_variant;CLNVCSO=SO:0001483;CLNVI=OMIM_Allelic_Variant:147571.0001;GENEINFO=ISG15:9636;MC=SO:0001587|nonsense;ORI…
1	1022225	243036	G	A	.	.	AF_EXAC=0.00001;ALLELEID=244110;CLNDISDB=MONDO:MONDO:0018940,MedGen:C0751882,Orphanet:ORPHA590;CLNDN=Congenital_myasthenic_syndrome;CLNHGVS=NC_000001.11:g.1022225G>A;CLNREVSTAT=no_assertion_criteria_provided;CLNSIG=Pathogenic;CLNVC=single_nucleotide_variant;CLNVCSO=SO:0001483;GENEINFO=AGRN:375790;MC=SO:0001583|missense_variant;ORIGIN=1;RS=756623659
1	1022313	243037	A	T	.	.	ALLELEID=244111;CLNDISDB=MONDO:MONDO:0018940,MedGen:C0751882,Orphanet:ORPHA590;CLNDN=Congenital_myasthenic_syndrome;CLNHGVS=NC_000001.11:g.1022313A>T;CLNREVSTAT=no_assertion_criteria_provided;CLNSIG=Pathogenic;CLNVC=single_nucleotide_variant;CLNVCSO=SO:0001483;GENEINFO=AGRN:375790;MC=SO:0001583|missense_variant;ORIGIN=1;RS=879253787
1	1041338	654128	TCCTGCGCCGCG	T	.	.	ALLELEID=626505;CLNDISDB=MONDO:MONDO:0014052,MedGen:C3808739,OMIM:615120;CLNDN=Myasthenic_syndrome,_congenital,_8;CLNHGVS=NC_000001.11:g.1041347_1041357del;CLNREVSTAT=criteria_provided,_single_submitter;CLNSIG=Pathogenic;CLNVC=Deletion;CLNVCSO=SO:0000159;GENEINFO=AGRN:375790;MC=SO:0001589|frameshift_variant;ORIGIN=1
1	1041354	574478	CGCCCGCCAGGAGAATGTCTTCAAGAAGTTCGACG	C	.	.	ALLELEID=556892;CLNDISDB=MONDO:MONDO:0014052,MedGen:C3808739,OMIM:615120;CLNDN=Myasthenic_syndrome,_congenital,_8;CLNHGVS=NC_000001.11:g.1041359_1041392del;CLNREVSTAT=criteria_provided,_single_submitter;CLNSIG=Pathogenic;CLNVC=Deletion;CLNVCSO=SO:0000159;GENEINFO=AGRN:375790;MC=SO:0001589|frameshift_variant;ORIGIN=1;RS=1557700705
1	1041559	654968	G	GGCCC	.	.	ALLELEID=626508;CLNDISDB=MONDO:MONDO:0014052,MedGen:C3808739,OMIM:615120;CLNDN=Myasthenic_syndrome,_congenital,_8;CLNHGVS=NC_000001.11:g.1041561_1041564dup;CLNREVSTAT=criteria_provided,_single_submitter;CLNSIG=Pathogenic;CLNVC=Duplication;CLNVCSO=SO:1000035;GENEINFO=AGRN:375790;MC=SO:0001589|frameshift_variant;ORIGIN=1
1	1041582	126556	C	T	.	.	ALLELEID=132069;CLNDISDB=MONDO:MONDO:0014052,MedGen:C3808739,OMIM:615120|MONDO:MONDO:0018940,MedGen:C0751882,Orphanet:ORPHA590;CLNDN=Myasthenic_syndrome,_congenital,_8|Congenital_myasthenic_syndrome;CLNHGVS=NC_000001.11:g.1041582C>T;CLNREVSTAT=no_assertion_criteria_provided;CLNSIG=Pathogenic;CLNVC=single_nucleotide_variant;CLNVCSO=SO:0001483;CLNVI=OMIM_Allelic_Variant:103320.0003;GENEINFO=AGRN:37…
1	1042053	644955	C	G	.	.	ALLELEID=626510;CLNDISDB=MONDO:MONDO:0014052,MedGen:C3808739,OMIM:615120;CLNDN=Myasthenic_syndrome,_congenital,_8;CLNHGVS=NC_000001.11:g.1042053C>G;CLNREVSTAT=criteria_provided,_single_submitter;CLNSIG=Pathogenic;CLNVC=single_nucleotide_variant;CLNVCSO=SO:0001483;GENEINFO=AGRN:375790;MC=SO:0001587|nonsense;ORIGIN=1
1	1042136	243038	T	TC	.	.	ALLELEID=244112;CLNDISDB=MONDO:MONDO:0018940,MedGen:C0751882,Orphanet:ORPHA590;CLNDN=Congenital_myasthenic_syndrome;CLNHGVS=NC_000001.11:g.1042140dup;CLNREVSTAT=no_assertion_criteria_provided;CLNSIG=Pathogenic;CLNVC=Duplication;CLNVCSO=SO:1000035;GENEINFO=AGRN:375790;MC=SO:0001589|frameshift_variant;ORIGIN=1;RS=879253788
1	1050473	243039	G	A	.	.	AF_EXAC=0.00003;ALLELEID=244113;CLNDISDB=MONDO:MONDO:0018940,MedGen:C0751882,Orphanet:ORPHA590;CLNDN=Congenital_myasthenic_syndrome;CLNHGVS=NC_000001.11:g.1050473G>A;CLNREVSTAT=no_assertion_criteria_provided;CLNSIG=Pathogenic;CLNVC=single_nucleotide_variant;CLNVCSO=SO:0001483;GENEINFO=AGRN:375790;MC=SO:0001583|missense_variant;ORIGIN=1;RS=764160563
1	1050575	18241	G	C	.	.	ALLELEID=33280;CLNDISDB=MONDO:MONDO:0014052,MedGen:C3808739,OMIM:615120|MONDO:MONDO:0018940,MedGen:C0751882,Orphanet:ORPHA590;CLNDN=Myasthenic_syndrome,_congenital,_8|Congenital_myasthenic_syndrome;CLNHGVS=NC_000001.11:g.1050575G>C;CLNREVSTAT=no_assertion_criteria_provided;CLNSIG=Pathogenic;CLNVC=single_nucleotide_variant;CLNVCSO=SO:0001483;CLNVI=OMIM_Allelic_Variant:103320.0001;GENEINFO=AGRN:375…
1	1050763	126555	G	T	.	.	ALLELEID=132068;CLNDISDB=MONDO:MONDO:0014052,MedGen:C3808739,OMIM:615120|MONDO:MONDO:0018940,MedGen:C0751882,Orphanet:ORPHA590;CLNDN=Myasthenic_syndrome,_congenital,_8|Congenital_myasthenic_syndrome;CLNHGVS=NC_000001.11:g.1050763G>T;CLNREVSTAT=no_assertion_criteria_provided;CLNSIG=Pathogenic;CLNVC=single_nucleotide_variant;CLNVCSO=SO:0001483;CLNVI=OMIM_Allelic_Variant:103320.0002;GENEINFO=AGRN:37…
1	1213738	96692	G	A	.	.	AF_EXAC=0.00003;ALLELEID=102585;CLNDISDB=MONDO:MONDO:0014268,MedGen:C3810053,OMIM:615593,Orphanet:ORPHA431149;CLNDN=Immunodeficiency_16;CLNHGVS=NC_000001.11:g.1213738G>A;CLNREVSTAT=no_assertion_criteria_provided;CLNSIG=Pathogenic;CLNVC=single_nucleotide_variant;CLNVCSO=SO:0001483;CLNVI=OMIM_Allelic_Variant:600315.0001|UniProtKB_(protein):P43489#VAR_070942;GENEINFO=TNFRSF4:7293;MC=SO:0001583|misse…
1	1232279	60484	A	G	.	.	ALLELEID=75079;CLNDISDB=MONDO:MONDO:0010075,MedGen:C4017377,OMIM:271640;CLNDN=Spondyloepimetaphyseal_dysplasia_with_joint_laxity,_type_1,_with_or_without_fractures;CLNHGVS=NC_000001.11:g.1232279A>G;CLNREVSTAT=no_assertion_criteria_provided;CLNSIG=Pathogenic;CLNVC=single_nucleotide_variant;CLNVCSO=SO:0001483;CLNVI=OMIM_Allelic_Variant:615291.0001;GENEINFO=B3GALT6:126792;MC=SO:0001582|initiatior_co…
1	1232294	60493	C	T	.	.	ALLELEID=75088;CLNDISDB=MONDO:MONDO:0014139,MedGen:C3809210,OMIM:615349,Orphanet:ORPHA536467;CLNDN=Ehlers-Danlos_syndrome,_progeroid_type,_2;CLNHGVS=NC_000001.11:g.1232294C>T;CLNREVSTAT=no_assertion_criteria_provided;CLNSIG=Pathogenic;CLNVC=single_nucleotide_variant;CLNVCSO=SO:0001483;CLNVI=OMIM_Allelic_Variant:615291.0010|UniProtKB_(protein):Q96L58#VAR_070132;GENEINFO=B3GALT6:126792;MC=SO:000158…
1	1232471	60488	A	G	.	.	ALLELEID=75083;CLNDISDB=MONDO:MONDO:0010075,MedGen:C4017377,OMIM:271640;CLNDN=Spondyloepimetaphyseal_dysplasia_with_joint_laxity,_type_1,_with_or_without_fractures;CLNHGVS=NC_000001.11:g.1232471A>G;CLNREVSTAT=no_assertion_criteria_provided;CLNSIG=Pathogenic;CLNVC=single_nucleotide_variant;CLNVCSO=SO:0001483;CLNVI=OMIM_Allelic_Variant:615291.0005|UniProtKB_(protein):Q96L58#VAR_070133;GENEINFO=B3GA…
1	1232478	60489	C	T	.	.	ALLELEID=75084;CLNDISDB=MONDO:MONDO:0010075,MedGen:C4017377,OMIM:271640;CLNDN=Spondyloepimetaphyseal_dysplasia_with_joint_laxity,_type_1,_with_or_without_fractures;CLNHGVS=NC_000001.11:g.1232478C>T;CLNREVSTAT=no_assertion_criteria_provided;CLNSIG=Pathogenic;CLNVC=single_nucleotide_variant;CLNVCSO=SO:0001483;CLNVI=OMIM_Allelic_Variant:615291.0006|UniProtKB_(protein):Q96L58#VAR_070134;GENEINFO=B3GA…
1	1232594	60497	CGGCGCGCCCTGGAGCGGGAGCA	C	.	.	ALLELEID=75092;CLNDISDB=MedGen:C4017378;CLNDN=Spondyloepimetaphyseal_dysplasia_with_joint_laxity,_type_1,_with_fractures;CLNHGVS=NC_000001.11:g.1232601_1232622del;CLNREVSTAT=no_assertion_criteria_provided;CLNSIG=Pathogenic;CLNVC=Deletion;CLNVCSO=SO:0000159;CLNVI=OMIM_Allelic_Variant:615291.0014;GENEINFO=B3GALT6:126792;MC=SO:0001589|frameshift_variant;ORIGIN=1;RS=786200943
1	1232630	60490	GA	G	.	.	AF_EXAC=0.00003;ALLELEID=75085;CLNDISDB=MONDO:MONDO:0014139,MedGen:C3809210,OMIM:615349,Orphanet:ORPHA536467;CLNDN=Ehlers-Danlos_syndrome,_progeroid_type,_2;CLNHGVS=NC_000001.11:g.1232631del;CLNREVSTAT=no_assertion_criteria_provided;CLNSIG=Pathogenic;CLNVC=Deletion;CLNVCSO=SO:0000159;CLNVI=OMIM_Allelic_Variant:615291.0007;GENEINFO=B3GALT6:126792;MC=SO:0001589|frameshift_variant;ORIGIN=1;RS=750088…
1	1232684	60494	GTGCTGGCCA	G	.	.	ALLELEID=75089;CLNDISDB=MONDO:MONDO:0014139,MedGen:C3809210,OMIM:615349,Orphanet:ORPHA536467;CLNDN=Ehlers-Danlos_syndrome,_progeroid_type,_2;CLNHGVS=NC_000001.11:g.1232693_1232701del;CLNREVSTAT=no_assertion_criteria_provided;CLNSIG=Pathogenic;CLNVC=Deletion;CLNVCSO=SO:0000159;CLNVI=OMIM_Allelic_Variant:615291.0011;GENEINFO=B3GALT6:126792;MC=SO:0001822|inframe_deletion;ORIGIN=1;RS=786200942
1	1232744	60486	G	A	.	.	ALLELEID=75081;CLNDISDB=MONDO:MONDO:0010075,MedGen:C4017377,OMIM:271640;CLNDN=Spondyloepimetaphyseal_dysplasia_with_joint_laxity,_type_1,_with_or_without_fractures;CLNHGVS=NC_000001.11:g.1232744G>A;CLNREVSTAT=no_assertion_criteria_provided;CLNSIG=Pathogenic;CLNVC=single_nucleotide_variant;CLNVCSO=SO:0001483;CLNVI=OMIM_Allelic_Variant:615291.0003|UniProtKB_(protein):Q96L58#VAR_070136;GENEINFO=B3GA…
1	1232754	869983	C	A	.	.	ALLELEID=858242;CLNDISDB=MONDO:MONDO:0012282,MedGen:C1836121,OMIM:609465,Orphanet:ORPHA2725;CLNDN=Al-Gazali_syndrome;CLNHGVS=NC_000001.11:g.1232754C>A;CLNREVSTAT=no_assertion_criteria_provided;CLNSIG=Pathogenic;CLNVC=single_nucleotide_variant;CLNVCSO=SO:0001483;CLNVI=OMIM_Allelic_Variant:615291.0016;GENEINFO=B3GALT6:126792;MC=SO:0001583|missense_variant;ORIGIN=1
1	1232823	624636	A	G	.	.	ALLELEID=613455;CLNDISDB=MONDO:MONDO:0014139,MedGen:C3809210,OMIM:615349,Orphanet:ORPHA536467;CLNDN=Ehlers-Danlos_syndrome,_progeroid_type,_2;CLNHGVS=NC_000001.11:g.1232823A>G;CLNREVSTAT=no_assertion_criteria_provided;CLNSIG=Pathogenic;CLNVC=single_nucleotide_variant;CLNVCSO=SO:0001483;CLNVI=OMIM_Allelic_Variant:615291.0015;GENEINFO=B3GALT6:126792;MC=SO:0001583|missense_variant;ORIGIN=1;RS=131404…
1	1232834	522415	T	C	.	.	ALLELEID=513007;CLNDISDB=MONDO:MONDO:0010075,MedGen:C4017377,OMIM:271640|MONDO:MONDO:0014139,MedGen:C3809210,OMIM:615349,Orphanet:ORPHA536467|MedGen:C4017378;CLNDN=Spondyloepimetaphyseal_dysplasia_with_joint_laxity,_type_1,_with_or_without_fractures|Ehlers-Danlos_syndrome,_progeroid_type,_2|Spondyloepimetaphyseal_dysplasia_with_joint_laxity,_type_1,_with_fractures;CLNHGVS=NC_000001.11:g.1232834T>…
1	1232859	427130	C	CG	.	.	ALLELEID=414727;CLNDISDB=MedGen:CN517202;CLNDN=not_provided;CLNHGVS=NC_000001.11:g.1232866dup;CLNREVSTAT=criteria_provided,_single_submitter;CLNSIG=Pathogenic;CLNVC=Duplication;CLNVCSO=SO:1000035;GENEINFO=B3GALT6:126792;MC=SO:0001589|frameshift_variant;ORIGIN=1;RS=533071750
1	1232859	60492	CG	C	.	.	ALLELEID=75087;CLNDISDB=MONDO:MONDO:0014139,MedGen:C3809210,OMIM:615349,Orphanet:ORPHA536467;CLNDN=Ehlers-Danlos_syndrome,_progeroid_type,_2;CLNHGVS=NC_000001.11:g.1232866del;CLNREVSTAT=no_assertion_criteria_provided;CLNSIG=Pathogenic;CLNVC=Deletion;CLNVCSO=SO:0000159;CLNVI=OMIM_Allelic_Variant:615291.0009;GENEINFO=B3GALT6:126792;MC=SO:0001589|frameshift_variant;ORIGIN=1;RS=533071750
1	1232896	869985	C	G	.	.	ALLELEID=858244;CLNDISDB=MONDO:MONDO:0012282,MedGen:C1836121,OMIM:609465,Orphanet:ORPHA2725;CLNDN=Al-Gazali_syndrome;CLNHGVS=NC_000001.11:g.1232896C>G;CLNREVSTAT=no_assertion_criteria_provided;CLNSIG=Pathogenic;CLNVC=single_nucleotide_variant;CLNVCSO=SO:0001483;CLNVI=OMIM_Allelic_Variant:615291.0018;GENEINFO=B3GALT6:126792;MC=SO:0001583|missense_variant;ORIGIN=1
1	1232897	60495	G	C	.	.	ALLELEID=75090;CLNDISDB=MedGen:C4017378;CLNDN=Spondyloepimetaphyseal_dysplasia_with_joint_laxity,_type_1,_with_fractures;CLNHGVS=NC_000001.11:g.1232897G>C;CLNREVSTAT=no_assertion_criteria_provided;CLNSIG=Pathogenic;CLNVC=single_nucleotide_variant;CLNVCSO=SO:0001483;CLNVI=OMIM_Allelic_Variant:615291.0012|UniProtKB_(protein):Q96L58#VAR_070137;GENEINFO=B3GALT6:126792;MC=SO:0001583|missense_variant;O…
1	1232927	60496	G	A	.	.	ALLELEID=75091;CLNDISDB=MedGen:C4017378;CLNDN=Spondyloepimetaphyseal_dysplasia_with_joint_laxity,_type_1,_with_fractures;CLNHGVS=NC_000001.11:g.1232927G>A;CLNREVSTAT=no_assertion_criteria_provided;CLNSIG=Pathogenic;CLNVC=single_nucleotide_variant;CLNVCSO=SO:0001483;CLNVI=OMIM_Allelic_Variant:615291.0013|UniProtKB_(protein):Q96L58#VAR_070138;GENEINFO=B3GALT6:126792;MC=SO:0001583|missense_variant;O…
1	1232972	60485	C	T	.	.	AF_EXAC=0.00004;AF_TGP=0.00040;ALLELEID=75080;CLNDISDB=MONDO:MONDO:0010075,MedGen:C4017377,OMIM:271640;CLNDN=Spondyloepimetaphyseal_dysplasia_with_joint_laxity,_type_1,_with_or_without_fractures;CLNHGVS=NC_000001.11:g.1232972C>T;CLNREVSTAT=no_assertion_criteria_provided;CLNSIG=Pathogenic;CLNVC=single_nucleotide_variant;CLNVCSO=SO:0001483;CLNVI=OMIM_Allelic_Variant:615291.0002|UniProtKB_(protein):…
1	1233177	60487	G	C	.	.	ALLELEID=75082;CLNDISDB=MONDO:MONDO:0010075,MedGen:C4017377,OMIM:271640;CLNDN=Spondyloepimetaphyseal_dysplasia_with_joint_laxity,_type_1,_with_or_without_fractures;CLNHGVS=NC_000001.11:g.1233177G>C;CLNREVSTAT=no_assertion_criteria_provided;CLNSIG=Pathogenic;CLNVC=single_nucleotide_variant;CLNVCSO=SO:0001483;CLNVI=OMIM_Allelic_Variant:615291.0004|UniProtKB_(protein):Q96L58#VAR_070140;GENEINFO=B3GA…
1	1233203	60491	T	A	.	.	AF_EXAC=0.00000;ALLELEID=75086;CLNDISDB=MONDO:MONDO:0014139,MedGen:C3809210,OMIM:615349,Orphanet:ORPHA536467;CLNDN=Ehlers-Danlos_syndrome,_progeroid_type,_2;CLNHGVS=NC_000001.11:g.1233203T>A;CLNREVSTAT=no_assertion_criteria_provided;CLNSIG=Pathogenic;CLNVC=single_nucleotide_variant;CLNVCSO=SO:0001483;CLNVI=OMIM_Allelic_Variant:615291.0008|UniProtKB_(protein):Q96L58#VAR_070141;GENEINFO=B3GALT6:126…
1	1338000	208047	CT	C	.	.	ALLELEID=204306;CLNDISDB=MONDO:MONDO:0014591,MedGen:C4225363,OMIM:616331;CLNDN=Robinow_syndrome,_autosomal_dominant_2;CLNHGVS=NC_000001.11:g.1338001del;CLNREVSTAT=criteria_provided,_single_submitter;CLNSIG=Pathogenic;CLNVC=Deletion;CLNVCSO=SO:0000159;GENEINFO=DVL1:1855;MC=SO:0001589|frameshift_variant;ORIGIN=33;RS=797044837
1	1338033	208050	TAGGCAGG	C	.	.	ALLELEID=204307;CLNDISDB=MONDO:MONDO:0014591,MedGen:C4225363,OMIM:616331;CLNDN=Robinow_syndrome,_autosomal_dominant_2;CLNHGVS=NC_000001.11:g.1338033_1338040delinsC;CLNREVSTAT=no_assertion_criteria_provided;CLNSIG=Pathogenic;CLNVC=Indel;CLNVCSO=SO:1000032;CLNVI=OMIM_Allelic_Variant:601365.0006;GENEINFO=DVL1:1855;MC=SO:0001589|frameshift_variant;ORIGIN=1;RS=797044840
1	1338045	208043	AA	G	.	.	ALLELEID=204308;CLNDISDB=MONDO:MONDO:0014591,MedGen:C4225363,OMIM:616331;CLNDN=Robinow_syndrome,_autosomal_dominant_2;CLNHGVS=NC_000001.11:g.1338045_1338046delinsG;CLNREVSTAT=criteria_provided,_single_submitter;CLNSIG=Pathogenic;CLNVC=Indel;CLNVCSO=SO:1000032;CLNVI=OMIM_Allelic_Variant:601365.0002;GENEINFO=DVL1:1855;MC=SO:0001589|frameshift_variant;ORIGIN=33;RS=797044833
1	1338053	208049	TG	T	.	.	ALLELEID=204309;CLNDISDB=MONDO:MONDO:0014591,MedGen:C4225363,OMIM:616331;CLNDN=Robinow_syndrome,_autosomal_dominant_2;CLNHGVS=NC_000001.11:g.1338058del;CLNREVSTAT=no_assertion_criteria_provided;CLNSIG=Pathogenic;CLNVC=Deletion;CLNVCSO=SO:0000159;CLNVI=OMIM_Allelic_Variant:601365.0005;GENEINFO=DVL1:1855;MC=SO:0001589|frameshift_variant;ORIGIN=1;RS=797044839
1	1338086	208048	AC	A	.	.	ALLELEID=204310;CLNDISDB=MONDO:MONDO:0014591,MedGen:C4225363,OMIM:616331;CLNDN=Robinow_syndrome,_autosomal_dominant_2;CLNHGVS=NC_000001.11:g.1338089del;CLNREVSTAT=criteria_provided,_single_submitter;CLNSIG=Pathogenic;CLNVC=Deletion;CLNVCSO=SO:0000159;GENEINFO=DVL1:1855;MC=SO:0001589|frameshift_variant;ORIGIN=1;RS=797044838
1	1338092	219223	AG	A	.	.	ALLELEID=217239;CLNDISDB=MONDO:MONDO:0014591,MedGen:C4225363,OMIM:616331;CLNDN=Robinow_syndrome,_autosomal_dominant_2;CLNHGVS=NC_000001.11:g.1338094del;CLNREVSTAT=criteria_provided,_single_submitter;CLNSIG=Pathogenic;CLNVC=Deletion;CLNVCSO=SO:0000159;GENEINFO=DVL1:1855;MC=SO:0001589|frameshift_variant;ORIGIN=32;RS=869025220
1	1338096	208045	CA	C	.	.	ALLELEID=204311;CLNDISDB=MONDO:MONDO:0014591,MedGen:C4225363,OMIM:616331;CLNDN=Robinow_syndrome,_autosomal_dominant_2;CLNHGVS=NC_000001.11:g.1338097del;CLNREVSTAT=criteria_provided,_single_submitter;CLNSIG=Pathogenic;CLNVC=Deletion;CLNVCSO=SO:0000159;CLNVI=OMIM_Allelic_Variant:601365.0004;GENEINFO=DVL1:1855;MC=SO:0001589|frameshift_variant;ORIGIN=1;RS=797044835
1	1338098	208044	GGGGGCAGCCGGGT	G	.	.	ALLELEID=204312;CLNDISDB=MONDO:MONDO:0014591,MedGen:C4225363,OMIM:616331;CLNDN=Robinow_syndrome,_autosomal_dominant_2;CLNHGVS=NC_000001.11:g.1338107_1338119del;CLNREVSTAT=criteria_provided,_single_submitter;CLNSIG=Pathogenic;CLNVC=Deletion;CLNVCSO=SO:0000159;CLNVI=OMIM_Allelic_Variant:601365.0001;GENEINFO=DVL1:1855;MC=SO:0001589|frameshift_variant;ORIGIN=33;RS=797044834
1	1338107	208046	CG	C	.	.	ALLELEID=204313;CLNDISDB=MONDO:MONDO:0014591,MedGen:C4225363,OMIM:616331;CLNDN=Robinow_syndrome,_autosomal_dominant_2;CLNHGVS=NC_000001.11:g.1338110del;CLNREVSTAT=criteria_provided,_single_submitter;CLNSIG=Pathogenic;CLNVC=Deletion;CLNVCSO=SO:0000159;CLNVI=OMIM_Allelic_Variant:601365.0003;GENEINFO=DVL1:1855;MC=SO:0001589|frameshift_variant;ORIGIN=33;RS=797044836
1	1338111	520999	TG	T	.	.	ALLELEID=511161;CLNDISDB=MeSH:D030342,MedGen:C0950123;CLNDN=Inborn_genetic_diseases;CLNHGVS=NC_000001.11:g.1338115del;CLNREVSTAT=criteria_provided,_single_submitter;CLNSIG=Pathogenic;CLNVC=Deletion;CLNVCSO=SO:0000159;GENEINFO=DVL1:1855;MC=SO:0001589|frameshift_variant;ORIGIN=1;RS=1553173425
1	1338143	807594	AG	A	.	.	ALLELEID=798456;CLNDISDB=MONDO:MONDO:0014591,MedGen:C4225363,OMIM:616331;CLNDN=Robinow_syndrome,_autosomal_dominant_2;CLNHGVS=NC_000001.11:g.1338144del;CLNREVSTAT=criteria_provided,_single_submitter;CLNSIG=Pathogenic;CLNVC=Deletion;CLNVCSO=SO:0000159;GENEINFO=DVL1:1855;MC=SO:0001589|frameshift_variant;ORIGIN=32
1	1516036	828051	T	G	.	.	ALLELEID=816386;CLNDISDB=MONDO:MONDO:0032931,MedGen:CN263387,OMIM:618810;CLNDN=PONTOCEREBELLAR_HYPOPLASIA,_HYPOTONIA,_AND_RESPIRATORY_INSUFFICIENCY_SYNDROME,_NEONATAL_LETHAL;CLNHGVS=NC_000001.11:g.1516036T>G;CLNREVSTAT=no_assertion_criteria_provided;CLNSIG=Pathogenic;CLNVC=single_nucleotide_variant;CLNVCSO=SO:0001483;CLNVI=OMIM_Allelic_Variant:612316.0004;GENEINFO=ATAD3A:55210;MC=SO:0001583|misse…
1	1518966	828050	C	T	.	.	ALLELEID=816385;CLNDISDB=MONDO:MONDO:0032931,MedGen:CN263387,OMIM:618810;CLNDN=PONTOCEREBELLAR_HYPOPLASIA,_HYPOTONIA,_AND_RESPIRATORY_INSUFFICIENCY_SYNDROME,_NEONATAL_LETHAL;CLNHGVS=NC_000001.11:g.1518966C>T;CLNREVSTAT=no_assertion_criteria_provided;CLNSIG=Pathogenic;CLNVC=single_nucleotide_variant;CLNVCSO=SO:0001483;CLNVI=OMIM_Allelic_Variant:612316.0003;GENEINFO=ATAD3A:55210;MC=SO:0001587|nonse…
1	1525242	637018	T	G	.	.	ALLELEID=624841;CLNDISDB=Human_Phenotype_Ontology:HP:0001321,MONDO:MONDO:0008939,MedGen:C0266470,OMIM:213000,Orphanet:ORPHA1398,SNOMED_CT:16026008|MONDO:MONDO:0032931,MedGen:CN263387,OMIM:618810;CLNDN=Congenital_cerebellar_hypoplasia|PONTOCEREBELLAR_HYPOPLASIA,_HYPOTONIA,_AND_RESPIRATORY_INSUFFICIENCY_SYNDROME,_NEONATAL_LETHAL;CLNHGVS=NC_000001.11:g.1525242T>G;CLNREVSTAT=criteria_provided,_single…
1	1529299	225696	C	T	.	.	ALLELEID=227511;CLNDISDB=MedGen:C4310677,OMIM:617183,Orphanet:ORPHA496790|MedGen:CN517202;CLNDN=Harel-Yoon_syndrome|not_provided;CLNHGVS=NC_000001.11:g.1529299C>T;CLNREVSTAT=criteria_provided,_multiple_submitters,_no_conflicts;CLNSIG=Pathogenic/Likely_pathogenic;CLNVC=single_nucleotide_variant;CLNVCSO=SO:0001483;CLNVI=OMIM_Allelic_Variant:612316.0001;GENEINFO=ATAD3A:55210;MC=SO:0001583|missense_v…
1	1535370	161196	G	A	.	.	ALLELEID=171043;CLNDISDB=MONDO:MONDO:0011833,MedGen:C1843891,OMIM:607454,Orphanet:ORPHA98773;CLNDN=Spinocerebellar_ataxia_type_21;CLNHGVS=NC_000001.11:g.1535370G>A;CLNREVSTAT=no_assertion_criteria_provided;CLNSIG=Pathogenic;CLNVC=single_nucleotide_variant;CLNVCSO=SO:0001483;CLNVI=OMIM_Allelic_Variant:616101.0005|UniProtKB_(protein):Q5SV17#VAR_071910;GENEINFO=TMEM240:339453;MC=SO:0001583|missense_…
1	1535372	161192	G	A	.	.	ALLELEID=171039;CLNDISDB=MONDO:MONDO:0011833,MedGen:C1843891,OMIM:607454,Orphanet:ORPHA98773|MedGen:CN517202;CLNDN=Spinocerebellar_ataxia_type_21|not_provided;CLNHGVS=NC_000001.11:g.1535372G>A;CLNREVSTAT=criteria_provided,_multiple_submitters,_no_conflicts;CLNSIG=Pathogenic/Likely_pathogenic;CLNVC=single_nucleotide_variant;CLNVCSO=SO:0001483;CLNVI=OMIM_Allelic_Variant:616101.0001|UniProtKB_(prote…
1	1535392	161193	G	C	.	.	ALLELEID=171040;CLNDISDB=MONDO:MONDO:0011833,MedGen:C1843891,OMIM:607454,Orphanet:ORPHA98773;CLNDN=Spinocerebellar_ataxia_type_21;CLNHGVS=NC_000001.11:g.1535392G>C;CLNREVSTAT=no_assertion_criteria_provided;CLNSIG=Pathogenic;CLNVC=single_nucleotide_variant;CLNVCSO=SO:0001483;CLNVI=OMIM_Allelic_Variant:616101.0002;GENEINFO=TMEM240:339453;MC=SO:0001587|nonsense;ORIGIN=1;RS=606231452
1	1535616	161194	G	A	.	.	ALLELEID=171041;CLNDISDB=MONDO:MONDO:0011833,MedGen:C1843891,OMIM:607454,Orphanet:ORPHA98773;CLNDN=Spinocerebellar_ataxia_type_21;CLNHGVS=NC_000001.11:g.1535616G>A;CLNREVSTAT=no_assertion_criteria_provided;CLNSIG=Pathogenic;CLNVC=single_nucleotide_variant;CLNVCSO=SO:0001483;CLNVI=OMIM_Allelic_Variant:616101.0003|UniProtKB_(protein):Q5SV17#VAR_071907;GENEINFO=TMEM240:339453;MC=SO:0001583|missense_…
1	1535723	161195	G	A	.	.	AF_EXAC=0.00005;ALLELEID=171042;CLNDISDB=MONDO:MONDO:0011833,MedGen:C1843891,OMIM:607454,Orphanet:ORPHA98773;CLNDN=Spinocerebellar_ataxia_type_21;CLNHGVS=NC_000001.11:g.1535723G>A;CLNREVSTAT=no_assertion_criteria_provided;CLNSIG=Pathogenic;CLNVC=single_nucleotide_variant;CLNVCSO=SO:0001483;CLNVI=OMIM_Allelic_Variant:616101.0004|UniProtKB_(protein):Q5SV17#VAR_071906;GENEINFO=TMEM240:339453;MC=SO:0…
1	1787340	521025	GATC	G	.	.	ALLELEID=511192;CLNDISDB=MeSH:D030342,MedGen:C0950123;CLNDN=Inborn_genetic_diseases;CLNHGVS=NC_000001.11:g.1787341_1787343del;CLNREVSTAT=criteria_provided,_single_submitter;CLNSIG=Pathogenic;CLNVC=Deletion;CLNVCSO=SO:0000159;GENEINFO=GNB1:2782;MC=SO:0001820|inframe_indel;ORIGIN=1;RS=1553191393
1	1787378	224718	C	T	.	.	ALLELEID=226495;CLNDISDB=.|.|Human_Phenotype_Ontology:HP:0001249,MONDO:MONDO:0001071,MedGen:C1843367|Human_Phenotype_Ontology:HP:0001250,MedGen:C0036572|Human_Phenotype_Ontology:HP:0001252,MedGen:C0026827|Human_Phenotype_Ontology:HP:0001263,MedGen:C0557874|Human_Phenotype_Ontology:HP:0002069,MedGen:C0494475;CLNDN=Neurodevelopmental_Disability|hypotonia|Intellectual_disability|Seizures|Muscular_hy…
1	1804496	521213	T	C	.	.	ALLELEID=511195;CLNDISDB=MeSH:D030342,MedGen:C0950123;CLNDN=Inborn_genetic_diseases;CLNHGVS=NC_000001.11:g.1804496T>C;CLNREVSTAT=criteria_provided,_single_submitter;CLNSIG=Pathogenic;CLNVC=single_nucleotide_variant;CLNVCSO=SO:0001483;GENEINFO=GNB1:2782;MC=SO:0001583|missense_variant;ORIGIN=1;RS=1553194162
1	1804548	224717	T	C	.	.	ALLELEID=226496;CLNDISDB=.|.|Human_Phenotype_Ontology:HP:0001249,MONDO:MONDO:0001071,MedGen:C1843367|Human_Phenotype_Ontology:HP:0001250,MedGen:C0036572|Human_Phenotype_Ontology:HP:0001252,MedGen:C0026827|Human_Phenotype_Ontology:HP:0001263,MedGen:C0557874|Human_Phenotype_Ontology:HP:0002069,MedGen:C0494475|Human_Phenotype_Ontology:HP:0002376,MedGen:C1836830|Human_Phenotype_Ontology:HP:0002384,Me…
1	1804565	224716	A	G	.	.	ALLELEID=226497;CLNDISDB=.|.|Human_Phenotype_Ontology:HP:0000486,MONDO:MONDO:0003432,MedGen:C0038379|Human_Phenotype_Ontology:HP:0000639,MONDO:MONDO:0004843,MedGen:C0028738|Human_Phenotype_Ontology:HP:0001249,MONDO:MONDO:0001071,MedGen:C1843367|Human_Phenotype_Ontology:HP:0001250,MedGen:C0036572|Human_Phenotype_Ontology:HP:0001252,MedGen:C0026827|Human_Phenotype_Ontology:HP:0001263,MedGen:C055787…
1	1804575	633546	C	T	.	.	ALLELEID=621936;CLNDISDB=MedGen:CN517202;CLNDN=not_provided;CLNHGVS=NC_000001.11:g.1804575C>T;CLNREVSTAT=criteria_provided,_single_submitter;CLNSIG=Pathogenic;CLNVC=single_nucleotide_variant;CLNVCSO=SO:0001483;CLNVI=Laboratory_of_Molecular_Genetics_(Pr._Bezieau's_lab),_CHU_de_Nantes:CLIN0172;GENEINFO=GNB1:2782;MC=SO:0001583|missense_variant,SO:0001623|5_prime_UTR_variant;ORIGIN=1;RS=1557889974
1	1806503	391609	A	C	.	.	ALLELEID=364646;CLNDISDB=MedGen:CN517202;CLNDN=not_provided;CLNHGVS=NC_000001.11:g.1806503A>C;CLNREVSTAT=criteria_provided,_single_submitter;CLNSIG=Pathogenic;CLNVC=single_nucleotide_variant;CLNVCSO=SO:0001483;GENEINFO=GNB1:2782;MC=SO:0001583|missense_variant,SO:0001623|5_prime_UTR_variant;ORIGIN=1;RS=752746786
1	1806503	208722	A	G	.	.	AF_EXAC=0.00001;ALLELEID=205216;CLNDISDB=.|.|.|Human_Phenotype_Ontology:HP:0000175,MONDO:MONDO:0016064,MedGen:C2981150,Orphanet:ORPHA2014|Human_Phenotype_Ontology:HP:0000486,MONDO:MONDO:0003432,MedGen:C0038379|Human_Phenotype_Ontology:HP:0000639,MONDO:MONDO:0004843,MedGen:C0028738|Human_Phenotype_Ontology:HP:0000821,MONDO:MONDO:0005420,MedGen:C0020676,Orphanet:ORPHA181396|Human_Phenotype_Ontology…
1	1806503	224715	A	T	.	.	ALLELEID=226498;CLNDISDB=.|.|Human_Phenotype_Ontology:HP:0001250,MedGen:C0036572|Human_Phenotype_Ontology:HP:0001252,MedGen:C0026827|Human_Phenotype_Ontology:HP:0001263,MedGen:C0557874|Human_Phenotype_Ontology:HP:0001508,MedGen:C2315100|Human_Phenotype_Ontology:HP:0001510,MedGen:C0456070|Human_Phenotype_Ontology:HP:0002384,MedGen:C0270834|Human_Phenotype_Ontology:HP:0002509,MedGen:C1838391|Human_…
1	1806509	224714	T	C	.	.	ALLELEID=226499;CLNDISDB=.|.|Human_Phenotype_Ontology:HP:0000486,MONDO:MONDO:0003432,MedGen:C0038379|Human_Phenotype_Ontology:HP:0001250,MedGen:C0036572|Human_Phenotype_Ontology:HP:0001252,MedGen:C0026827|Human_Phenotype_Ontology:HP:0001263,MedGen:C0557874|Human_Phenotype_Ontology:HP:0001510,MedGen:C0456070|Human_Phenotype_Ontology:HP:0008947,MedGen:C1860834|Human_Phenotype_Ontology:HP:0011198,Me…
1	1806514	224712	A	C	.	.	ALLELEID=226501;CLNDISDB=.|.|Human_Phenotype_Ontology:HP:0000486,MONDO:MONDO:0003432,MedGen:C0038379|Human_Phenotype_Ontology:HP:0001250,MedGen:C0036572|Human_Phenotype_Ontology:HP:0001263,MedGen:C0557874|Human_Phenotype_Ontology:HP:0001508,MedGen:C2315100|Human_Phenotype_Ontology:HP:0002384,MedGen:C0270834|Human_Phenotype_Ontology:HP:0002509,MedGen:C1838391;CLNDN=Neurodevelopmental_Disability|hy…
1	1806515	224711	T	C	.	.	ALLELEID=226502;CLNDISDB=.|.|Human_Phenotype_Ontology:HP:0001249,MONDO:MONDO:0001071,MedGen:C1843367|Human_Phenotype_Ontology:HP:0001250,MedGen:C0036572|Human_Phenotype_Ontology:HP:0001252,MedGen:C0026827|Human_Phenotype_Ontology:HP:0001263,MedGen:C0557874|Human_Phenotype_Ontology:HP:0008947,MedGen:C1860834|MedGen:C0023449,OMIM:613065,Orphanet:ORPHA513,SNOMED_CT:91857003|MedGen:C4310774,OMIM:6169…
1	2228828	224869	T	G	.	.	ALLELEID=226716;CLNDISDB=MedGen:C1321551,OMIM:182212,Orphanet:ORPHA2462,SNOMED_CT:83092002;CLNDN=Shprintzen-Goldberg_syndrome;CLNHGVS=NC_000001.11:g.2228828T>G;CLNREVSTAT=criteria_provided,_single_submitter;CLNSIG=Pathogenic;CLNVC=single_nucleotide_variant;CLNVCSO=SO:0001483;CLNVI=UniProtKB_(protein):P12755#VAR_071170;GENEINFO=SKI:6497;MC=SO:0001583|missense_variant;ORIGIN=32;RS=869312902
1	2228857	692060	T	C	.	.	ALLELEID=679733;CLNDISDB=MedGen:C1321551,OMIM:182212,Orphanet:ORPHA2462,SNOMED_CT:83092002;CLNDN=Shprintzen-Goldberg_syndrome;CLNHGVS=NC_000001.11:g.2228857T>C;CLNREVSTAT=criteria_provided,_single_submitter;CLNSIG=Pathogenic;CLNVC=single_nucleotide_variant;CLNVCSO=SO:0001483;GENEINFO=SKI:6497;MC=SO:0001583|missense_variant;ORIGIN=1
1	2228860	37259	C	G	.	.	ALLELEID=45849;CLNDISDB=MedGen:C1321551,OMIM:182212,Orphanet:ORPHA2462,SNOMED_CT:83092002;CLNDN=Shprintzen-Goldberg_syndrome;CLNHGVS=NC_000001.11:g.2228860C>G;CLNREVSTAT=criteria_provided,_multiple_submitters,_no_conflicts;CLNSIG=Pathogenic;CLNVC=single_nucleotide_variant;CLNVCSO=SO:0001483;CLNVI=OMIM_Allelic_Variant:164780.0002|UniProtKB_(protein):P12755#VAR_071173;GENEINFO=SKI:6497;MC=SO:000158…
1	2228866	37261	G	A	.	.	ALLELEID=45851;CLNDISDB=MeSH:D030342,MedGen:C0950123|MedGen:C1321551,OMIM:182212,Orphanet:ORPHA2462,SNOMED_CT:83092002|MedGen:CN517202;CLNDN=Inborn_genetic_diseases|Shprintzen-Goldberg_syndrome|not_provided;CLNHGVS=NC_000001.11:g.2228866G>A;CLNREVSTAT=criteria_provided,_multiple_submitters,_no_conflicts;CLNSIG=Pathogenic/Likely_pathogenic;CLNVC=single_nucleotide_variant;CLNVCSO=SO:0001483;CLNVI=O…
1	2228866	37262	G	T	.	.	ALLELEID=45852;CLNDISDB=MeSH:D030342,MedGen:C0950123|MedGen:C1321551,OMIM:182212,Orphanet:ORPHA2462,SNOMED_CT:83092002;CLNDN=Inborn_genetic_diseases|Shprintzen-Goldberg_syndrome;CLNHGVS=NC_000001.11:g.2228866G>T;CLNREVSTAT=criteria_provided,_multiple_submitters,_no_conflicts;CLNSIG=Pathogenic;CLNVC=single_nucleotide_variant;CLNVCSO=SO:0001483;CLNVI=OMIM_Allelic_Variant:164780.0005|UniProtKB_(prot…
1	2228867	37260	G	A	.	.	ALLELEID=45850;CLNDISDB=MedGen:C1321551,OMIM:182212,Orphanet:ORPHA2462,SNOMED_CT:83092002;CLNDN=Shprintzen-Goldberg_syndrome;CLNHGVS=NC_000001.11:g.2228867G>A;CLNREVSTAT=criteria_provided,_single_submitter;CLNSIG=Pathogenic;CLNVC=single_nucleotide_variant;CLNVCSO=SO:0001483;CLNVI=OMIM_Allelic_Variant:164780.0003|UniProtKB_(protein):P12755#VAR_071175;GENEINFO=SKI:6497;MC=SO:0001583|missense_varian…
1	2228867	39783	G	T	.	.	ALLELEID=48382;CLNDISDB=MedGen:C1321551,OMIM:182212,Orphanet:ORPHA2462,SNOMED_CT:83092002;CLNDN=Shprintzen-Goldberg_syndrome;CLNHGVS=NC_000001.11:g.2228867G>T;CLNREVSTAT=no_assertion_criteria_provided;CLNSIG=Pathogenic;CLNVC=single_nucleotide_variant;CLNVCSO=SO:0001483;CLNVI=OMIM_Allelic_Variant:164780.0007|UniProtKB_(protein):P12755#VAR_071177;GENEINFO=SKI:6497;MC=SO:0001583|missense_variant;ORI…
1	2229045	37263	GTCCGACCGC	G	.	.	ALLELEID=45853;CLNDISDB=MedGen:C1321551,OMIM:182212,Orphanet:ORPHA2462,SNOMED_CT:83092002;CLNDN=Shprintzen-Goldberg_syndrome;CLNHGVS=NC_000001.11:g.2229049_2229057del;CLNREVSTAT=criteria_provided,_single_submitter;CLNSIG=Pathogenic;CLNVC=Deletion;CLNVCSO=SO:0000159;CLNVI=OMIM_Allelic_Variant:164780.0006;GENEINFO=SKI:6497;MC=SO:0001822|inframe_deletion;ORIGIN=33;RS=398122889
1	2229045	39784	GTCCGACCGCTCC	G	.	.	ALLELEID=48383;CLNDISDB=MedGen:C1321551,OMIM:182212,Orphanet:ORPHA2462,SNOMED_CT:83092002;CLNDN=Shprintzen-Goldberg_syndrome;CLNHGVS=NC_000001.11:g.2229046_2229057del;CLNREVSTAT=no_assertion_criteria_provided;CLNSIG=Pathogenic;CLNVC=Deletion;CLNVCSO=SO:0000159;CLNVI=OMIM_Allelic_Variant:164780.0008;GENEINFO=SKI:6497;MC=SO:0001822|inframe_deletion;ORIGIN=1;RS=398122914
1	2229113	37258	G	A	.	.	ALLELEID=45848;CLNDISDB=MedGen:C1321551,OMIM:182212,Orphanet:ORPHA2462,SNOMED_CT:83092002;CLNDN=Shprintzen-Goldberg_syndrome;CLNHGVS=NC_000001.11:g.2229113G>A;CLNREVSTAT=criteria_provided,_single_submitter;CLNSIG=Pathogenic;CLNVC=single_nucleotide_variant;CLNVCSO=SO:0001483;CLNVI=OMIM_Allelic_Variant:164780.0001|UniProtKB_(protein):P12755#VAR_071182;GENEINFO=SKI:6497;MC=SO:0001583|missense_varian…
1	2229115	224868	G	C	.	.	ALLELEID=226717;CLNDISDB=MedGen:C1321551,OMIM:182212,Orphanet:ORPHA2462,SNOMED_CT:83092002|MedGen:CN517202;CLNDN=Shprintzen-Goldberg_syndrome|not_provided;CLNHGVS=NC_000001.11:g.2229115G>C;CLNREVSTAT=criteria_provided,_multiple_submitters,_no_conflicts;CLNSIG=Pathogenic/Likely_pathogenic;CLNVC=single_nucleotide_variant;CLNVCSO=SO:0001483;CLNVI=UniProtKB_(protein):P12755#VAR_071183;GENEINFO=SKI:64…
1	2229401	463409	AGCTCAGCGAGCGCAGCGTCCGCGTGTACCACGAGTGCTTCGGCAAGTGTAAGGGGCTGCTGGTGCCCGAGCTCTACAGCAGCCCGAGCGCCGCCTGCATCCAGTGCCTGGACTGCCGCCTCATGTACCCGCCGCACAAGTTCGTGGTGCACTCGCACAAGGCCCTGGAGAACCGGACCTGCCACTGGGGCTTCGACTCGGCCAACTGGCGGGCCTACATCCTGCTGAGCCAGGATTACACGGGCAAGGAGGAGCAGGC	A	.	.	ALLELEID=447810;CLNDISDB=MedGen:C1321551,OMIM:182212,Orphanet:ORPHA2462,SNOMED_CT:83092002;CLNDN=Shprintzen-Goldberg_syndrome;CLNHGVS=NC_000001.11:g.2229404_2229661del;CLNREVSTAT=criteria_provided,_single_submitter;CLNSIG=Pathogenic;CLNVC=Deletion;CLNVCSO=SO:0000159;GENEINFO=SKI:6497;MC=SO:0001822|inframe_deletion;ORIGIN=1;RS=1553189986
1	2406526	6771	G	C	.	.	ALLELEID=21810;CLNDISDB=MONDO:MONDO:0013937,MedGen:C3553948,OMIM:614871;CLNDN=Peroxisome_biogenesis_disorder_6B;CLNHGVS=NC_000001.11:g.2406526G>C;CLNREVSTAT=no_assertion_criteria_provided;CLNSIG=Pathogenic;CLNVC=single_nucleotide_variant;CLNVCSO=SO:0001483;CLNVI=OMIM_Allelic_Variant:602859.0002;GENEINFO=PEX10:5192;MC=SO:0001583|missense_variant;ORIGIN=1;RS=61752095
1	2406528	197886	G	GC	.	.	ALLELEID=195047;CLNDISDB=MedGen:CN517202;CLNDN=not_provided;CLNHGVS=NC_000001.11:g.2406528_2406529insC;CLNREVSTAT=criteria_provided,_single_submitter;CLNSIG=Pathogenic;CLNVC=Insertion;CLNVCSO=SO:0000667;GENEINFO=PEX10:5192;MC=SO:0001589|frameshift_variant;ORIGIN=1;RS=797044762
1	2406561	282334	C	A	.	.	ALLELEID=266571;CLNDISDB=MedGen:CN517202;CLNDN=not_provided;CLNHGVS=NC_000001.11:g.2406561C>A;CLNREVSTAT=criteria_provided,_single_submitter;CLNSIG=Pathogenic;CLNVC=single_nucleotide_variant;CLNVCSO=SO:0001483;GENEINFO=PEX10:5192;MC=SO:0001587|nonsense;ORIGIN=1;RS=62641225
1	2406580	296273	CAG	C	.	.	AF_ESP=0.00016;AF_EXAC=0.00005;ALLELEID=281791;CLNDISDB=MONDO:MONDO:0013936,MedGen:C3553947,OMIM:614870|MONDO:MONDO:0013937,MedGen:C3553948,OMIM:614871|MedGen:C1832200,Orphanet:ORPHA79189|MedGen:C1864399|MedGen:CN517202;CLNDN=Peroxisome_biogenesis_disorder_6A|Peroxisome_biogenesis_disorder_6B|Peroxisome_biogenesis_disorders,_Zellweger_syndrome_spectrum|Peroxisome_biogenesis_disorder,_complementat…
1	2406719	225040	C	G	.	.	ALLELEID=226879;CLNDISDB=MeSH:D030342,MedGen:C0950123;CLNDN=Inborn_genetic_diseases;CLNHGVS=NC_000001.11:g.2406719C>G;CLNREVSTAT=criteria_provided,_single_submitter;CLNSIG=Pathogenic;CLNVC=single_nucleotide_variant;CLNVCSO=SO:0001483;GENEINFO=PEX10:5192;MC=SO:0001575|splice_donor_variant;ORIGIN=1;RS=869312935
1	2406734	554630	GC	G	.	.	ALLELEID=541126;CLNDISDB=MONDO:MONDO:0013936,MedGen:C3553947,OMIM:614870|MONDO:MONDO:0013937,MedGen:C3553948,OMIM:614871|MedGen:CN517202;CLNDN=Peroxisome_biogenesis_disorder_6A|Peroxisome_biogenesis_disorder_6B|not_provided;CLNHGVS=NC_000001.11:g.2406736del;CLNREVSTAT=criteria_provided,_multiple_submitters,_no_conflicts;CLNSIG=Pathogenic/Likely_pathogenic;CLNVC=Deletion;CLNVCSO=SO:0000159;GENEINF…
1	2406766	162435	G	A	.	.	ALLELEID=172126;CLNDISDB=MONDO:MONDO:0013936,MedGen:C3553947,OMIM:614870|MONDO:MONDO:0013937,MedGen:C3553948,OMIM:614871;CLNDN=Peroxisome_biogenesis_disorder_6A|Peroxisome_biogenesis_disorder_6B;CLNHGVS=NC_000001.11:g.2406766G>A;CLNREVSTAT=criteria_provided,_single_submitter;CLNSIG=Pathogenic;CLNVC=single_nucleotide_variant;CLNVCSO=SO:0001483;CLNVI=OMIM_Allelic_Variant:602859.0011|OMIM_Allelic_Va…
1	2406791	6774	C	CT	.	.	AF_EXAC=0.00002;ALLELEID=21813;CLNDISDB=MONDO:MONDO:0013936,MedGen:C3553947,OMIM:614870|MONDO:MONDO:0013937,MedGen:C3553948,OMIM:614871|MedGen:C1832200,Orphanet:ORPHA79189|MedGen:C1864399|MedGen:CN517202;CLNDN=Peroxisome_biogenesis_disorder_6A|Peroxisome_biogenesis_disorder_6B|Peroxisome_biogenesis_disorders,_Zellweger_syndrome_spectrum|Peroxisome_biogenesis_disorder,_complementation_group_7|not_…
1	2406792	557464	TGCAGCCCCATGG	T	.	.	AF_EXAC=0.00001;ALLELEID=541021;CLNDISDB=MONDO:MONDO:0013936,MedGen:C3553947,OMIM:614870|MONDO:MONDO:0013937,MedGen:C3553948,OMIM:614871|MedGen:C1864399;CLNDN=Peroxisome_biogenesis_disorder_6A|Peroxisome_biogenesis_disorder_6B|Peroxisome_biogenesis_disorder,_complementation_group_7;CLNHGVS=NC_000001.11:g.2406793_2406804del;CLNREVSTAT=criteria_provided,_multiple_submitters,_no_conflicts;CLNSIG=Pat…
1	2406931	556606	TGA	T	.	.	ALLELEID=541160;CLNDISDB=MONDO:MONDO:0013936,MedGen:C3553947,OMIM:614870|MONDO:MONDO:0013937,MedGen:C3553948,OMIM:614871|MedGen:C1864399;CLNDN=Peroxisome_biogenesis_disorder_6A|Peroxisome_biogenesis_disorder_6B|Peroxisome_biogenesis_disorder,_complementation_group_7;CLNHGVS=NC_000001.11:g.2406933_2406934del;CLNREVSTAT=criteria_provided,_multiple_submitters,_no_conflicts;CLNSIG=Pathogenic/Likely_p…
1	2408451	6770	C	T	.	.	AF_EXAC=0.00001;ALLELEID=21809;CLNDISDB=MONDO:MONDO:0013936,MedGen:C3553947,OMIM:614870|MONDO:MONDO:0013937,MedGen:C3553948,OMIM:614871|MedGen:C1864399|MedGen:CN517202;CLNDN=Peroxisome_biogenesis_disorder_6A|Peroxisome_biogenesis_disorder_6B|Peroxisome_biogenesis_disorder,_complementation_group_7|not_provided;CLNHGVS=NC_000001.11:g.2408451C>T;CLNREVSTAT=criteria_provided,_multiple_submitters,_no_…
1	2408679	6772	G	A	.	.	ALLELEID=21811;CLNDISDB=MONDO:MONDO:0013936,MedGen:C3553947,OMIM:614870|MONDO:MONDO:0013937,MedGen:C3553948,OMIM:614871|MedGen:C1864399;CLNDN=Peroxisome_biogenesis_disorder_6A|Peroxisome_biogenesis_disorder_6B|Peroxisome_biogenesis_disorder,_complementation_group_7;CLNHGVS=NC_000001.11:g.2408679G>A;CLNREVSTAT=criteria_provided,_multiple_submitters,_no_conflicts;CLNSIG=Pathogenic/Likely_pathogenic…
1	2408713	235465	CA	C	.	.	ALLELEID=237148;CLNDISDB=MedGen:C1864399|MedGen:CN517202;CLNDN=Peroxisome_biogenesis_disorder,_complementation_group_7|not_provided;CLNHGVS=NC_000001.11:g.2408714del;CLNREVSTAT=criteria_provided,_multiple_submitters,_no_conflicts;CLNSIG=Pathogenic/Likely_pathogenic;CLNVC=Deletion;CLNVCSO=SO:0000159;GENEINFO=PEX10:5192;MC=SO:0001589|frameshift_variant;ORIGIN=1;RS=878853044
1	2408714	162431	AG	A	.	.	ALLELEID=172122;CLNDISDB=MONDO:MONDO:0013937,MedGen:C3553948,OMIM:614871;CLNDN=Peroxisome_biogenesis_disorder_6B;CLNHGVS=NC_000001.11:g.2408719del;CLNREVSTAT=no_assertion_criteria_provided;CLNSIG=Pathogenic;CLNVC=Deletion;CLNVCSO=SO:0000159;CLNVI=OMIM_Allelic_Variant:602859.0007;GENEINFO=PEX10:5192;MC=SO:0001589|frameshift_variant;ORIGIN=1;RS=724159999
1	2408756	597855	TG	T	.	.	ALLELEID=588916;CLNDISDB=MedGen:CN517202;CLNDN=not_provided;CLNHGVS=NC_000001.11:g.2408757del;CLNREVSTAT=criteria_provided,_single_submitter;CLNSIG=Pathogenic;CLNVC=Deletion;CLNVCSO=SO:0000159;GENEINFO=PEX10:5192;MC=SO:0001589|frameshift_variant;ORIGIN=1;RS=1557910651
1	2412498	449304	GC	G	.	.	ALLELEID=442785;CLNDISDB=MONDO:MONDO:0013937,MedGen:C3553948,OMIM:614871|MedGen:CN517202;CLNDN=Peroxisome_biogenesis_disorder_6B|not_provided;CLNHGVS=NC_000001.11:g.2412500del;CLNREVSTAT=criteria_provided,_single_submitter;CLNSIG=Pathogenic;CLNVC=Deletion;CLNVCSO=SO:0000159;GENEINFO=PEX10:5192|PLCH2:9651;MC=SO:0001582|initiatior_codon_variant,SO:0001589|frameshift_variant;ORIGIN=1;RS=62636524
1	2412501	162434	A	G	.	.	ALLELEID=172125;CLNDISDB=MONDO:MONDO:0013936,MedGen:C3553947,OMIM:614870|MONDO:MONDO:0013937,MedGen:C3553948,OMIM:614871;CLNDN=Peroxisome_biogenesis_disorder_6A|Peroxisome_biogenesis_disorder_6B;CLNHGVS=NC_000001.11:g.2412501A>G;CLNREVSTAT=criteria_provided,_single_submitter;CLNSIG=Pathogenic;CLNVC=single_nucleotide_variant;CLNVCSO=SO:0001483;CLNVI=OMIM_Allelic_Variant:602859.0010;GENEINFO=PEX10:…
1	2412502	280002	T	C	.	.	ALLELEID=263985;CLNDISDB=MONDO:MONDO:0013936,MedGen:C3553947,OMIM:614870|MONDO:MONDO:0013937,MedGen:C3553948,OMIM:614871|MedGen:CN517202;CLNDN=Peroxisome_biogenesis_disorder_6A|Peroxisome_biogenesis_disorder_6B|not_provided;CLNHGVS=NC_000001.11:g.2412502T>C;CLNREVSTAT=criteria_provided,_multiple_submitters,_no_conflicts;CLNSIG=Pathogenic/Likely_pathogenic;CLNVC=single_nucleotide_variant;CLNVCSO=S…
1	3402939	377306	TG	T	.	.	ALLELEID=364184;CLNDISDB=MedGen:CN517202;CLNDN=not_provided;CLNHGVS=NC_000001.11:g.3402941del;CLNREVSTAT=criteria_provided,_single_submitter;CLNSIG=Pathogenic;CLNVC=Deletion;CLNVCSO=SO:0000159;GENEINFO=PRDM16:63976;MC=SO:0001589|frameshift_variant;ORIGIN=1;RS=1057520188
1	3402986	60728	C	T	.	.	AF_EXAC=0.00003;ALLELEID=75288;CLNDISDB=MedGen:C3809289;CLNDN=Dilated_cardiomyopathy_1LL;CLNHGVS=NC_000001.11:g.3402986C>T;CLNREVSTAT=no_assertion_criteria_provided;CLNSIG=Pathogenic;CLNVC=single_nucleotide_variant;CLNVCSO=SO:0001483;CLNVI=OMIM_Allelic_Variant:605557.0005|UniProtKB_(protein):Q9HAZ2#VAR_070213;GENEINFO=PRDM16:63976;MC=SO:0001583|missense_variant;ORIGIN=1;RS=397514744
1	3411765	280120	A	AC	.	.	ALLELEID=264033;CLNDISDB=MedGen:CN517202;CLNDN=not_provided;CLNHGVS=NC_000001.11:g.3411770dup;CLNREVSTAT=criteria_provided,_single_submitter;CLNSIG=Pathogenic;CLNVC=Duplication;CLNVCSO=SO:1000035;GENEINFO=PRDM16:63976;MC=SO:0001589|frameshift_variant;ORIGIN=1;RS=886041395
1	3412301	60724	A	T	.	.	ALLELEID=75284;CLNDISDB=MONDO:MONDO:0014152,MedGen:C3809288,OMIM:615373;CLNDN=Left_ventricular_noncompaction_8;CLNHGVS=NC_000001.11:g.3412301A>T;CLNREVSTAT=no_assertion_criteria_provided;CLNSIG=Pathogenic;CLNVC=single_nucleotide_variant;CLNVCSO=SO:0001483;CLNVI=OMIM_Allelic_Variant:605557.0001;GENEINFO=PRDM16:63976;MC=SO:0001587|nonsense;ORIGIN=1;RS=397514742
1	3414616	60729	T	C	.	.	ALLELEID=75289;CLNDISDB=MedGen:C3809289;CLNDN=Dilated_cardiomyopathy_1LL;CLNHGVS=NC_000001.11:g.3414616T>C;CLNREVSTAT=no_assertion_criteria_provided;CLNSIG=Pathogenic;CLNVC=single_nucleotide_variant;CLNVCSO=SO:0001483;CLNVI=OMIM_Allelic_Variant:605557.0006|UniProtKB_(protein):Q9HAZ2#VAR_070215;GENEINFO=PRDM16:63976;MC=SO:0001583|missense_variant;ORIGIN=1;RS=202115331
1	3816372	221277	T	C	.	.	ALLELEID=222988;CLNDISDB=MONDO:MONDO:0014770,MedGen:C4084842,OMIM:616781;CLNDN=Joubert_syndrome_25;CLNHGVS=NC_000001.11:g.3816372T>C;CLNREVSTAT=no_assertion_criteria_provided;CLNSIG=Pathogenic;CLNVC=single_nucleotide_variant;CLNVCSO=SO:0001483;CLNVI=OMIM_Allelic_Variant:616690.0004;GENEINFO=CEP104:9731;MC=SO:0001574|splice_acceptor_variant;ORIGIN=1;RS=869025278
1	3835081	221275	G	GA	.	.	ALLELEID=222986;CLNDISDB=MONDO:MONDO:0014770,MedGen:C4084842,OMIM:616781;CLNDN=Joubert_syndrome_25;CLNHGVS=NC_000001.11:g.3835081_3835082insA;CLNREVSTAT=no_assertion_criteria_provided;CLNSIG=Pathogenic;CLNVC=Insertion;CLNVCSO=SO:0000667;CLNVI=OMIM_Allelic_Variant:616690.0002;GENEINFO=CEP104:9731;MC=SO:0001589|frameshift_variant;ORIGIN=1;RS=869025277
1	3837319	542193	AGGGAGTAACG	A	.	.	ALLELEID=515891;CLNDISDB=MONDO:MONDO:0014770,MedGen:C4084842,OMIM:616781;CLNDN=Joubert_syndrome_25;CLNHGVS=NC_000001.11:g.3837322_3837331del;CLNREVSTAT=criteria_provided,_single_submitter;CLNSIG=Pathogenic;CLNVC=Deletion;CLNVCSO=SO:0000159;GENEINFO=CEP104:9731;MC=SO:0001589|frameshift_variant;ORIGIN=1;RS=776094913
1	3839096	542192	A	C	.	.	AF_ESP=0.00008;AF_EXAC=0.00002;ALLELEID=515879;CLNDISDB=MONDO:MONDO:0014770,MedGen:C4084842,OMIM:616781;CLNDN=Joubert_syndrome_25;CLNHGVS=NC_000001.11:g.3839096A>C;CLNREVSTAT=criteria_provided,_single_submitter;CLNSIG=Pathogenic;CLNVC=single_nucleotide_variant;CLNVCSO=SO:0001483;GENEINFO=CEP104:9731;MC=SO:0001587|nonsense;ORIGIN=1;RS=372048855
1	3839606	221274	A	G	.	.	ALLELEID=222985;CLNDISDB=MONDO:MONDO:0014770,MedGen:C4084842,OMIM:616781;CLNDN=Joubert_syndrome_25;CLNHGVS=NC_000001.11:g.3839606A>G;CLNREVSTAT=no_assertion_criteria_provided;CLNSIG=Pathogenic;CLNVC=single_nucleotide_variant;CLNVCSO=SO:0001483;CLNVI=OMIM_Allelic_Variant:616690.0001;GENEINFO=CEP104:9731;MC=SO:0001575|splice_donor_variant;ORIGIN=1;RS=869025276
1	3844977	221276	G	A	.	.	AF_ESP=0.00015;AF_EXAC=0.00002;ALLELEID=222987;CLNDISDB=MONDO:MONDO:0014770,MedGen:C4084842,OMIM:616781;CLNDN=Joubert_syndrome_25;CLNHGVS=NC_000001.11:g.3844977G>A;CLNREVSTAT=no_assertion_criteria_provided;CLNSIG=Pathogenic;CLNVC=single_nucleotide_variant;CLNVCSO=SO:0001483;CLNVI=OMIM_Allelic_Variant:616690.0003;GENEINFO=CEP104:9731;MC=SO:0001587|nonsense;ORIGIN=1;RS=374574638
1	3852318	812756	AG	A	.	.	ALLELEID=800984;CLNDISDB=Human_Phenotype_Ontology:HP:0001251,MedGen:C0007758,SNOMED_CT:85102008|Human_Phenotype_Ontology:HP:0001263,MedGen:C0557874|Human_Phenotype_Ontology:HP:0001332,MONDO:MONDO:0003441,MedGen:C0013421;CLNDN=Cerebellar_ataxia|Global_developmental_delay|Dystonia;CLNHGVS=NC_000001.11:g.3852319del;CLNREVSTAT=no_assertion_criteria_provided;CLNSIG=Pathogenic;CLNVC=Deletion;CLNVCSO=SO…
1	5866398	595319	TG	T	.	.	ALLELEID=586381;CLNDISDB=MedGen:CN517202;CLNDN=not_provided;CLNHGVS=NC_000001.11:g.5866399del;CLNREVSTAT=criteria_provided,_single_submitter;CLNSIG=Pathogenic;CLNVC=Deletion;CLNVCSO=SO:0000159;GENEINFO=NPHP4:261734;MC=SO:0001589|frameshift_variant,SO:0001619|non-coding_transcript_variant;ORIGIN=1;RS=1557588167
1	5867799	598365	TGATA	T	.	.	ALLELEID=589426;CLNDISDB=MedGen:CN517202;CLNDN=not_provided;CLNHGVS=NC_000001.11:g.5867802_5867805del;CLNREVSTAT=criteria_provided,_single_submitter;CLNSIG=Pathogenic;CLNVC=Deletion;CLNVCSO=SO:0000159;GENEINFO=NPHP4:261734;MC=SO:0001589|frameshift_variant,SO:0001619|non-coding_transcript_variant;ORIGIN=1;RS=762371581
1	5867887	639470	G	A	.	.	ALLELEID=628170;CLNDISDB=Human_Phenotype_Ontology:HP:0000090,MONDO:MONDO:0019005,MedGen:C0687120,Orphanet:ORPHA655,SNOMED_CT:204958008;CLNDN=Nephronophthisis;CLNHGVS=NC_000001.11:g.5867887G>A;CLNREVSTAT=criteria_provided,_single_submitter;CLNSIG=Pathogenic;CLNVC=single_nucleotide_variant;CLNVCSO=SO:0001483;GENEINFO=NPHP4:261734;MC=SO:0001587|nonsense,SO:0001619|non-coding_transcript_variant;ORIGI…
1	5873294	3403	CA	C	.	.	ALLELEID=18442;CLNDISDB=MONDO:MONDO:0011752,MedGen:C1847013,OMIM:606966;CLNDN=Nephronophthisis_4;CLNHGVS=NC_000001.11:g.5873295del;CLNREVSTAT=no_assertion_criteria_provided;CLNSIG=Pathogenic;CLNVC=Deletion;CLNVCSO=SO:0000159;CLNVI=OMIM_Allelic_Variant:607215.0005;GENEINFO=NPHP4:261734;MC=SO:0001589|frameshift_variant,SO:0001619|non-coding_transcript_variant;ORIGIN=1;RS=1278089386
1	5874946	3402	A	G	.	.	ALLELEID=18441;CLNDISDB=MONDO:MONDO:0011752,MedGen:C1847013,OMIM:606966;CLNDN=Nephronophthisis_4;CLNHGVS=NC_000001.11:g.5874946A>G;CLNREVSTAT=no_assertion_criteria_provided;CLNSIG=Pathogenic;CLNVC=single_nucleotide_variant;CLNVCSO=SO:0001483;CLNVI=OMIM_Allelic_Variant:607215.0004|UniProtKB_(protein):O75161#VAR_015186;GENEINFO=NPHP4:261734;MC=SO:0001583|missense_variant,SO:0001619|non-coding_trans…
1	5874973	496917	T	TGGAGC	.	.	ALLELEID=488341;CLNDISDB=Human_Phenotype_Ontology:HP:0000090,MONDO:MONDO:0019005,MedGen:C0687120,Orphanet:ORPHA655,SNOMED_CT:204958008|MedGen:CN517202;CLNDN=Nephronophthisis|not_provided;CLNHGVS=NC_000001.11:g.5874975_5874979dup;CLNREVSTAT=criteria_provided,_multiple_submitters,_no_conflicts;CLNSIG=Pathogenic;CLNVC=Duplication;CLNVCSO=SO:1000035;GENEINFO=NPHP4:261734;MC=SO:0001589|frameshift_vari…
1	5874988	812121	G	A	.	.	ALLELEID=800349;CLNDISDB=MONDO:MONDO:0011756,MedGen:C1846979,OMIM:606996;CLNDN=Senior-Loken_syndrome_4;CLNHGVS=NC_000001.11:g.5874988G>A;CLNREVSTAT=criteria_provided,_single_submitter;CLNSIG=Pathogenic;CLNVC=single_nucleotide_variant;CLNVCSO=SO:0001483;GENEINFO=NPHP4:261734;MC=SO:0001583|missense_variant,SO:0001619|non-coding_transcript_variant;ORIGIN=1
1	5880113	595124	C	T	.	.	AF_ESP=0.00008;ALLELEID=586186;CLNDISDB=MedGen:CN517202;CLNDN=not_provided;CLNHGVS=NC_000001.11:g.5880113C>T;CLNREVSTAT=criteria_provided,_single_submitter;CLNSIG=Pathogenic;CLNVC=single_nucleotide_variant;CLNVCSO=SO:0001483;GENEINFO=NPHP4:261734;MC=SO:0001575|splice_donor_variant;ORIGIN=1;RS=374141736
1	5887394	3400	G	A	.	.	ALLELEID=18439;CLNDISDB=Human_Phenotype_Ontology:HP:0000090,MONDO:MONDO:0019005,MedGen:C0687120,Orphanet:ORPHA655,SNOMED_CT:204958008|MONDO:MONDO:0011752,MedGen:C1847013,OMIM:606966;CLNDN=Nephronophthisis|Nephronophthisis_4;CLNHGVS=NC_000001.11:g.5887394G>A;CLNREVSTAT=criteria_provided,_single_submitter;CLNSIG=Pathogenic;CLNVC=single_nucleotide_variant;CLNVCSO=SO:0001483;CLNVI=OMIM_Allelic_Varian…
1	5887403	3399	C	A	.	.	ALLELEID=18438;CLNDISDB=MONDO:MONDO:0011752,MedGen:C1847013,OMIM:606966;CLNDN=Nephronophthisis_4;CLNHGVS=NC_000001.11:g.5887403C>A;CLNREVSTAT=no_assertion_criteria_provided;CLNSIG=Pathogenic;CLNVC=single_nucleotide_variant;CLNVCSO=SO:0001483;CLNVI=OMIM_Allelic_Variant:607215.0001;GENEINFO=NPHP4:261734;MC=SO:0001587|nonsense,SO:0001619|non-coding_transcript_variant;ORIGIN=1;RS=137852918
1	5887436	3404	G	A	.	.	ALLELEID=18443;CLNDISDB=Human_Phenotype_Ontology:HP:0000090,MONDO:MONDO:0019005,MedGen:C0687120,Orphanet:ORPHA655,SNOMED_CT:204958008|MONDO:MONDO:0011756,MedGen:C1846979,OMIM:606996;CLNDN=Nephronophthisis|Senior-Loken_syndrome_4;CLNHGVS=NC_000001.11:g.5887436G>A;CLNREVSTAT=no_assertion_criteria_provided;CLNSIG=Pathogenic;CLNVC=single_nucleotide_variant;CLNVCSO=SO:0001483;CLNVI=OMIM_Allelic_Varian…
1	5904716	3401	G	A	.	.	AF_EXAC=0.00002;ALLELEID=18440;CLNDISDB=Human_Phenotype_Ontology:HP:0000789,MedGen:C0021359|MONDO:MONDO:0011752,MedGen:C1847013,OMIM:606966|MedGen:CN228268;CLNDN=Infertility|Nephronophthisis_4|Cerebello-oculo-renal_syndrome_(nephronophthisis,_oculomotor_apraxia_and_cerebellar_abnormalities);CLNHGVS=NC_000001.11:g.5904716G>A;CLNREVSTAT=no_assertion_criteria_provided;CLNSIG=Pathogenic/Likely_pathog…
1	5904749	498434	G	A	.	.	ALLELEID=489858;CLNDISDB=MedGen:CN517202;CLNDN=not_provided;CLNHGVS=NC_000001.11:g.5904749G>A;CLNREVSTAT=criteria_provided,_single_submitter;CLNSIG=Pathogenic;CLNVC=single_nucleotide_variant;CLNVCSO=SO:0001483;GENEINFO=NPHP4:261734;MC=SO:0001587|nonsense,SO:0001619|non-coding_transcript_variant;ORIGIN=1;RS=1025515771
1	5904788	3405	G	A	.	.	AF_EXAC=0.00001;ALLELEID=18444;CLNDISDB=Human_Phenotype_Ontology:HP:0000090,MONDO:MONDO:0019005,MedGen:C0687120,Orphanet:ORPHA655,SNOMED_CT:204958008|MONDO:MONDO:0011752,MedGen:C1847013,OMIM:606966|MONDO:MONDO:0011756,MedGen:C1846979,OMIM:606996;CLNDN=Nephronophthisis|Nephronophthisis_4|Senior-Loken_syndrome_4;CLNHGVS=NC_000001.11:g.5904788G>A;CLNREVSTAT=no_assertion_criteria_provided;CLNSIG=Path…
1	5927733	596144	C	A	.	.	ALLELEID=587205;CLNDISDB=Human_Phenotype_Ontology:HP:0000090,MONDO:MONDO:0019005,MedGen:C0687120,Orphanet:ORPHA655,SNOMED_CT:204958008|MedGen:CN517202;CLNDN=Nephronophthisis|not_provided;CLNHGVS=NC_000001.11:g.5927733C>A;CLNREVSTAT=criteria_provided,_multiple_submitters,_no_conflicts;CLNSIG=Pathogenic;CLNVC=single_nucleotide_variant;CLNVCSO=SO:0001483;GENEINFO=NPHP4:261734;MC=SO:0001587|nonsense,…
1	5952759	829848	A	AG	.	.	ALLELEID=818173;CLNDISDB=MONDO:MONDO:0011752,MedGen:C1847013,OMIM:606966;CLNDN=Nephronophthisis_4;CLNHGVS=NC_000001.11:g.5952763dup;CLNREVSTAT=no_assertion_criteria_provided;CLNSIG=Pathogenic;CLNVC=Duplication;CLNVCSO=SO:1000035;GENEINFO=NPHP4:261734;MC=SO:0001589|frameshift_variant,SO:0001619|non-coding_transcript_variant,SO:0001623|5_prime_UTR_variant,SO:0001627|intron_variant;ORIGIN=1
1	5978356	501697	CATCA	C	.	.	ALLELEID=493121;CLNDISDB=MedGen:CN517202;CLNDN=not_provided;CLNHGVS=NC_000001.11:g.5978358_5978361del;CLNREVSTAT=criteria_provided,_single_submitter;CLNSIG=Pathogenic;CLNVC=Deletion;CLNVCSO=SO:0000159;GENEINFO=NPHP4:261734;MC=SO:0001589|frameshift_variant,SO:0001619|non-coding_transcript_variant,SO:0001623|5_prime_UTR_variant,SO:0001627|intron_variant;ORIGIN=1;RS=1553200990
1	5986157	562355	G	A	.	.	AF_ESP=0.00008;AF_EXAC=0.00004;ALLELEID=553539;CLNDISDB=MedGen:CN517202;CLNDN=not_provided;CLNHGVS=NC_000001.11:g.5986157G>A;CLNREVSTAT=criteria_provided,_single_submitter;CLNSIG=Pathogenic;CLNVC=single_nucleotide_variant;CLNVCSO=SO:0001483;GENEINFO=NPHP4:261734;MC=SO:0001587|nonsense,SO:0001619|non-coding_transcript_variant,SO:0001623|5_prime_UTR_variant,SO:0001627|intron_variant;ORIGIN=1;RS=370…
1	6425219	594412	G	A	.	.	ALLELEID=585475;CLNDISDB=MedGen:CN517202;CLNDN=not_provided;CLNHGVS=NC_000001.11:g.6425219G>A;CLNREVSTAT=criteria_provided,_single_submitter;CLNSIG=Pathogenic;CLNVC=single_nucleotide_variant;CLNVCSO=SO:0001483;GENEINFO=ESPN:83715;MC=SO:0001587|nonsense;ORIGIN=1;RS=1557690051
1	6448931	4424	C	CG	.	.	ALLELEID=19463;CLNDISDB=MedGen:C3502293;CLNDN=Deafness,_autosomal_recessive_36,_without_vestibular_involvement;CLNHGVS=NC_000001.11:g.6448932dup;CLNREVSTAT=no_assertion_criteria_provided;CLNSIG=Pathogenic;CLNVC=Duplication;CLNVCSO=SO:1000035;CLNVI=OMIM_Allelic_Variant:606351.0007;GENEINFO=ESPN:83715;MC=SO:0001589|frameshift_variant;ORIGIN=1
1	6451674	4419	AAGAG	A	.	.	ALLELEID=19458;CLNDISDB=MONDO:MONDO:0012170,MedGen:C1837007,OMIM:609006;CLNDN=Deafness,_autosomal_recessive_36,_with_or_without_vestibular_involvement;CLNHGVS=NC_000001.11:g.6451675_6451678del;CLNREVSTAT=no_assertion_criteria_provided;CLNSIG=Pathogenic;CLNVC=Deletion;CLNVCSO=SO:0000159;CLNVI=OMIM_Allelic_Variant:606351.0002;GENEINFO=ESPN:83715;MC=SO:0001589|frameshift_variant;ORIGIN=1
1	6451926	4420	A	C	.	.	AF_EXAC=0.00001;ALLELEID=19459;CLNDISDB=MedGen:CN068820;CLNDN=Deafness,_without_vestibular_involvement,_autosomal_dominant;CLNHGVS=NC_000001.11:g.6451926A>C;CLNREVSTAT=no_assertion_criteria_provided;CLNSIG=Pathogenic;CLNVC=single_nucleotide_variant;CLNVCSO=SO:0001483;CLNVI=OMIM_Allelic_Variant:606351.0003|UniProtKB_(protein):B1AK53#VAR_043453;GENEINFO=ESPN:83715;MC=SO:0001583|missense_variant;ORI…
1	6452092	4422	G	A	.	.	ALLELEID=19461;CLNDISDB=MedGen:CN068820;CLNDN=Deafness,_without_vestibular_involvement,_autosomal_dominant;CLNHGVS=NC_000001.11:g.6452092G>A;CLNREVSTAT=no_assertion_criteria_provided;CLNSIG=Pathogenic;CLNVC=single_nucleotide_variant;CLNVCSO=SO:0001483;CLNVI=OMIM_Allelic_Variant:606351.0005|UniProtKB_(protein):B1AK53#VAR_043455;GENEINFO=ESPN:83715;MC=SO:0001583|missense_variant;ORIGIN=1;RS=1219081…
1	6457223	560535	TGGAGGCGGGACCTCCTGC	T	.	.	ALLELEID=551614;CLNDISDB=MONDO:MONDO:0010168,MedGen:C1568247,OMIM:276900,Orphanet:ORPHA231169|MONDO:MONDO:0032841,MedGen:CN262443,OMIM:618632;CLNDN=Usher_syndrome_type_1|USHER_SYNDROME,_TYPE_1M;CLNHGVS=NC_000001.11:g.6457227_6457244del;CLNREVSTAT=criteria_provided,_single_submitter;CLNSIG=Pathogenic;CLNVC=Deletion;CLNVCSO=SO:0000159;CLNVI=OMIM_Allelic_Variant:606351.0008;GENEINFO=ESPN:83715;MC=SO…
1	6460047	4418	ACAGT	A	.	.	ALLELEID=19457;CLNDISDB=MONDO:MONDO:0012170,MedGen:C1837007,OMIM:609006;CLNDN=Deafness,_autosomal_recessive_36,_with_or_without_vestibular_involvement;CLNHGVS=NC_000001.11:g.6460051_6460054del;CLNREVSTAT=no_assertion_criteria_provided;CLNSIG=Pathogenic;CLNVC=Deletion;CLNVCSO=SO:0000159;CLNVI=OMIM_Allelic_Variant:606351.0001;GENEINFO=ESPN:83715;MC=SO:0001589|frameshift_variant;ORIGIN=1
1	6460076	562076	AC	A	.	.	AF_EXAC=0.00001;ALLELEID=553249;CLNDISDB=MONDO:MONDO:0012170,MedGen:C1837007,OMIM:609006;CLNDN=Deafness,_autosomal_recessive_36,_with_or_without_vestibular_involvement;CLNHGVS=NC_000001.11:g.6460077del;CLNREVSTAT=no_assertion_criteria_provided;CLNSIG=Pathogenic;CLNVC=Deletion;CLNVCSO=SO:0000159;GENEINFO=ESPN:83715;MC=SO:0001587|nonsense;ORIGIN=1;RS=754472294
1	6460118	4423	TGAA	T	.	.	ALLELEID=19462;CLNDISDB=MedGen:CN068820;CLNDN=Deafness,_without_vestibular_involvement,_autosomal_dominant;CLNHGVS=NC_000001.11:g.6460120_6460122AAG[1];CLNREVSTAT=no_assertion_criteria_provided;CLNSIG=Pathogenic;CLNVC=Microsatellite;CLNVCSO=SO:0000289;CLNVI=OMIM_Allelic_Variant:606351.0006;GENEINFO=ESPN:83715;MC=SO:0001822|inframe_deletion;ORIGIN=1
1	6468294	566096	G	A	.	.	AF_EXAC=0.00001;ALLELEID=557360;CLNDISDB=MONDO:MONDO:0012608,MedGen:C1970211,OMIM:611067,Orphanet:ORPHA206580|MONDO:MONDO:0014154,MedGen:C3809309,OMIM:615376,Orphanet:ORPHA369867;CLNDN=Distal_spinal_muscular_atrophy,_autosomal_recessive_4|Charcot-Marie-Tooth_disease,_recessive_intermediate_c;CLNHGVS=NC_000001.11:g.6468294G>A;CLNREVSTAT=criteria_provided,_single_submitter;CLNSIG=Pathogenic;CLNVC=s…
1	6468378	60779	C	G	.	.	ALLELEID=75318;CLNDISDB=MONDO:MONDO:0014154,MedGen:C3809309,OMIM:615376,Orphanet:ORPHA369867;CLNDN=Charcot-Marie-Tooth_disease,_recessive_intermediate_c;CLNHGVS=NC_000001.11:g.6468378C>G;CLNREVSTAT=no_assertion_criteria_provided;CLNSIG=Pathogenic;CLNVC=single_nucleotide_variant;CLNVCSO=SO:0001483;CLNVI=OMIM_Allelic_Variant:611101.0005;GENEINFO=PLEKHG5:57449;MC=SO:0001583|missense_variant;ORIGIN=1…
1	6468468	468906	TGA	T	.	.	ALLELEID=448208;CLNDISDB=MONDO:MONDO:0012608,MedGen:C1970211,OMIM:611067,Orphanet:ORPHA206580|MONDO:MONDO:0014154,MedGen:C3809309,OMIM:615376,Orphanet:ORPHA369867;CLNDN=Distal_spinal_muscular_atrophy,_autosomal_recessive_4|Charcot-Marie-Tooth_disease,_recessive_intermediate_c;CLNHGVS=NC_000001.11:g.6468470_6468471AG[2];CLNREVSTAT=criteria_provided,_single_submitter;CLNSIG=Pathogenic;CLNVC=Microsa…
1	6469238	489025	G	A	.	.	AF_EXAC=0.00002;ALLELEID=481599;CLNDISDB=MONDO:MONDO:0012608,MedGen:C1970211,OMIM:611067,Orphanet:ORPHA206580|MONDO:MONDO:0014154,MedGen:C3809309,OMIM:615376,Orphanet:ORPHA369867|MedGen:CN517202;CLNDN=Distal_spinal_muscular_atrophy,_autosomal_recessive_4|Charcot-Marie-Tooth_disease,_recessive_intermediate_c|not_provided;CLNHGVS=NC_000001.11:g.6469238G>A;CLNREVSTAT=criteria_provided,_multiple_subm…
1	6470247	859523	TC	T	.	.	ALLELEID=824366;CLNDISDB=MONDO:MONDO:0012608,MedGen:C1970211,OMIM:611067,Orphanet:ORPHA206580|MONDO:MONDO:0014154,MedGen:C3809309,OMIM:615376,Orphanet:ORPHA369867;CLNDN=Distal_spinal_muscular_atrophy,_autosomal_recessive_4|Charcot-Marie-Tooth_disease,_recessive_intermediate_c;CLNHGVS=NC_000001.11:g.6470251del;CLNREVSTAT=criteria_provided,_single_submitter;CLNSIG=Pathogenic;CLNVC=Deletion;CLNVCSO=…
1	6470823	855821	TGG	T	.	.	ALLELEID=824370;CLNDISDB=MONDO:MONDO:0012608,MedGen:C1970211,OMIM:611067,Orphanet:ORPHA206580|MONDO:MONDO:0014154,MedGen:C3809309,OMIM:615376,Orphanet:ORPHA369867;CLNDN=Distal_spinal_muscular_atrophy,_autosomal_recessive_4|Charcot-Marie-Tooth_disease,_recessive_intermediate_c;CLNHGVS=NC_000001.11:g.6470826_6470827del;CLNREVSTAT=criteria_provided,_single_submitter;CLNSIG=Pathogenic;CLNVC=Deletion;…
1	6470860	873314	G	A	.	.	ALLELEID=861327;CLNDISDB=MONDO:MONDO:0017593,MedGen:C3468114,Orphanet:ORPHA300605;CLNDN=Juvenile_amyotrophic_lateral_sclerosis;CLNHGVS=NC_000001.11:g.6470860G>A;CLNREVSTAT=criteria_provided,_single_submitter;CLNSIG=Pathogenic;CLNVC=single_nucleotide_variant;CLNVCSO=SO:0001483;GENEINFO=PLEKHG5:57449;MC=SO:0001587|nonsense;ORIGIN=1
1	6472604	835966	AC	A	.	.	ALLELEID=824373;CLNDISDB=MONDO:MONDO:0012608,MedGen:C1970211,OMIM:611067,Orphanet:ORPHA206580|MONDO:MONDO:0014154,MedGen:C3809309,OMIM:615376,Orphanet:ORPHA369867;CLNDN=Distal_spinal_muscular_atrophy,_autosomal_recessive_4|Charcot-Marie-Tooth_disease,_recessive_intermediate_c;CLNHGVS=NC_000001.11:g.6472605del;CLNREVSTAT=criteria_provided,_single_submitter;CLNSIG=Pathogenic;CLNVC=Deletion;CLNVCSO=…
1	6473051	60778	C	CGTCTTCA	.	.	ALLELEID=75317;CLNDISDB=MONDO:MONDO:0014154,MedGen:C3809309,OMIM:615376,Orphanet:ORPHA369867;CLNDN=Charcot-Marie-Tooth_disease,_recessive_intermediate_c;CLNHGVS=NC_000001.11:g.6473052_6473058dup;CLNREVSTAT=no_assertion_criteria_provided;CLNSIG=Pathogenic;CLNVC=Duplication;CLNVCSO=SO:1000035;CLNVI=OMIM_Allelic_Variant:611101.0003;GENEINFO=PLEKHG5:57449;MC=SO:0001587|nonsense;ORIGIN=1;RS=397515455
1	6473265	845778	TGG	T	.	.	ALLELEID=824375;CLNDISDB=MONDO:MONDO:0012608,MedGen:C1970211,OMIM:611067,Orphanet:ORPHA206580|MONDO:MONDO:0014154,MedGen:C3809309,OMIM:615376,Orphanet:ORPHA369867;CLNDN=Distal_spinal_muscular_atrophy,_autosomal_recessive_4|Charcot-Marie-Tooth_disease,_recessive_intermediate_c;CLNHGVS=NC_000001.11:g.6473266_6473267del;CLNREVSTAT=criteria_provided,_single_submitter;CLNSIG=Pathogenic;CLNVC=Deletion;…
1	6474060	663141	GGGCGGGGGGCCCGGTCCCAGCTGGCCGCAGAATCGGCAAACTCAGGGACTTGGAGTCCTTCATGCCCTGCTCCACCTTGCCCTCATCTCCA	G	.	.	ALLELEID=628239;CLNDISDB=MONDO:MONDO:0012608,MedGen:C1970211,OMIM:611067,Orphanet:ORPHA206580|MONDO:MONDO:0014154,MedGen:C3809309,OMIM:615376,Orphanet:ORPHA369867;CLNDN=Distal_spinal_muscular_atrophy,_autosomal_recessive_4|Charcot-Marie-Tooth_disease,_recessive_intermediate_c;CLNHGVS=NC_000001.11:g.6474064_6474154del;CLNREVSTAT=criteria_provided,_single_submitter;CLNSIG=Pathogenic;CLNVC=Deletion;…
1	6476021	549691	CG	C	.	.	ALLELEID=540441;CLNDISDB=MONDO:MONDO:0008452,MedGen:C1866783,OMIM:182970;CLNDN=Spinal_muscular_atrophy,_facioscapulohumeral_type;CLNHGVS=NC_000001.11:g.6476024del;CLNREVSTAT=no_assertion_criteria_provided;CLNSIG=Pathogenic;CLNVC=Deletion;CLNVCSO=SO:0000159;GENEINFO=PLEKHG5:57449;MC=SO:0001589|frameshift_variant;ORIGIN=1;RS=1553175760
1	6477533	60777	TG	T	.	.	ALLELEID=75316;CLNDISDB=MONDO:MONDO:0014154,MedGen:C3809309,OMIM:615376,Orphanet:ORPHA369867;CLNDN=Charcot-Marie-Tooth_disease,_recessive_intermediate_c;CLNHGVS=NC_000001.11:g.6477538del;CLNREVSTAT=no_assertion_criteria_provided;CLNSIG=Pathogenic;CLNVC=Deletion;CLNVCSO=SO:0000159;CLNVI=OMIM_Allelic_Variant:611101.0002;GENEINFO=PLEKHG5:57449;MC=SO:0001589|frameshift_variant;ORIGIN=1;RS=397515454
1	7249607	521550	TC	T	.	.	ALLELEID=511294;CLNDISDB=MeSH:D030342,MedGen:C0950123;CLNDN=Inborn_genetic_diseases;CLNHGVS=NC_000001.11:g.7249608del;CLNREVSTAT=criteria_provided,_single_submitter;CLNSIG=Pathogenic;CLNVC=Deletion;CLNVCSO=SO:0000159;GENEINFO=CAMTA1:23261;MC=SO:0001589|frameshift_variant;ORIGIN=1;RS=1553288266
1	7621940	599309	CGTCTTCTCTGGGTGACCTCGTGTGACCTTGCAATCCCGTCAAGTCTTTGGTTCTGCAGAAACAACTGTCAGATCGGGAGTTAGTCACCTCCAAAGACAGAAACCAAAAACCAAAACAGTGACCTTGTTCTTTCTGTTCATGACCCTGGAGGTATGGGGGGAGGAGGAGGAAGCGGAGATTGGTTTTGCTCGTTAACTCATTATCAGTGACTGAGCGGCTACTCATGGCTGGGAACTTGTTGGGTGCCCTCCATTACACTTCCCTTAATCCTCTCAATGGCTTTTGATATCCTCAGGTAGATGGGAGGATCCCCATTTTACCTGGGAGGGATACAAGGCCAAGAGGGGTTAAGTAACTTGCCCAAGATCACACAGCGTTTGAAGTGGCCAAGGTGAAAT…	C	.	.	ALLELEID=590571;CLNDISDB=MONDO:MONDO:0013886,MedGen:C3553661,OMIM:614756,Orphanet:ORPHA314647;CLNDN=Cerebellar_ataxia,_nonprogressive,_with_mental_retardation;CLNHGVS=NC_000001.11:g.7621941_7624940del;CLNREVSTAT=criteria_provided,_single_submitter;CLNSIG=Pathogenic;CLNVC=Deletion;CLNVCSO=SO:0000159;GENEINFO=CAMTA1:23261;MC=SO:0001627|intron_variant;ORIGIN=32
1	7640502	450600	G	T	.	.	ALLELEID=442886;CLNDISDB=MedGen:CN517202;CLNDN=not_provided;CLNHGVS=NC_000001.11:g.7640502G>T;CLNREVSTAT=criteria_provided,_single_submitter;CLNSIG=Pathogenic;CLNVC=single_nucleotide_variant;CLNVCSO=SO:0001483;GENEINFO=CAMTA1:23261;MC=SO:0001587|nonsense;ORIGIN=1;RS=1553231167
1	7640514	426685	TG	T	.	.	ALLELEID=414810;CLNDISDB=MedGen:CN517202;CLNDN=not_provided;CLNHGVS=NC_000001.11:g.7640516del;CLNREVSTAT=criteria_provided,_single_submitter;CLNSIG=Pathogenic;CLNVC=Deletion;CLNVCSO=SO:0000159;GENEINFO=CAMTA1:23261;MC=SO:0001587|nonsense;ORIGIN=1;RS=1085307743
1	7663428	280872	CA	C	.	.	ALLELEID=264028;CLNDISDB=MedGen:CN517202;CLNDN=not_provided;CLNHGVS=NC_000001.11:g.7663429del;CLNREVSTAT=criteria_provided,_single_submitter;CLNSIG=Pathogenic;CLNVC=Deletion;CLNVCSO=SO:0000159;GENEINFO=CAMTA1:23261;MC=SO:0001589|frameshift_variant;ORIGIN=1;RS=886041999
1	7663429	421507	A	ACG	.	.	ALLELEID=405236;CLNDISDB=MedGen:CN517202;CLNDN=not_provided;CLNHGVS=NC_000001.11:g.7663429_7663430insCG;CLNREVSTAT=criteria_provided,_single_submitter;CLNSIG=Pathogenic;CLNVC=Insertion;CLNVCSO=SO:0000667;GENEINFO=CAMTA1:23261;MC=SO:0001589|frameshift_variant;ORIGIN=1;RS=1064795180
1	7663677	418106	T	TG	.	.	ALLELEID=405237;CLNDISDB=MedGen:CN517202;CLNDN=not_provided;CLNHGVS=NC_000001.11:g.7663679dup;CLNREVSTAT=criteria_provided,_single_submitter;CLNSIG=Pathogenic;CLNVC=Duplication;CLNVCSO=SO:1000035;GENEINFO=CAMTA1:23261;MC=SO:0001589|frameshift_variant;ORIGIN=1;RS=1553239242
1	7664990	524037	AC	A	.	.	ALLELEID=514433;CLNDISDB=MedGen:CN517202;CLNDN=not_provided;CLNHGVS=NC_000001.11:g.7664993del;CLNREVSTAT=criteria_provided,_single_submitter;CLNSIG=Pathogenic;CLNVC=Deletion;CLNVCSO=SO:0000159;GENEINFO=CAMTA1:23261;MC=SO:0001589|frameshift_variant;ORIGIN=1;RS=1553240332
1	7665186	801430	G	A	.	.	ALLELEID=789998;CLNDISDB=MONDO:MONDO:0013886,MedGen:C3553661,OMIM:614756,Orphanet:ORPHA314647;CLNDN=Cerebellar_ataxia,_nonprogressive,_with_mental_retardation;CLNHGVS=NC_000001.11:g.7665186G>A;CLNREVSTAT=criteria_provided,_single_submitter;CLNSIG=Pathogenic;CLNVC=single_nucleotide_variant;CLNVCSO=SO:0001483;GENEINFO=CAMTA1:23261;MC=SO:0001587|nonsense;ORIGIN=0
1	7738231	871044	C	T	.	.	ALLELEID=858963;CLNDISDB=MedGen:CN517202;CLNDN=not_provided;CLNHGVS=NC_000001.11:g.7738231C>T;CLNREVSTAT=criteria_provided,_single_submitter;CLNSIG=Pathogenic;CLNVC=single_nucleotide_variant;CLNVCSO=SO:0001483;GENEINFO=CAMTA1:23261;MC=SO:0001587|nonsense,SO:0001627|intron_variant;ORIGIN=1
1	7738398	817198	CAG	C	.	.	ALLELEID=805229;CLNDISDB=MedGen:CN517202;CLNDN=not_provided;CLNHGVS=NC_000001.11:g.7738399_7738400AG[2];CLNREVSTAT=criteria_provided,_single_submitter;CLNSIG=Pathogenic;CLNVC=Microsatellite;CLNVCSO=SO:0000289;GENEINFO=CAMTA1:23261;MC=SO:0001589|frameshift_variant;ORIGIN=1
1	7744861	658467	CA	C	.	.	ALLELEID=628259;CLNDISDB=MedGen:CN517202;CLNDN=not_provided;CLNHGVS=NC_000001.11:g.7744862del;CLNREVSTAT=criteria_provided,_single_submitter;CLNSIG=Pathogenic;CLNVC=Deletion;CLNVCSO=SO:0000159;GENEINFO=CAMTA1:23261;MC=SO:0001589|frameshift_variant;ORIGIN=1
1	7744883	280426	C	T	.	.	ALLELEID=264023;CLNDISDB=MedGen:CN517202;CLNDN=not_provided;CLNHGVS=NC_000001.11:g.7744883C>T;CLNREVSTAT=criteria_provided,_single_submitter;CLNSIG=Pathogenic;CLNVC=single_nucleotide_variant;CLNVCSO=SO:0001483;GENEINFO=CAMTA1:23261;MC=SO:0001587|nonsense;ORIGIN=1;RS=886041635
1	7809893	242410	C	G	.	.	AF_ESP=0.00284;AF_EXAC=0.00589;AF_TGP=0.00339;ALLELEID=226735;CLNDISDB=MONDO:MONDO:0014814,MedGen:C4225169,OMIM:616882;CLNDN=Advanced_sleep_phase_syndrome,_familial,_3;CLNHGVS=NC_000001.11:g.7809893C>G;CLNREVSTAT=criteria_provided,_single_submitter;CLNSIG=Pathogenic;CLNVC=single_nucleotide_variant;CLNVCSO=SO:0001483;CLNVI=OMIM_Allelic_Variant:603427.0001;GENEINFO=PER3:8863;MC=SO:0001583|missense_…
1	7809900	242411	A	G	.	.	AF_ESP=0.00308;AF_EXAC=0.00588;AF_TGP=0.00339;ALLELEID=226734;CLNDISDB=MONDO:MONDO:0014814,MedGen:C4225169,OMIM:616882;CLNDN=Advanced_sleep_phase_syndrome,_familial,_3;CLNHGVS=NC_000001.11:g.7809900A>G;CLNREVSTAT=criteria_provided,_single_submitter;CLNSIG=Pathogenic;CLNVC=single_nucleotide_variant;CLNVCSO=SO:0001483;CLNVI=OMIM_Allelic_Variant:603427.0001;GENEINFO=PER3:8863;MC=SO:0001583|missense_…
1	7962863	7065	G	A	.	.	ALLELEID=22104;CLNDISDB=MONDO:MONDO:0011658,MedGen:C1853445,OMIM:606324;CLNDN=Parkinson_disease_7;CLNHGVS=NC_000001.11:g.7962863G>A;CLNREVSTAT=no_assertion_criteria_provided;CLNSIG=Pathogenic;CLNVC=single_nucleotide_variant;CLNVCSO=SO:0001483;CLNVI=OMIM_Allelic_Variant:602533.0003|UniProtKB_(protein):Q99497#VAR_020492;GENEINFO=PARK7:11315;MC=SO:0001583|missense_variant;ORIGIN=1;RS=74315351
1	7965336	573287	G	GT	.	.	ALLELEID=557376;CLNDISDB=MONDO:MONDO:0011658,MedGen:C1853445,OMIM:606324;CLNDN=Parkinson_disease_7;CLNHGVS=NC_000001.11:g.7965338dup;CLNREVSTAT=criteria_provided,_single_submitter;CLNSIG=Pathogenic;CLNVC=Duplication;CLNVCSO=SO:1000035;GENEINFO=PARK7:11315;MC=SO:0001589|frameshift_variant;ORIGIN=1;RS=781600849
1	7965348	7069	G	T	.	.	ALLELEID=22108;CLNDISDB=MedGen:C2751533;CLNDN=Parkinson_disease,_autosomal_recessive_early-onset,_digenic,_PINK1/DJ1;CLNHGVS=NC_000001.11:g.7965348G>T;CLNREVSTAT=no_assertion_criteria_provided;CLNSIG=Pathogenic;CLNVC=single_nucleotide_variant;CLNVCSO=SO:0001483;CLNVI=OMIM_Allelic_Variant:602533.0007|UniProtKB_(protein):Q99497#VAR_072589;GENEINFO=PARK7:11315;MC=SO:0001583|missense_variant;ORIGIN=1…
1	7965366	873319	C	T	.	.	ALLELEID=861328;CLNDISDB=MONDO:MONDO:0007104,MedGen:C0543859,OMIM:105500,Orphanet:ORPHA90020;CLNDN=Amyotrophic_lateral_sclerosis-parkinsonism-dementia_complex;CLNHGVS=NC_000001.11:g.7965366C>T;CLNREVSTAT=criteria_provided,_single_submitter;CLNSIG=Pathogenic;CLNVC=single_nucleotide_variant;CLNVCSO=SO:0001483;GENEINFO=PARK7:11315;MC=SO:0001587|nonsense;ORIGIN=1
1	7965421	447914	AAG	A	.	.	ALLELEID=440521;CLNDISDB=MONDO:MONDO:0011658,MedGen:C1853445,OMIM:606324|MedGen:CN517202;CLNDN=Parkinson_disease_7|not_provided;CLNHGVS=NC_000001.11:g.7965422_7965423AG[1];CLNREVSTAT=criteria_provided,_single_submitter;CLNSIG=Pathogenic;CLNVC=Microsatellite;CLNVCSO=SO:0000289;GENEINFO=PARK7:11315;MC=SO:0001589|frameshift_variant;ORIGIN=1;RS=1553122929
1	7965425	7067	G	C	.	.	ALLELEID=22106;CLNDISDB=MONDO:MONDO:0011658,MedGen:C1853445,OMIM:606324;CLNDN=Parkinson_disease_7;CLNHGVS=NC_000001.11:g.7965425G>C;CLNREVSTAT=no_assertion_criteria_provided;CLNSIG=Pathogenic;CLNVC=single_nucleotide_variant;CLNVCSO=SO:0001483;CLNVI=OMIM_Allelic_Variant:602533.0005|UniProtKB_(protein):Q99497#VAR_020493;GENEINFO=PARK7:11315;MC=SO:0001583|missense_variant;ORIGIN=1;RS=74315353
1	7984930	7066	A	C	.	.	AF_EXAC=0.00020;AF_TGP=0.00100;ALLELEID=22105;CLNDISDB=MONDO:MONDO:0011658,MedGen:C1853445,OMIM:606324;CLNDN=Parkinson_disease_7;CLNHGVS=NC_000001.11:g.7984930A>C;CLNREVSTAT=no_assertion_criteria_provided;CLNSIG=Pathogenic;CLNVC=single_nucleotide_variant;CLNVCSO=SO:0001483;CLNVI=OMIM_Allelic_Variant:602533.0004|UniProtKB_(protein):Q99497#VAR_020496;GENEINFO=PARK7:11315;MC=SO:0001583|missense_vari…
1	7984981	7064	T	C	.	.	ALLELEID=22103;CLNDISDB=MONDO:MONDO:0011658,MedGen:C1853445,OMIM:606324;CLNDN=Parkinson_disease_7;CLNHGVS=NC_000001.11:g.7984981T>C;CLNREVSTAT=no_assertion_criteria_provided;CLNSIG=Pathogenic;CLNVC=single_nucleotide_variant;CLNVCSO=SO:0001483;CLNVI=OMIM_Allelic_Variant:602533.0002|UniProtKB_(protein):Q99497#VAR_020498;GENEINFO=PARK7:11315;MC=SO:0001583|missense_variant;ORIGIN=1;RS=28938172
1	8325853	428599	C	T	.	.	AF_EXAC=0.00002;ALLELEID=420285;CLNDISDB=MONDO:MONDO:0044322,MedGen:C4479636,OMIM:617532;CLNDN=INTELLECTUAL_DEVELOPMENTAL_DISORDER_WITH_NEUROPSYCHIATRIC_FEATURES;CLNHGVS=NC_000001.11:g.8325853C>T;CLNREVSTAT=no_assertion_criteria_provided;CLNSIG=Pathogenic;CLNVC=single_nucleotide_variant;CLNVCSO=SO:0001483;CLNVI=OMIM_Allelic_Variant:605763.0002;GENEINFO=SLC45A1:50651;MC=SO:0001583|missense_variant…
1	8325956	428598	C	T	.	.	AF_ESP=0.00015;AF_EXAC=0.00015;ALLELEID=420284;CLNDISDB=MONDO:MONDO:0044322,MedGen:C4479636,OMIM:617532;CLNDN=INTELLECTUAL_DEVELOPMENTAL_DISORDER_WITH_NEUROPSYCHIATRIC_FEATURES;CLNHGVS=NC_000001.11:g.8325956C>T;CLNREVSTAT=no_assertion_criteria_provided;CLNSIG=Pathogenic;CLNVC=single_nucleotide_variant;CLNVCSO=SO:0001483;CLNVI=OMIM_Allelic_Variant:605763.0001;GENEINFO=SLC45A1:50651;MC=SO:0001583|m…
1	8358216	562007	T	C	.	.	ALLELEID=553144;CLNDISDB=MONDO:MONDO:0014857,MedGen:C4310772,OMIM:616975,Orphanet:ORPHA494344;CLNDN=Neurodevelopmental_disorder_with_or_without_anomalies_of_the_brain,_eye,_or_heart;CLNHGVS=NC_000001.11:g.8358216T>C;CLNREVSTAT=criteria_provided,_single_submitter;CLNSIG=Pathogenic;CLNVC=single_nucleotide_variant;CLNVCSO=SO:0001483;GENEINFO=RERE:473;MC=SO:0001583|missense_variant;ORIGIN=32;RS=13218…
1	8358216	418456	T	TGGTGGA	.	.	ALLELEID=405245;CLNDISDB=MONDO:MONDO:0008965,MedGen:C0265354,OMIM:214800,Orphanet:ORPHA138,SNOMED_CT:47535005|MONDO:MONDO:0014857,MedGen:C4310772,OMIM:616975,Orphanet:ORPHA494344|MedGen:CN517202;CLNDN=CHARGE_association|Neurodevelopmental_disorder_with_or_without_anomalies_of_the_brain,_eye,_or_heart|not_provided;CLNHGVS=NC_000001.11:g.8358222_8358227AGGTGG[3];CLNREVSTAT=criteria_provided,_multip…
1	8358231	522858	T	C	.	.	ALLELEID=513409;CLNDISDB=MONDO:MONDO:0014857,MedGen:C4310772,OMIM:616975,Orphanet:ORPHA494344;CLNDN=Neurodevelopmental_disorder_with_or_without_anomalies_of_the_brain,_eye,_or_heart;CLNHGVS=NC_000001.11:g.8358231T>C;CLNREVSTAT=criteria_provided,_multiple_submitters,_no_conflicts;CLNSIG=Pathogenic/Likely_pathogenic;CLNVC=single_nucleotide_variant;CLNVCSO=SO:0001483;CLNVI=Undiagnosed_Diseases_Netwo…
1	8358232	562005	G	A	.	.	ALLELEID=553145;CLNDISDB=MONDO:MONDO:0014857,MedGen:C4310772,OMIM:616975,Orphanet:ORPHA494344;CLNDN=Neurodevelopmental_disorder_with_or_without_anomalies_of_the_brain,_eye,_or_heart;CLNHGVS=NC_000001.11:g.8358232G>A;CLNREVSTAT=criteria_provided,_single_submitter;CLNSIG=Pathogenic;CLNVC=single_nucleotide_variant;CLNVCSO=SO:0001483;GENEINFO=RERE:473;MC=SO:0001583|missense_variant;ORIGIN=32;RS=15575…
1	8358235	562004	A	G	.	.	ALLELEID=553146;CLNDISDB=MONDO:MONDO:0014857,MedGen:C4310772,OMIM:616975,Orphanet:ORPHA494344;CLNDN=Neurodevelopmental_disorder_with_or_without_anomalies_of_the_brain,_eye,_or_heart;CLNHGVS=NC_000001.11:g.8358235A>G;CLNREVSTAT=criteria_provided,_single_submitter;CLNSIG=Pathogenic;CLNVC=single_nucleotide_variant;CLNVCSO=SO:0001483;GENEINFO=RERE:473;MC=SO:0001583|missense_variant;ORIGIN=32;RS=15575…
1	8359916	236216	C	T	.	.	AF_EXAC=0.00002;ALLELEID=237784;CLNDISDB=MONDO:MONDO:0014857,MedGen:C4310772,OMIM:616975,Orphanet:ORPHA494344;CLNDN=Neurodevelopmental_disorder_with_or_without_anomalies_of_the_brain,_eye,_or_heart;CLNHGVS=NC_000001.11:g.8359916C>T;CLNREVSTAT=no_assertion_criteria_provided;CLNSIG=Pathogenic;CLNVC=single_nucleotide_variant;CLNVCSO=SO:0001483;CLNVI=OMIM_Allelic_Variant:605226.0001|UniProtKB_(protei…
1	8360361	235329	G	A	.	.	ALLELEID=237016;CLNDISDB=MONDO:MONDO:0014857,MedGen:C4310772,OMIM:616975,Orphanet:ORPHA494344|MedGen:CN517202;CLNDN=Neurodevelopmental_disorder_with_or_without_anomalies_of_the_brain,_eye,_or_heart|not_provided;CLNHGVS=NC_000001.11:g.8360361G>A;CLNREVSTAT=criteria_provided,_multiple_submitters,_no_conflicts;CLNSIG=Pathogenic/Likely_pathogenic;CLNVC=single_nucleotide_variant;CLNVCSO=SO:0001483;GEN…
1	8361236	236219	C	CCCTGGAGGAGCTGAGGAGGGAG	.	.	ALLELEID=237787;CLNDISDB=MONDO:MONDO:0014857,MedGen:C4310772,OMIM:616975,Orphanet:ORPHA494344;CLNDN=Neurodevelopmental_disorder_with_or_without_anomalies_of_the_brain,_eye,_or_heart;CLNHGVS=NC_000001.11:g.8361238_8361259dup;CLNREVSTAT=no_assertion_criteria_provided;CLNSIG=Pathogenic;CLNVC=Duplication;CLNVCSO=SO:1000035;CLNVI=OMIM_Allelic_Variant:605226.0004;GENEINFO=RERE:473;MC=SO:0001589|framesh…
1	8656049	562003	C	CT	.	.	ALLELEID=553148;CLNDISDB=MONDO:MONDO:0014857,MedGen:C4310772,OMIM:616975,Orphanet:ORPHA494344;CLNDN=Neurodevelopmental_disorder_with_or_without_anomalies_of_the_brain,_eye,_or_heart;CLNHGVS=NC_000001.11:g.8656057dup;CLNREVSTAT=criteria_provided,_single_submitter;CLNSIG=Pathogenic;CLNVC=Duplication;CLNVCSO=SO:1000035;GENEINFO=RERE:473;MC=SO:0001589|frameshift_variant;ORIGIN=32;RS=1557461427
1	8656224	856683	T	TTC	.	.	ALLELEID=824430;CLNDISDB=MedGen:CN517202;CLNDN=not_provided;CLNHGVS=NC_000001.11:g.8656225_8656226TC[7];CLNREVSTAT=criteria_provided,_single_submitter;CLNSIG=Pathogenic;CLNVC=Microsatellite;CLNVCSO=SO:0000289;GENEINFO=RERE:473;MC=SO:0001589|frameshift_variant;ORIGIN=1
1	9245257	31587	AC	A	.	.	ALLELEID=40271;CLNDISDB=MONDO:MONDO:0011503,MedGen:C3551716,OMIM:604931;CLNDN=Cortisone_reductase_deficiency_1;CLNHGVS=NC_000001.11:g.9245259del;CLNREVSTAT=no_assertion_criteria_provided;CLNSIG=Pathogenic;CLNVC=Deletion;CLNVCSO=SO:0000159;CLNVI=OMIM_Allelic_Variant:138090.0006;GENEINFO=H6PD:9563;MC=SO:0001589|frameshift_variant;ORIGIN=1;RS=398122818
1	9262261	31586	C	G	.	.	AF_EXAC=0.00003;ALLELEID=40270;CLNDISDB=MONDO:MONDO:0011503,MedGen:C3551716,OMIM:604931;CLNDN=Cortisone_reductase_deficiency_1;CLNHGVS=NC_000001.11:g.9262261C>G;CLNREVSTAT=no_assertion_criteria_provided;CLNSIG=Pathogenic;CLNVC=single_nucleotide_variant;CLNVCSO=SO:0001483;CLNVI=OMIM_Allelic_Variant:138090.0005;GENEINFO=H6PD:9563;MC=SO:0001587|nonsense;ORIGIN=1;RS=398122817
1	9262273	31584	G	A	.	.	ALLELEID=40268;CLNDISDB=MONDO:MONDO:0011503,MedGen:C3551716,OMIM:604931;CLNDN=Cortisone_reductase_deficiency_1;CLNHGVS=NC_000001.11:g.9262273G>A;CLNREVSTAT=no_assertion_criteria_provided;CLNSIG=Pathogenic;CLNVC=single_nucleotide_variant;CLNVCSO=SO:0001483;CLNVI=OMIM_Allelic_Variant:138090.0003;GENEINFO=H6PD:9563;MC=SO:0001819|synonymous_variant;ORIGIN=1;RS=398122816
1	9263569	31585	G	A	.	.	AF_EXAC=0.00002;ALLELEID=40269;CLNDISDB=MONDO:MONDO:0011503,MedGen:C3551716,OMIM:604931;CLNDN=Cortisone_reductase_deficiency_1;CLNHGVS=NC_000001.11:g.9263569G>A;CLNREVSTAT=no_assertion_criteria_provided;CLNSIG=Pathogenic;CLNVC=single_nucleotide_variant;CLNVCSO=SO:0001483;CLNVI=OMIM_Allelic_Variant:138090.0004;GENEINFO=H6PD:9563;MC=SO:0001583|missense_variant;ORIGIN=1;RS=387907167
1	9264353	16130	C	CACAGGTGGTTGACCTGTGGCCGGGTCTGA	.	.	AF_EXAC=0.00001;ALLELEID=31169;CLNDISDB=MONDO:MONDO:0011503,MedGen:C3551716,OMIM:604931;CLNDN=Cortisone_reductase_deficiency_1;CLNHGVS=NC_000001.11:g.9264353_9264354insACAGGTGGTTGACCTGTGGCCGGGTCTGA;CLNREVSTAT=no_assertion_criteria_provided;CLNSIG=Pathogenic;CLNVC=Insertion;CLNVCSO=SO:0000667;CLNVI=OMIM_Allelic_Variant:138090.0001;GENEINFO=H6PD:9563;MC=SO:0001587|nonsense;ORIGIN=1;RS=606231222
1	9717608	132806	C	A	.	.	ALLELEID=136555;CLNDISDB=MedGen:C3714976,OMIM:615513,Orphanet:ORPHA397596;CLNDN=Immunodeficiency_14;CLNHGVS=NC_000001.11:g.9717608C>A;CLNREVSTAT=no_assertion_criteria_provided;CLNSIG=Pathogenic;CLNVC=single_nucleotide_variant;CLNVCSO=SO:0001483;CLNVI=OMIM_Allelic_Variant:602839.0002;GENEINFO=PIK3CD:5293;MC=SO:0001583|missense_variant;ORIGIN=1;RS=28730670
1	9719924	132808	T	C	.	.	ALLELEID=136557;CLNDISDB=MedGen:C3714976,OMIM:615513,Orphanet:ORPHA397596;CLNDN=Immunodeficiency_14;CLNHGVS=NC_000001.11:g.9719924T>C;CLNREVSTAT=no_assertion_criteria_provided;CLNSIG=Pathogenic;CLNVC=single_nucleotide_variant;CLNVCSO=SO:0001483;CLNVI=OMIM_Allelic_Variant:602839.0004;GENEINFO=PIK3CD:5293;MC=SO:0001583|missense_variant;ORIGIN=1;RS=587777390
1	9720793	132807	G	A	.	.	ALLELEID=136556;CLNDISDB=MedGen:C3714976,OMIM:615513,Orphanet:ORPHA397596;CLNDN=Immunodeficiency_14;CLNHGVS=NC_000001.11:g.9720793G>A;CLNREVSTAT=no_assertion_criteria_provided;CLNSIG=Pathogenic;CLNVC=single_nucleotide_variant;CLNVCSO=SO:0001483;CLNVI=OMIM_Allelic_Variant:602839.0003;GENEINFO=PIK3CD:5293;MC=SO:0001583|missense_variant;ORIGIN=33;RS=587777389
1	9726957	871048	C	T	.	.	ALLELEID=858979;CLNDISDB=MedGen:CN517202;CLNDN=not_provided;CLNHGVS=NC_000001.11:g.9726957C>T;CLNREVSTAT=criteria_provided,_single_submitter;CLNSIG=Pathogenic;CLNVC=single_nucleotide_variant;CLNVCSO=SO:0001483;GENEINFO=PIK3CD:5293;MC=SO:0001587|nonsense;ORIGIN=1
1	9726972	88675	G	A	.	.	ALLELEID=94255;CLNDISDB=MeSH:D000081207|MedGen:C3714976,OMIM:615513,Orphanet:ORPHA397596|MedGen:CN169374|MedGen:CN517202;CLNDN=Inherited_Immunodeficiency_Diseases|Immunodeficiency_14|not_specified|not_provided;CLNHGVS=NC_000001.11:g.9726972G>A;CLNREVSTAT=criteria_provided,_multiple_submitters,_no_conflicts;CLNSIG=Pathogenic;CLNVC=single_nucleotide_variant;CLNVCSO=SO:0001483;CLNVI=ARUP_Laboratorie…
1	9972098	37140	G	A	.	.	ALLELEID=45801;CLNDISDB=MONDO:MONDO:0012056,MedGen:C1837873,OMIM:608553;CLNDN=Leber_congenital_amaurosis_9;CLNHGVS=NC_000001.11:g.9972098G>A;CLNREVSTAT=no_assertion_criteria_provided;CLNSIG=Pathogenic;CLNVC=single_nucleotide_variant;CLNVCSO=SO:0001483;CLNVI=OMIM_Allelic_Variant:608700.0009|UniProtKB_(protein):Q9HAN9#VAR_068856;GENEINFO=NMNAT1:64802;MC=SO:0001583|missense_variant;ORIGIN=1;RS=38790…
1	9972126	190977	A	G	.	.	AF_EXAC=0.00001;ALLELEID=188783;CLNDISDB=Human_Phenotype_Ontology:HP:0000556,MONDO:MONDO:0019118,MeSH:D058499,MedGen:C0854723,Orphanet:ORPHA71862,SNOMED_CT:314407005|MedGen:CN517202;CLNDN=Retinal_dystrophy|not_provided;CLNHGVS=NC_000001.11:g.9972126A>G;CLNREVSTAT=criteria_provided,_multiple_submitters,_no_conflicts;CLNSIG=Pathogenic/Likely_pathogenic;CLNVC=single_nucleotide_variant;CLNVCSO=SO:000…
1	9975675	871049	G	T	.	.	ALLELEID=858980;CLNDISDB=MedGen:CN517202;CLNDN=not_provided;CLNHGVS=NC_000001.11:g.9975675G>T;CLNREVSTAT=criteria_provided,_single_submitter;CLNSIG=Pathogenic;CLNVC=single_nucleotide_variant;CLNVCSO=SO:0001483;GENEINFO=NMNAT1:64802;MC=SO:0001583|missense_variant;ORIGIN=1
1	9975769	866255	T	G	.	.	ALLELEID=856129;CLNDISDB=Human_Phenotype_Ontology:HP:0000556,MONDO:MONDO:0019118,MeSH:D058499,MedGen:C0854723,Orphanet:ORPHA71862,SNOMED_CT:314407005;CLNDN=Retinal_dystrophy;CLNHGVS=NC_000001.11:g.9975769T>G;CLNREVSTAT=criteria_provided,_single_submitter;CLNSIG=Pathogenic;CLNVC=single_nucleotide_variant;CLNVCSO=SO:0001483;GENEINFO=NMNAT1:64802;MC=SO:0001583|missense_variant;ORIGIN=1
1	9981092	871050	GA	G	.	.	ALLELEID=858981;CLNDISDB=MedGen:CN517202;CLNDN=not_provided;CLNHGVS=NC_000001.11:g.9981095del;CLNREVSTAT=criteria_provided,_single_submitter;CLNSIG=Pathogenic;CLNVC=Deletion;CLNVCSO=SO:0000159;GENEINFO=NMNAT1:64802;MC=SO:0001589|frameshift_variant;ORIGIN=1
1	9982312	37136	G	T	.	.	AF_EXAC=0.00001;ALLELEID=45797;CLNDISDB=MONDO:MONDO:0012056,MedGen:C1837873,OMIM:608553;CLNDN=Leber_congenital_amaurosis_9;CLNHGVS=NC_000001.11:g.9982312G>T;CLNREVSTAT=no_assertion_criteria_provided;CLNSIG=Pathogenic;CLNVC=single_nucleotide_variant;CLNVCSO=SO:0001483;CLNVI=OMIM_Allelic_Variant:608700.0004|UniProtKB_(protein):Q9HAN9#VAR_068868;GENEINFO=NMNAT1:64802;MC=SO:0001583|missense_variant;O…
1	9982318	37139	C	G	.	.	AF_EXAC=0.00001;ALLELEID=45800;CLNDISDB=MONDO:MONDO:0012056,MedGen:C1837873,OMIM:608553;CLNDN=Leber_congenital_amaurosis_9;CLNHGVS=NC_000001.11:g.9982318C>G;CLNREVSTAT=no_assertion_criteria_provided;CLNSIG=Pathogenic;CLNVC=single_nucleotide_variant;CLNVCSO=SO:0001483;CLNVI=OMIM_Allelic_Variant:608700.0008|UniProtKB_(protein):Q9HAN9#VAR_068870;GENEINFO=NMNAT1:64802;MC=SO:0001583|missense_variant;O…
1	9982368	265453	G	A	.	.	AF_ESP=0.00015;AF_EXAC=0.00002;ALLELEID=259687;CLNDISDB=MONDO:MONDO:0012056,MedGen:C1837873,OMIM:608553|MedGen:CN517202;CLNDN=Leber_congenital_amaurosis_9|not_provided;CLNHGVS=NC_000001.11:g.9982368G>A;CLNREVSTAT=criteria_provided,_single_submitter;CLNSIG=Pathogenic;CLNVC=single_nucleotide_variant;CLNVCSO=SO:0001483;CLNVI=OMIM_Allelic_Variant:608700.0006;GENEINFO=NMNAT1:64802;MC=SO:0001587|nonsen…
1	9982480	37133	C	T	.	.	AF_ESP=0.00015;AF_EXAC=0.00002;ALLELEID=45794;CLNDISDB=MONDO:MONDO:0012056,MedGen:C1837873,OMIM:608553|MedGen:CN517202;CLNDN=Leber_congenital_amaurosis_9|not_provided;CLNHGVS=NC_000001.11:g.9982480C>T;CLNREVSTAT=criteria_provided,_multiple_submitters,_no_conflicts;CLNSIG=Pathogenic;CLNVC=single_nucleotide_variant;CLNVCSO=SO:0001483;CLNVI=OMIM_Allelic_Variant:608700.0005|UniProtKB_(protein):Q9HAN9…
1	9982495	871051	G	A	.	.	ALLELEID=858982;CLNDISDB=MedGen:CN517202;CLNDN=not_provided;CLNHGVS=NC_000001.11:g.9982495G>A;CLNREVSTAT=criteria_provided,_single_submitter;CLNSIG=Pathogenic;CLNVC=single_nucleotide_variant;CLNVCSO=SO:0001483;GENEINFO=NMNAT1:64802;MC=SO:0001583|missense_variant;ORIGIN=1
1	9982570	845745	C	T	.	.	ALLELEID=824565;CLNDISDB=Human_Phenotype_Ontology:HP:0000556,MONDO:MONDO:0019118,MeSH:D058499,MedGen:C0854723,Orphanet:ORPHA71862,SNOMED_CT:314407005|MONDO:MONDO:0012056,MedGen:C1837873,OMIM:608553;CLNDN=Retinal_dystrophy|Leber_congenital_amaurosis_9;CLNHGVS=NC_000001.11:g.9982570C>T;CLNREVSTAT=criteria_provided,_multiple_submitters,_no_conflicts;CLNSIG=Pathogenic;CLNVC=single_nucleotide_variant;…
1	9982571	37138	G	T	.	.	AF_ESP=0.00008;ALLELEID=45799;CLNDISDB=MONDO:MONDO:0012056,MedGen:C1837873,OMIM:608553;CLNDN=Leber_congenital_amaurosis_9;CLNHGVS=NC_000001.11:g.9982571G>T;CLNREVSTAT=no_assertion_criteria_provided;CLNSIG=Pathogenic;CLNVC=single_nucleotide_variant;CLNVCSO=SO:0001483;CLNVI=OMIM_Allelic_Variant:608700.0007|UniProtKB_(protein):Q9HAN9#VAR_068879;GENEINFO=NMNAT1:64802;MC=SO:0001583|missense_variant;OR…
1	9982577	464670	T	C	.	.	AF_EXAC=0.00002;ALLELEID=448406;CLNDISDB=MONDO:MONDO:0012056,MedGen:C1837873,OMIM:608553;CLNDN=Leber_congenital_amaurosis_9;CLNHGVS=NC_000001.11:g.9982577T>C;CLNREVSTAT=criteria_provided,_single_submitter;CLNSIG=Pathogenic;CLNVC=single_nucleotide_variant;CLNVCSO=SO:0001483;GENEINFO=NMNAT1:64802;MC=SO:0001583|missense_variant;ORIGIN=1;RS=778606847
1	9982630	37134	G	A	.	.	AF_ESP=0.00108;AF_EXAC=0.00061;AF_TGP=0.00020;ALLELEID=45795;CLNDISDB=Human_Phenotype_Ontology:HP:0000556,MONDO:MONDO:0019118,MeSH:D058499,MedGen:C0854723,Orphanet:ORPHA71862,SNOMED_CT:314407005|Human_Phenotype_Ontology:HP:0000639,MONDO:MONDO:0004843,MedGen:C0028738|Human_Phenotype_Ontology:HP:0001141,MedGen:C1301509|Human_Phenotype_Ontology:HP:0001263,MedGen:C0557874|Human_Phenotype_Ontology:HP:…
1	9982678	37135	A	G	.	.	AF_EXAC=0.00001;ALLELEID=45796;CLNDISDB=MONDO:MONDO:0012056,MedGen:C1837873,OMIM:608553;CLNDN=Leber_congenital_amaurosis_9;CLNHGVS=NC_000001.11:g.9982678A>G;CLNREVSTAT=no_assertion_criteria_provided;CLNSIG=Pathogenic;CLNVC=single_nucleotide_variant;CLNVCSO=SO:0001483;CLNVI=OMIM_Allelic_Variant:608700.0003|UniProtKB_(protein):Q9HAN9#VAR_068883;GENEINFO=NMNAT1:64802;MC=SO:0001583|missense_variant;O…
1	9982699	37132	T	C	.	.	ALLELEID=45793;CLNDISDB=MONDO:MONDO:0012056,MedGen:C1837873,OMIM:608553;CLNDN=Leber_congenital_amaurosis_9;CLNHGVS=NC_000001.11:g.9982699T>C;CLNREVSTAT=no_assertion_criteria_provided;CLNSIG=Pathogenic;CLNVC=single_nucleotide_variant;CLNVCSO=SO:0001483;CLNVI=OMIM_Allelic_Variant:608700.0001;GENEINFO=NMNAT1:64802;MC=SO:0001578|stop_lost;ORIGIN=1;RS=387907290
1	10258602	4658	A	T	.	.	ALLELEID=19697;CLNDISDB=MONDO:MONDO:0007308,MedGen:C1861678,OMIM:118210,Orphanet:ORPHA99946|MONDO:MONDO:0015626,MedGen:C0007959,Orphanet:ORPHA166,SNOMED_CT:50548001;CLNDN=Charcot-Marie-Tooth_disease,_type_2A1|Charcot-Marie-Tooth_disease;CLNHGVS=NC_000001.11:g.10258602A>T;CLNREVSTAT=no_assertion_criteria_provided;CLNSIG=Pathogenic;CLNVC=single_nucleotide_variant;CLNVCSO=SO:0001483;CLNVI=OMIM_Allel…
1	10365476	4662	G	A	.	.	ALLELEID=19701;CLNDISDB=Human_Phenotype_Ontology:HP:0002666,MONDO:MONDO:0008233,MedGen:C0031511,OMIM:171300|MedGen:C2749485;CLNDN=Pheochromocytoma|Neuroblastoma_1;CLNHGVS=NC_000001.11:g.10365476G>A;CLNREVSTAT=no_assertion_criteria_provided;CLNSIG=Pathogenic,_risk_factor;CLNVC=single_nucleotide_variant;CLNVCSO=SO:0001483;CLNVI=OMIM_Allelic_Variant:605995.0005;GENEINFO=KIF1B:23095;MC=SO:0001583|mis…
1	10624405	7701	C	T	.	.	ALLELEID=22740;CLNDISDB=MONDO:MONDO:0013952,MedGen:C3554004,OMIM:614887;CLNDN=Peroxisome_biogenesis_disorder_13A;CLNHGVS=NC_000001.11:g.10624405C>T;CLNREVSTAT=no_assertion_criteria_provided;CLNSIG=Pathogenic;CLNVC=single_nucleotide_variant;CLNVCSO=SO:0001483;CLNVI=OMIM_Allelic_Variant:601791.0001;GENEINFO=PEX14:5195;MC=SO:0001587|nonsense;ORIGIN=1;RS=61752116
1	11022196	5238	A	G	.	.	ALLELEID=20277;CLNDISDB=MedGen:C3150170;CLNDN=FRONTOTEMPORAL_DEMENTIA_WITH_TDP43_INCLUSIONS,_TARDBP-RELATED;CLNHGVS=NC_000001.11:g.11022196A>G;CLNREVSTAT=no_assertion_criteria_provided;CLNSIG=Pathogenic;CLNVC=single_nucleotide_variant;CLNVCSO=SO:0001483;CLNVI=OMIM_Allelic_Variant:605078.0011;GENEINFO=TARDBP:23435;MC=SO:0001583|missense_variant;ORIGIN=1;RS=267607102
1	11022209	21482	A	G	.	.	AF_EXAC=0.00006;AF_TGP=0.00020;ALLELEID=34334;CLNDISDB=MedGen:C2677565,OMIM:612069;CLNDN=Amyotrophic_lateral_sclerosis_type_10;CLNHGVS=NC_000001.11:g.11022209A>G;CLNREVSTAT=no_assertion_criteria_provided;CLNSIG=Pathogenic;CLNVC=single_nucleotide_variant;CLNVCSO=SO:0001483;CLNVI=UniProtKB_(protein):Q13148#VAR_058611;GENEINFO=TARDBP:23435;ORIGIN=1;RS=80356718
1	11022290	5230	G	C	.	.	ALLELEID=20269;CLNDISDB=MedGen:C2677565,OMIM:612069;CLNDN=Amyotrophic_lateral_sclerosis_type_10;CLNHGVS=NC_000001.11:g.11022290G>C;CLNREVSTAT=no_assertion_criteria_provided;CLNSIG=Pathogenic;CLNVC=single_nucleotide_variant;CLNVCSO=SO:0001483;CLNVI=OMIM_Allelic_Variant:605078.0003|UniProtKB_(protein):Q13148#VAR_045660;GENEINFO=TARDBP:23435;MC=SO:0001583|missense_variant;ORIGIN=1;RS=80356721
1	11022290	21484	G	T	.	.	ALLELEID=34336;CLNDISDB=MedGen:C2677565,OMIM:612069;CLNDN=Amyotrophic_lateral_sclerosis_type_10;CLNHGVS=NC_000001.11:g.11022290G>T;CLNREVSTAT=no_assertion_criteria_provided;CLNSIG=Pathogenic;CLNVC=single_nucleotide_variant;CLNVCSO=SO:0001483;CLNVI=UniProtKB_(protein):Q13148#VAR_058612;GENEINFO=TARDBP:23435;MC=SO:0001583|missense_variant;RS=80356721
1	11022292	21485	G	A	.	.	ALLELEID=34337;CLNDISDB=MedGen:C2677565,OMIM:612069;CLNDN=Amyotrophic_lateral_sclerosis_type_10;CLNHGVS=NC_000001.11:g.11022292G>A;CLNREVSTAT=no_assertion_criteria_provided;CLNSIG=Pathogenic;CLNVC=single_nucleotide_variant;CLNVCSO=SO:0001483;CLNVI=OMIM_Allelic_Variant:605078.0010|UniProtKB_(protein):Q13148#VAR_058614;GENEINFO=TARDBP:23435;ORIGIN=1;RS=80356723
1	11022301	5232	G	A	.	.	ALLELEID=20271;CLNDISDB=MedGen:C2677565,OMIM:612069|MedGen:CN517202;CLNDN=Amyotrophic_lateral_sclerosis_type_10|not_provided;CLNHGVS=NC_000001.11:g.11022301G>A;CLNREVSTAT=criteria_provided,_single_submitter;CLNSIG=Pathogenic;CLNVC=single_nucleotide_variant;CLNVCSO=SO:0001483;CLNVI=OMIM_Allelic_Variant:605078.0005|UniProtKB_(protein):Q13148#VAR_045661;GENEINFO=TARDBP:23435;ORIGIN=1;RS=4884357
1	11022352	5236	G	A	.	.	ALLELEID=20275;CLNDISDB=MedGen:C2677565,OMIM:612069;CLNDN=Amyotrophic_lateral_sclerosis_type_10;CLNHGVS=NC_000001.11:g.11022352G>A;CLNREVSTAT=criteria_provided,_single_submitter;CLNSIG=Pathogenic;CLNVC=single_nucleotide_variant;CLNVCSO=SO:0001483;CLNVI=OMIM_Allelic_Variant:605078.0009|UniProtKB_(protein):Q13148#VAR_045662;GENEINFO=TARDBP:23435;ORIGIN=1;RS=80356726
1	11022400	5229	C	A	.	.	ALLELEID=20268;CLNDISDB=MedGen:C2677565,OMIM:612069;CLNDN=Amyotrophic_lateral_sclerosis_type_10;CLNHGVS=NC_000001.11:g.11022400C>A;CLNREVSTAT=no_assertion_criteria_provided;CLNSIG=Pathogenic;CLNVC=single_nucleotide_variant;CLNVCSO=SO:0001483;CLNVI=OMIM_Allelic_Variant:605078.0002|UniProtKB_(protein):Q13148#VAR_045663;GENEINFO=TARDBP:23435;MC=SO:0001583|missense_variant;ORIGIN=1;RS=80356727
1	11022418	5228	A	G	.	.	ALLELEID=20267;CLNDISDB=MedGen:C2677565,OMIM:612069|MedGen:C3150169|MedGen:CN517202;CLNDN=Amyotrophic_lateral_sclerosis_type_10|TARDBP-related_frontotemporal_dementia|not_provided;CLNHGVS=NC_000001.11:g.11022418A>G;CLNREVSTAT=criteria_provided,_multiple_submitters,_no_conflicts;CLNSIG=Pathogenic;CLNVC=single_nucleotide_variant;CLNVCSO=SO:0001483;CLNVI=OMIM_Allelic_Variant:605078.0001|UniProtKB_(p…
1	11022437	5235	A	G	.	.	ALLELEID=20274;CLNDISDB=MedGen:C2677565,OMIM:612069;CLNDN=Amyotrophic_lateral_sclerosis_type_10;CLNHGVS=NC_000001.11:g.11022437A>G;CLNREVSTAT=no_assertion_criteria_provided;CLNSIG=Pathogenic;CLNVC=single_nucleotide_variant;CLNVCSO=SO:0001483;CLNVI=OMIM_Allelic_Variant:605078.0008|UniProtKB_(protein):Q13148#VAR_062767;GENEINFO=TARDBP:23435;MC=SO:0001583|missense_variant;ORIGIN=1;RS=80356731
1	11022451	5234	G	T	.	.	ALLELEID=20273;CLNDISDB=MedGen:C2677565,OMIM:612069|MedGen:CN517202;CLNDN=Amyotrophic_lateral_sclerosis_type_10|not_provided;CLNHGVS=NC_000001.11:g.11022451G>T;CLNREVSTAT=criteria_provided,_multiple_submitters,_no_conflicts;CLNSIG=Pathogenic/Likely_pathogenic;CLNVC=single_nucleotide_variant;CLNVCSO=SO:0001483;CLNVI=OMIM_Allelic_Variant:605078.0007|UniProtKB_(protein):Q13148#VAR_045665;GENEINFO=TA…
1	11022452	266064	G	T	.	.	ALLELEID=260865;CLNDISDB=MONDO:MONDO:0020128,MedGen:C0085084,Orphanet:ORPHA98503,SNOMED_CT:37340000;CLNDN=Motor_neuron_disease;CLNHGVS=NC_000001.11:g.11022452G>T;CLNREVSTAT=criteria_provided,_single_submitter;CLNSIG=Pathogenic;CLNVC=single_nucleotide_variant;CLNVCSO=SO:0001483;GENEINFO=TARDBP:23435;MC=SO:0001583|missense_variant;ORIGIN=0;RS=1131690782
1	11022464	21468	A	G	.	.	ALLELEID=34320;CLNDISDB=MedGen:C2677565,OMIM:612069|MedGen:CN517202;CLNDN=Amyotrophic_lateral_sclerosis_type_10|not_provided;CLNHGVS=NC_000001.11:g.11022464A>G;CLNREVSTAT=criteria_provided,_single_submitter;CLNSIG=Pathogenic;CLNVC=single_nucleotide_variant;CLNVCSO=SO:0001483;GENEINFO=TARDBP:23435;ORIGIN=1;RS=80356734
1	11022556	21476	A	G	.	.	ALLELEID=34328;CLNDISDB=MedGen:C2677565,OMIM:612069;CLNDN=Amyotrophic_lateral_sclerosis_type_10;CLNHGVS=NC_000001.11:g.11022556A>G;CLNREVSTAT=criteria_provided,_multiple_submitters,_no_conflicts;CLNSIG=Pathogenic/Likely_pathogenic;CLNVC=single_nucleotide_variant;CLNVCSO=SO:0001483;GENEINFO=TARDBP:23435;MC=SO:0001583|missense_variant;ORIGIN=1;RS=80356740
1	11022562	190400	T	G	.	.	ALLELEID=188226;CLNDISDB=MedGen:C2677565,OMIM:612069;CLNDN=Amyotrophic_lateral_sclerosis_type_10;CLNHGVS=NC_000001.11:g.11022562T>G;CLNREVSTAT=no_assertion_criteria_provided;CLNSIG=Pathogenic;CLNVC=single_nucleotide_variant;CLNVCSO=SO:0001483;GENEINFO=TARDBP:23435;ORIGIN=1;RS=797044595
1	11022737	21465	T	C	.	.	ALLELEID=34317;CLNDISDB=MedGen:C2677565,OMIM:612069;CLNDN=Amyotrophic_lateral_sclerosis_type_10;CLNHGVS=NC_000001.11:g.11022737T>C;CLNREVSTAT=no_assertion_criteria_provided;CLNSIG=Pathogenic;CLNVC=single_nucleotide_variant;CLNVCSO=SO:0001483;GENEINFO=TARDBP:23435;RS=80356744
1	11114338	417723	A	G	.	.	ALLELEID=404624;CLNDISDB=MONDO:MONDO:0011818,MedGen:C1846385,OMIM:607341,Orphanet:ORPHA268994;CLNDN=Focal_cortical_dysplasia_type_II;CLNHGVS=NC_000001.11:g.11114338A>G;CLNREVSTAT=no_assertion_criteria_provided;CLNSIG=Pathogenic;CLNVC=single_nucleotide_variant;CLNVCSO=SO:0001483;CLNVI=OMIM_Allelic_Variant:601231.0003;GENEINFO=MTOR:2475;MC=SO:0001583|missense_variant;ORIGIN=2;RS=1085307113
1	11114338	417724	A	T	.	.	ALLELEID=404625;CLNDISDB=MONDO:MONDO:0011818,MedGen:C1846385,OMIM:607341,Orphanet:ORPHA268994;CLNDN=Focal_cortical_dysplasia_type_II;CLNHGVS=NC_000001.11:g.11114338A>T;CLNREVSTAT=no_assertion_criteria_provided;CLNSIG=Pathogenic;CLNVC=single_nucleotide_variant;CLNVCSO=SO:0001483;CLNVI=OMIM_Allelic_Variant:601231.0004;GENEINFO=MTOR:2475;MC=SO:0001583|missense_variant;ORIGIN=2;RS=1085307113
1	11117039	242349	C	T	.	.	ALLELEID=243900;CLNDISDB=MONDO:MONDO:0014716,MedGen:C4225259,OMIM:616638,Orphanet:ORPHA457485;CLNDN=Smith-Kingsmore_syndrome;CLNHGVS=NC_000001.11:g.11117039C>T;CLNREVSTAT=criteria_provided,_single_submitter;CLNSIG=Pathogenic;CLNVC=single_nucleotide_variant;CLNVCSO=SO:0001483;CLNVI=OMIM_Allelic_Variant:601231.0010;GENEINFO=MTOR:2475;MC=SO:0001583|missense_variant;ORIGIN=33;RS=878855328
1	11124516	156703	G	A	.	.	ALLELEID=166563;CLNDISDB=Human_Phenotype_Ontology:HP:0005584,MONDO:MONDO:0005086,MeSH:D002292,MedGen:C0007134,OMIM:605074,Orphanet:ORPHA217071,SNOMED_CT:41607009|Human_Phenotype_Ontology:HP:0100834,MeSH:D015179,MedGen:C0009404,SNOMED_CT:126837005|MONDO:MONDO:0011818,MedGen:C1846385,OMIM:607341,Orphanet:ORPHA268994|MONDO:MONDO:0018177,MeSH:D005909,MedGen:C0017636,Orphanet:ORPHA360,SNOMED_CT:636340…
1	11124516	376129	G	T	.	.	ALLELEID=363008;CLNDISDB=Human_Phenotype_Ontology:HP:0005584,MONDO:MONDO:0005086,MeSH:D002292,MedGen:C0007134,OMIM:605074,Orphanet:ORPHA217071,SNOMED_CT:41607009|Human_Phenotype_Ontology:HP:0100834,MeSH:D015179,MedGen:C0009404,SNOMED_CT:126837005|MONDO:MONDO:0011818,MedGen:C1846385,OMIM:607341,Orphanet:ORPHA268994|MONDO:MONDO:0018177,MeSH:D005909,MedGen:C0017636,Orphanet:ORPHA360,SNOMED_CT:636340…
1	11128107	584432	G	A	.	.	ALLELEID=575484;CLNDISDB=.|MONDO:MONDO:0011818,MedGen:C1846385,OMIM:607341,Orphanet:ORPHA268994;CLNDN=MTOR-related_megalencephaly_and_pigmentary_mosaicism_in_skin|Focal_cortical_dysplasia_type_II;CLNHGVS=NC_000001.11:g.11128107G>A;CLNREVSTAT=criteria_provided,_single_submitter;CLNSIG=Pathogenic;CLNVC=single_nucleotide_variant;CLNVCSO=SO:0001483;CLNVI=Undiagnosed_Diseases_Network,NIH:0d64d7f1-97eb…
1	11129789	224083	A	C	.	.	ALLELEID=225813;CLNDISDB=MONDO:MONDO:0014716,MedGen:C4225259,OMIM:616638,Orphanet:ORPHA457485|MedGen:CN517202;CLNDN=Smith-Kingsmore_syndrome|not_provided;CLNHGVS=NC_000001.11:g.11129789A>C;CLNREVSTAT=criteria_provided,_multiple_submitters,_no_conflicts;CLNSIG=Pathogenic/Likely_pathogenic;CLNVC=single_nucleotide_variant;CLNVCSO=SO:0001483;CLNVI=OMIM_Allelic_Variant:601231.0009;GENEINFO=MTOR:2475;M…
1	11144735	224088	C	T	.	.	ALLELEID=225818;CLNDISDB=MONDO:MONDO:0014716,MedGen:C4225259,OMIM:616638,Orphanet:ORPHA457485;CLNDN=Smith-Kingsmore_syndrome;CLNHGVS=NC_000001.11:g.11144735C>T;CLNREVSTAT=criteria_provided,_single_submitter;CLNSIG=Pathogenic;CLNVC=single_nucleotide_variant;CLNVCSO=SO:0001483;GENEINFO=MTOR:2475|MTOR-AS1:100873935;MC=SO:0001583|missense_variant,SO:0001619|non-coding_transcript_variant;ORIGIN=32;RS=…
1	11157173	190121	C	A	.	.	ALLELEID=187953;CLNDISDB=Human_Phenotype_Ontology:HP:0005584,MONDO:MONDO:0005086,MeSH:D002292,MedGen:C0007134,OMIM:605074,Orphanet:ORPHA217071,SNOMED_CT:41607009|Human_Phenotype_Ontology:HP:0100013,MeSH:D001943,MedGen:C1458155,Orphanet:ORPHA180250,SNOMED_CT:126926005|MONDO:MONDO:0014716,MedGen:C4225259,OMIM:616638,Orphanet:ORPHA457485|MONDO:MONDO:0018177,MeSH:D005909,MedGen:C0017636,Orphanet:ORPH…
1	11157174	374796	A	G	.	.	ALLELEID=361700;CLNDISDB=Human_Phenotype_Ontology:HP:0005584,MONDO:MONDO:0005086,MeSH:D002292,MedGen:C0007134,OMIM:605074,Orphanet:ORPHA217071,SNOMED_CT:41607009|Human_Phenotype_Ontology:HP:0007206,MONDO:MONDO:0020492,MedGen:C0431391,Orphanet:ORPHA99802|Human_Phenotype_Ontology:HP:0100013,MeSH:D001943,MedGen:C1458155,Orphanet:ORPHA180250,SNOMED_CT:126926005|MONDO:MONDO:0018177,MeSH:D005909,MedGen…
1	11157242	376130	A	G	.	.	ALLELEID=363009;CLNDISDB=MONDO:MONDO:0011818,MedGen:C1846385,OMIM:607341,Orphanet:ORPHA268994|MedGen:C1378703;CLNDN=Focal_cortical_dysplasia_type_II|Kidney_Carcinoma;CLNHGVS=NC_000001.11:g.11157242A>G;CLNREVSTAT=no_assertion_criteria_provided;CLNSIG=Pathogenic/Likely_pathogenic;CLNVC=single_nucleotide_variant;CLNVCSO=SO:0001483;CLNVI=OMIM_Allelic_Variant:601231.0006;GENEINFO=MTOR:2475;MC=SO:00015…
1	11157255	417727	A	C	.	.	ALLELEID=404628;CLNDISDB=MONDO:MONDO:0011818,MedGen:C1846385,OMIM:607341,Orphanet:ORPHA268994;CLNDN=Focal_cortical_dysplasia_type_II;CLNHGVS=NC_000001.11:g.11157255A>C;CLNREVSTAT=no_assertion_criteria_provided;CLNSIG=Pathogenic;CLNVC=single_nucleotide_variant;CLNVCSO=SO:0001483;CLNVI=OMIM_Allelic_Variant:601231.0007;GENEINFO=MTOR:2475;MC=SO:0001583|missense_variant;ORIGIN=2;RS=1085307114
1	11228672	801436	C	T	.	.	ALLELEID=789820;CLNDISDB=Human_Phenotype_Ontology:HP:0005584,MONDO:MONDO:0005086,MeSH:D002292,MedGen:C0007134,OMIM:605074,Orphanet:ORPHA217071,SNOMED_CT:41607009;CLNDN=Renal_cell_carcinoma,_papillary,_1;CLNHGVS=NC_000001.11:g.11228672C>T;CLNREVSTAT=criteria_provided,_single_submitter;CLNSIG=Pathogenic;CLNVC=single_nucleotide_variant;CLNVCSO=SO:0001483;GENEINFO=MTOR:2475;MC=SO:0001583|missense_var…
1	11273836	856	A	G	.	.	ALLELEID=15895;CLNDISDB=Human_Phenotype_Ontology:HP:0007760,MONDO:MONDO:0007374,MedGen:C0271287,OMIM:121800,Orphanet:ORPHA98967,SNOMED_CT:39662004,SNOMED_CT:419395007;CLNDN=Schnyder_crystalline_corneal_dystrophy;CLNHGVS=NC_000001.11:g.11273836A>G;CLNREVSTAT=no_assertion_criteria_provided;CLNSIG=Pathogenic;CLNVC=single_nucleotide_variant;CLNVCSO=SO:0001483;CLNVI=OMIM_Allelic_Variant:611632.0001|Un…
1	11273866	861	A	G	.	.	ALLELEID=15900;CLNDISDB=Human_Phenotype_Ontology:HP:0007760,MONDO:MONDO:0007374,MedGen:C0271287,OMIM:121800,Orphanet:ORPHA98967,SNOMED_CT:39662004,SNOMED_CT:419395007;CLNDN=Schnyder_crystalline_corneal_dystrophy;CLNHGVS=NC_000001.11:g.11273866A>G;CLNREVSTAT=no_assertion_criteria_provided;CLNSIG=Pathogenic;CLNVC=single_nucleotide_variant;CLNVCSO=SO:0001483;CLNVI=OMIM_Allelic_Variant:611632.0006|Un…
1	11273886	858	A	G	.	.	ALLELEID=15897;CLNDISDB=Human_Phenotype_Ontology:HP:0007760,MONDO:MONDO:0007374,MedGen:C0271287,OMIM:121800,Orphanet:ORPHA98967,SNOMED_CT:39662004,SNOMED_CT:419395007;CLNDN=Schnyder_crystalline_corneal_dystrophy;CLNHGVS=NC_000001.11:g.11273886A>G;CLNREVSTAT=no_assertion_criteria_provided;CLNSIG=Pathogenic;CLNVC=single_nucleotide_variant;CLNVCSO=SO:0001483;CLNVI=OMIM_Allelic_Variant:611632.0003|Un…
1	11274042	862	T	C	.	.	ALLELEID=15901;CLNDISDB=Human_Phenotype_Ontology:HP:0007760,MONDO:MONDO:0007374,MedGen:C0271287,OMIM:121800,Orphanet:ORPHA98967,SNOMED_CT:39662004,SNOMED_CT:419395007;CLNDN=Schnyder_crystalline_corneal_dystrophy;CLNHGVS=NC_000001.11:g.11274042T>C;CLNREVSTAT=no_assertion_criteria_provided;CLNSIG=Pathogenic;CLNVC=single_nucleotide_variant;CLNVCSO=SO:0001483;CLNVI=OMIM_Allelic_Variant:611632.0007|Un…
1	11274055	859	C	T	.	.	ALLELEID=15898;CLNDISDB=Human_Phenotype_Ontology:HP:0007760,MONDO:MONDO:0007374,MedGen:C0271287,OMIM:121800,Orphanet:ORPHA98967,SNOMED_CT:39662004,SNOMED_CT:419395007;CLNDN=Schnyder_crystalline_corneal_dystrophy;CLNHGVS=NC_000001.11:g.11274055C>T;CLNREVSTAT=no_assertion_criteria_provided;CLNSIG=Pathogenic;CLNVC=single_nucleotide_variant;CLNVCSO=SO:0001483;CLNVI=OMIM_Allelic_Variant:611632.0004|Un…
1	11274060	857	G	C	.	.	ALLELEID=15896;CLNDISDB=Human_Phenotype_Ontology:HP:0007760,MONDO:MONDO:0007374,MedGen:C0271287,OMIM:121800,Orphanet:ORPHA98967,SNOMED_CT:39662004,SNOMED_CT:419395007;CLNDN=Schnyder_crystalline_corneal_dystrophy;CLNHGVS=NC_000001.11:g.11274060G>C;CLNREVSTAT=no_assertion_criteria_provided;CLNSIG=Pathogenic;CLNVC=single_nucleotide_variant;CLNVCSO=SO:0001483;CLNVI=OMIM_Allelic_Variant:611632.0002;GE…
1	11285644	41408	G	A	.	.	ALLELEID=49835;CLNDISDB=Human_Phenotype_Ontology:HP:0007760,MONDO:MONDO:0007374,MedGen:C0271287,OMIM:121800,Orphanet:ORPHA98967,SNOMED_CT:39662004,SNOMED_CT:419395007;CLNDN=Schnyder_crystalline_corneal_dystrophy;CLNHGVS=NC_000001.11:g.11285644G>A;CLNREVSTAT=no_assertion_criteria_provided;CLNSIG=Pathogenic;CLNVC=single_nucleotide_variant;CLNVCSO=SO:0001483;CLNVI=OMIM_Allelic_Variant:611632.0010|Un…
1	11285670	863	G	A	.	.	ALLELEID=15902;CLNDISDB=Human_Phenotype_Ontology:HP:0007760,MONDO:MONDO:0007374,MedGen:C0271287,OMIM:121800,Orphanet:ORPHA98967,SNOMED_CT:39662004,SNOMED_CT:419395007;CLNDN=Schnyder_crystalline_corneal_dystrophy;CLNHGVS=NC_000001.11:g.11285670G>A;CLNREVSTAT=no_assertion_criteria_provided;CLNSIG=Pathogenic;CLNVC=single_nucleotide_variant;CLNVCSO=SO:0001483;CLNVI=OMIM_Allelic_Variant:611632.0008|Un…
1	11285809	860	A	G	.	.	ALLELEID=15899;CLNDISDB=Human_Phenotype_Ontology:HP:0007760,MONDO:MONDO:0007374,MedGen:C0271287,OMIM:121800,Orphanet:ORPHA98967,SNOMED_CT:39662004,SNOMED_CT:419395007;CLNDN=Schnyder_crystalline_corneal_dystrophy;CLNHGVS=NC_000001.11:g.11285809A>G;CLNREVSTAT=no_assertion_criteria_provided;CLNSIG=Pathogenic;CLNVC=single_nucleotide_variant;CLNVCSO=SO:0001483;CLNVI=OMIM_Allelic_Variant:611632.0005|Un…
1	11285822	864	C	G	.	.	ALLELEID=15903;CLNDISDB=Human_Phenotype_Ontology:HP:0007760,MONDO:MONDO:0007374,MedGen:C0271287,OMIM:121800,Orphanet:ORPHA98967,SNOMED_CT:39662004,SNOMED_CT:419395007;CLNDN=Schnyder_crystalline_corneal_dystrophy;CLNHGVS=NC_000001.11:g.11285822C>G;CLNREVSTAT=no_assertion_criteria_provided;CLNSIG=Pathogenic;CLNVC=single_nucleotide_variant;CLNVCSO=SO:0001483;CLNVI=OMIM_Allelic_Variant:611632.0009|Un…
1	11676926	372196	A	T	.	.	ALLELEID=359101;CLNDISDB=MONDO:MONDO:0014985,MedGen:C4310652,OMIM:617243;CLNDN=Fanconi_anemia,_complementation_group_V;CLNHGVS=NC_000001.11:g.11676926A>T;CLNREVSTAT=no_assertion_criteria_provided;CLNSIG=Pathogenic;CLNVC=single_nucleotide_variant;CLNVCSO=SO:0001483;CLNVI=OMIM_Allelic_Variant:604094.0001;GENEINFO=MAD2L2:10459;MC=SO:0001583|missense_variant;ORIGIN=1;RS=1057517674
1	11790682	187906	A	G	.	.	AF_EXAC=0.00001;ALLELEID=185757;CLNDISDB=MONDO:MONDO:0009353,MedGen:C1856058,OMIM:236250,Orphanet:ORPHA395;CLNDN=Homocystinuria_due_to_methylene_tetrahydrofolate_reductase_deficiency;CLNHGVS=NC_000001.11:g.11790682A>G;CLNREVSTAT=no_assertion_criteria_provided;CLNSIG=Pathogenic;CLNVC=single_nucleotide_variant;CLNVCSO=SO:0001483;GENEINFO=MTHFR:4524;MC=SO:0001578|stop_lost;ORIGIN=1;RS=768434408
1	11790768	187905	A	G	.	.	ALLELEID=185758;CLNDISDB=MONDO:MONDO:0009353,MedGen:C1856058,OMIM:236250,Orphanet:ORPHA395;CLNDN=Homocystinuria_due_to_methylene_tetrahydrofolate_reductase_deficiency;CLNHGVS=NC_000001.11:g.11790768A>G;CLNREVSTAT=no_assertion_criteria_provided;CLNSIG=Pathogenic;CLNVC=single_nucleotide_variant;CLNVCSO=SO:0001483;CLNVI=UniProtKB_(protein):P42898#VAR_074150;GENEINFO=MTHFR:4524;MC=SO:0001583|missense…
1	11790843	187904	G	C	.	.	AF_EXAC=0.00001;ALLELEID=185759;CLNDISDB=MONDO:MONDO:0009353,MedGen:C1856058,OMIM:236250,Orphanet:ORPHA395;CLNDN=Homocystinuria_due_to_methylene_tetrahydrofolate_reductase_deficiency;CLNHGVS=NC_000001.11:g.11790843G>C;CLNREVSTAT=no_assertion_criteria_provided;CLNSIG=Pathogenic;CLNVC=single_nucleotide_variant;CLNVCSO=SO:0001483;GENEINFO=MTHFR:4524;MC=SO:0001583|missense_variant;ORIGIN=1;RS=7582060…
1	11790853	187903	CA	AC	.	.	ALLELEID=185760;CLNDISDB=MONDO:MONDO:0009353,MedGen:C1856058,OMIM:236250,Orphanet:ORPHA395;CLNDN=Homocystinuria_due_to_methylene_tetrahydrofolate_reductase_deficiency;CLNHGVS=NC_000001.11:g.11790853_11790854delinsAC;CLNREVSTAT=no_assertion_criteria_provided;CLNSIG=Pathogenic;CLNVC=Indel;CLNVCSO=SO:1000032;GENEINFO=MTHFR:4524;MC=SO:0001587|nonsense;ORIGIN=1;RS=786204035
1	11790858	187902	A	G	.	.	ALLELEID=185761;CLNDISDB=MONDO:MONDO:0009353,MedGen:C1856058,OMIM:236250,Orphanet:ORPHA395;CLNDN=Homocystinuria_due_to_methylene_tetrahydrofolate_reductase_deficiency;CLNHGVS=NC_000001.11:g.11790858A>G;CLNREVSTAT=no_assertion_criteria_provided;CLNSIG=Pathogenic;CLNVC=single_nucleotide_variant;CLNVCSO=SO:0001483;CLNVI=UniProtKB_(protein):P42898#VAR_074149;GENEINFO=MTHFR:4524;MC=SO:0001583|missense…
1	11790916	187901	C	T	.	.	AF_EXAC=0.00001;ALLELEID=185762;CLNDISDB=MONDO:MONDO:0009353,MedGen:C1856058,OMIM:236250,Orphanet:ORPHA395;CLNDN=Homocystinuria_due_to_methylene_tetrahydrofolate_reductase_deficiency;CLNHGVS=NC_000001.11:g.11790916C>T;CLNREVSTAT=no_assertion_criteria_provided;CLNSIG=Pathogenic;CLNVC=single_nucleotide_variant;CLNVCSO=SO:0001483;GENEINFO=MTHFR:4524;MC=SO:0001627|intron_variant;ORIGIN=1;RS=777661576
1	11791206	187900	C	A	.	.	AF_EXAC=0.00001;ALLELEID=185763;CLNDISDB=MONDO:MONDO:0009353,MedGen:C1856058,OMIM:236250,Orphanet:ORPHA395;CLNDN=Homocystinuria_due_to_methylene_tetrahydrofolate_reductase_deficiency;CLNHGVS=NC_000001.11:g.11791206C>A;CLNREVSTAT=no_assertion_criteria_provided;CLNSIG=Pathogenic;CLNVC=single_nucleotide_variant;CLNVCSO=SO:0001483;GENEINFO=MTHFR:4524;MC=SO:0001575|splice_donor_variant;ORIGIN=1;RS=747…
1	11791216	3527	C	T	.	.	AF_EXAC=0.00002;ALLELEID=18566;CLNDISDB=MONDO:MONDO:0009353,MedGen:C1856058,OMIM:236250,Orphanet:ORPHA395;CLNDN=Homocystinuria_due_to_methylene_tetrahydrofolate_reductase_deficiency;CLNHGVS=NC_000001.11:g.11791216C>T;CLNREVSTAT=no_assertion_criteria_provided;CLNSIG=Pathogenic;CLNVC=single_nucleotide_variant;CLNVCSO=SO:0001483;CLNVI=OMIM_Allelic_Variant:607093.0010;GENEINFO=MTHFR:4524;MC=SO:000158…
1	11791235	187899	A	C	.	.	ALLELEID=185764;CLNDISDB=MONDO:MONDO:0009353,MedGen:C1856058,OMIM:236250,Orphanet:ORPHA395;CLNDN=Homocystinuria_due_to_methylene_tetrahydrofolate_reductase_deficiency;CLNHGVS=NC_000001.11:g.11791235A>C;CLNREVSTAT=no_assertion_criteria_provided;CLNSIG=Pathogenic;CLNVC=single_nucleotide_variant;CLNVCSO=SO:0001483;CLNVI=UniProtKB_(protein):P42898#VAR_074148;GENEINFO=MTHFR:4524;MC=SO:0001583|missense…
1	11791260	660609	G	A	.	.	ALLELEID=626681;CLNDISDB=MONDO:MONDO:0009353,MedGen:C1856058,OMIM:236250,Orphanet:ORPHA395;CLNDN=Homocystinuria_due_to_methylene_tetrahydrofolate_reductase_deficiency;CLNHGVS=NC_000001.11:g.11791260G>A;CLNREVSTAT=criteria_provided,_single_submitter;CLNSIG=Pathogenic;CLNVC=single_nucleotide_variant;CLNVCSO=SO:0001483;GENEINFO=MTHFR:4524;MC=SO:0001587|nonsense;ORIGIN=1
1	11792276	187897	A	C	.	.	ALLELEID=185766;CLNDISDB=MONDO:MONDO:0009353,MedGen:C1856058,OMIM:236250,Orphanet:ORPHA395;CLNDN=Homocystinuria_due_to_methylene_tetrahydrofolate_reductase_deficiency;CLNHGVS=NC_000001.11:g.11792276A>C;CLNREVSTAT=criteria_provided,_single_submitter;CLNSIG=Pathogenic;CLNVC=single_nucleotide_variant;CLNVCSO=SO:0001483;GENEINFO=MTHFR:4524;MC=SO:0001575|splice_donor_variant;ORIGIN=1;RS=749765738
1	11792304	187896	C	A	.	.	ALLELEID=185767;CLNDISDB=MONDO:MONDO:0009353,MedGen:C1856058,OMIM:236250,Orphanet:ORPHA395;CLNDN=Homocystinuria_due_to_methylene_tetrahydrofolate_reductase_deficiency;CLNHGVS=NC_000001.11:g.11792304C>A;CLNREVSTAT=no_assertion_criteria_provided;CLNSIG=Pathogenic;CLNVC=single_nucleotide_variant;CLNVCSO=SO:0001483;CLNVI=UniProtKB_(protein):P42898#VAR_074146;GENEINFO=MTHFR:4524;MC=SO:0001583|missense…
1	11792316	222897	AC	A	.	.	ALLELEID=224593;CLNDISDB=MONDO:MONDO:0009353,MedGen:C1856058,OMIM:236250,Orphanet:ORPHA395;CLNDN=Homocystinuria_due_to_methylene_tetrahydrofolate_reductase_deficiency;CLNHGVS=NC_000001.11:g.11792317del;CLNREVSTAT=no_assertion_criteria_provided;CLNSIG=Pathogenic;CLNVC=Deletion;CLNVCSO=SO:0000159;GENEINFO=MTHFR:4524;MC=SO:0001589|frameshift_variant;ORIGIN=1;RS=1057519363
1	11792367	848996	ACT	A	.	.	ALLELEID=822590;CLNDISDB=MONDO:MONDO:0009353,MedGen:C1856058,OMIM:236250,Orphanet:ORPHA395;CLNDN=Homocystinuria_due_to_methylene_tetrahydrofolate_reductase_deficiency;CLNHGVS=NC_000001.11:g.11792368_11792369CT[1];CLNREVSTAT=criteria_provided,_single_submitter;CLNSIG=Pathogenic;CLNVC=Microsatellite;CLNVCSO=SO:0000289;GENEINFO=MTHFR:4524;MC=SO:0001589|frameshift_variant;ORIGIN=1
1	11793905	187895	A	G	.	.	ALLELEID=185768;CLNDISDB=MONDO:MONDO:0009353,MedGen:C1856058,OMIM:236250,Orphanet:ORPHA395;CLNDN=Homocystinuria_due_to_methylene_tetrahydrofolate_reductase_deficiency;CLNHGVS=NC_000001.11:g.11793905A>G;CLNREVSTAT=no_assertion_criteria_provided;CLNSIG=Pathogenic;CLNVC=single_nucleotide_variant;CLNVCSO=SO:0001483;GENEINFO=MTHFR:4524;MC=SO:0001575|splice_donor_variant;ORIGIN=1;RS=786204027
1	11793907	466270	C	T	.	.	AF_EXAC=0.00003;ALLELEID=447010;CLNDISDB=MONDO:MONDO:0009353,MedGen:C1856058,OMIM:236250,Orphanet:ORPHA395;CLNDN=Homocystinuria_due_to_methylene_tetrahydrofolate_reductase_deficiency;CLNHGVS=NC_000001.11:g.11793907C>T;CLNREVSTAT=criteria_provided,_single_submitter;CLNSIG=Pathogenic;CLNVC=single_nucleotide_variant;CLNVCSO=SO:0001483;GENEINFO=MTHFR:4524;MC=SO:0001819|synonymous_variant;ORIGIN=1;RS=…
1	11793921	187894	A	C	.	.	ALLELEID=185769;CLNDISDB=MONDO:MONDO:0009353,MedGen:C1856058,OMIM:236250,Orphanet:ORPHA395;CLNDN=Homocystinuria_due_to_methylene_tetrahydrofolate_reductase_deficiency;CLNHGVS=NC_000001.11:g.11793921A>C;CLNREVSTAT=no_assertion_criteria_provided;CLNSIG=Pathogenic;CLNVC=single_nucleotide_variant;CLNVCSO=SO:0001483;CLNVI=UniProtKB_(protein):P42898#VAR_074145;GENEINFO=MTHFR:4524;MC=SO:0001583|missense…
1	11794029	638867	C	A	.	.	ALLELEID=626682;CLNDISDB=MONDO:MONDO:0009353,MedGen:C1856058,OMIM:236250,Orphanet:ORPHA395;CLNDN=Homocystinuria_due_to_methylene_tetrahydrofolate_reductase_deficiency;CLNHGVS=NC_000001.11:g.11794029C>A;CLNREVSTAT=criteria_provided,_single_submitter;CLNSIG=Pathogenic;CLNVC=single_nucleotide_variant;CLNVCSO=SO:0001483;GENEINFO=MTHFR:4524;MC=SO:0001587|nonsense;ORIGIN=1
1	11794385	187893	C	T	.	.	AF_ESP=0.00008;AF_EXAC=0.00002;ALLELEID=185770;CLNDISDB=MONDO:MONDO:0009353,MedGen:C1856058,OMIM:236250,Orphanet:ORPHA395;CLNDN=Homocystinuria_due_to_methylene_tetrahydrofolate_reductase_deficiency;CLNHGVS=NC_000001.11:g.11794385C>T;CLNREVSTAT=no_assertion_criteria_provided;CLNSIG=Pathogenic;CLNVC=single_nucleotide_variant;CLNVCSO=SO:0001483;GENEINFO=MTHFR:4524;MC=SO:0001819|synonymous_variant;OR…
1	11794443	187892	C	G	.	.	ALLELEID=185771;CLNDISDB=MONDO:MONDO:0009353,MedGen:C1856058,OMIM:236250,Orphanet:ORPHA395;CLNDN=Homocystinuria_due_to_methylene_tetrahydrofolate_reductase_deficiency;CLNHGVS=NC_000001.11:g.11794443C>G;CLNREVSTAT=no_assertion_criteria_provided;CLNSIG=Pathogenic;CLNVC=single_nucleotide_variant;CLNVCSO=SO:0001483;CLNVI=UniProtKB_(protein):P42898#VAR_074143;GENEINFO=MTHFR:4524;MC=SO:0001583|missense…
1	11794539	187891	CT	C	.	.	AF_EXAC=0.00001;ALLELEID=185772;CLNDISDB=MONDO:MONDO:0009353,MedGen:C1856058,OMIM:236250,Orphanet:ORPHA395;CLNDN=Homocystinuria_due_to_methylene_tetrahydrofolate_reductase_deficiency;CLNHGVS=NC_000001.11:g.11794540del;CLNREVSTAT=no_assertion_criteria_provided;CLNSIG=Pathogenic;CLNVC=Deletion;CLNVCSO=SO:0000159;GENEINFO=MTHFR:4524;MC=SO:0001574|splice_acceptor_variant;ORIGIN=1;RS=780014899
1	11794781	187890	T	C	.	.	ALLELEID=185773;CLNDISDB=MONDO:MONDO:0009353,MedGen:C1856058,OMIM:236250,Orphanet:ORPHA395;CLNDN=Homocystinuria_due_to_methylene_tetrahydrofolate_reductase_deficiency;CLNHGVS=NC_000001.11:g.11794781T>C;CLNREVSTAT=no_assertion_criteria_provided;CLNSIG=Pathogenic;CLNVC=single_nucleotide_variant;CLNVCSO=SO:0001483;CLNVI=UniProtKB_(protein):P42898#VAR_074141;GENEINFO=MTHFR:4524;MC=SO:0001583|missense…
1	11794807	187889	C	T	.	.	ALLELEID=185774;CLNDISDB=MONDO:MONDO:0009353,MedGen:C1856058,OMIM:236250,Orphanet:ORPHA395;CLNDN=Homocystinuria_due_to_methylene_tetrahydrofolate_reductase_deficiency;CLNHGVS=NC_000001.11:g.11794807C>T;CLNREVSTAT=no_assertion_criteria_provided;CLNSIG=Pathogenic;CLNVC=single_nucleotide_variant;CLNVCSO=SO:0001483;CLNVI=UniProtKB_(protein):P42898#VAR_074140;GENEINFO=MTHFR:4524;MC=SO:0001583|missense…
1	11794823	466269	G	A	.	.	AF_ESP=0.00008;AF_EXAC=0.00002;ALLELEID=447105;CLNDISDB=MONDO:MONDO:0009353,MedGen:C1856058,OMIM:236250,Orphanet:ORPHA395;CLNDN=Homocystinuria_due_to_methylene_tetrahydrofolate_reductase_deficiency;CLNHGVS=NC_000001.11:g.11794823G>A;CLNREVSTAT=criteria_provided,_single_submitter;CLNSIG=Pathogenic;CLNVC=single_nucleotide_variant;CLNVCSO=SO:0001483;GENEINFO=MTHFR:4524;MC=SO:0001587|nonsense;ORIGIN=…
1	11794835	187888	G	A	.	.	ALLELEID=185775;CLNDISDB=MONDO:MONDO:0009353,MedGen:C1856058,OMIM:236250,Orphanet:ORPHA395;CLNDN=Homocystinuria_due_to_methylene_tetrahydrofolate_reductase_deficiency;CLNHGVS=NC_000001.11:g.11794835G>A;CLNREVSTAT=no_assertion_criteria_provided;CLNSIG=Pathogenic;CLNVC=single_nucleotide_variant;CLNVCSO=SO:0001483;CLNVI=UniProtKB_(protein):P42898#VAR_074139;GENEINFO=MTHFR:4524;MC=SO:0001583|missense…
1	11794853	187887	G	A	.	.	ALLELEID=185776;CLNDISDB=MONDO:MONDO:0009353,MedGen:C1856058,OMIM:236250,Orphanet:ORPHA395;CLNDN=Homocystinuria_due_to_methylene_tetrahydrofolate_reductase_deficiency;CLNHGVS=NC_000001.11:g.11794853G>A;CLNREVSTAT=no_assertion_criteria_provided;CLNSIG=Pathogenic;CLNVC=single_nucleotide_variant;CLNVCSO=SO:0001483;CLNVI=UniProtKB_(protein):P42898#VAR_074138;GENEINFO=MTHFR:4524;MC=SO:0001583|missense…
1	11794862	222896	G	A	.	.	AF_EXAC=0.00001;ALLELEID=224594;CLNDISDB=MONDO:MONDO:0009353,MedGen:C1856058,OMIM:236250,Orphanet:ORPHA395;CLNDN=Homocystinuria_due_to_methylene_tetrahydrofolate_reductase_deficiency;CLNHGVS=NC_000001.11:g.11794862G>A;CLNREVSTAT=criteria_provided,_single_submitter;CLNSIG=Pathogenic;CLNVC=single_nucleotide_variant;CLNVCSO=SO:0001483;GENEINFO=MTHFR:4524;MC=SO:0001583|missense_variant;ORIGIN=1;RS=75…
1	11795114	3523	A	C	.	.	ALLELEID=18562;CLNDISDB=MedGen:C4017062;CLNDN=Homocystinuria_due_to_MTHFR_deficiency;CLNHGVS=NC_000001.11:g.11795114A>C;CLNREVSTAT=no_assertion_criteria_provided;CLNSIG=Pathogenic;CLNVC=single_nucleotide_variant;CLNVCSO=SO:0001483;CLNVI=OMIM_Allelic_Variant:607093.0006|UniProtKB_(protein):P42898#VAR_009533;GENEINFO=MTHFR:4524;MC=SO:0001583|missense_variant;ORIGIN=1;RS=267606886
1	11795116	657146	A	G	.	.	ALLELEID=626687;CLNDISDB=MONDO:MONDO:0009353,MedGen:C1856058,OMIM:236250,Orphanet:ORPHA395;CLNDN=Homocystinuria_due_to_methylene_tetrahydrofolate_reductase_deficiency;CLNHGVS=NC_000001.11:g.11795116A>G;CLNREVSTAT=criteria_provided,_single_submitter;CLNSIG=Pathogenic;CLNVC=single_nucleotide_variant;CLNVCSO=SO:0001483;GENEINFO=MTHFR:4524;MC=SO:0001583|missense_variant;ORIGIN=1
1	11795117	851183	TC	T	.	.	ALLELEID=822591;CLNDISDB=MONDO:MONDO:0009353,MedGen:C1856058,OMIM:236250,Orphanet:ORPHA395;CLNDN=Homocystinuria_due_to_methylene_tetrahydrofolate_reductase_deficiency;CLNHGVS=NC_000001.11:g.11795121del;CLNREVSTAT=criteria_provided,_single_submitter;CLNSIG=Pathogenic;CLNVC=Deletion;CLNVCSO=SO:0000159;GENEINFO=MTHFR:4524;MC=SO:0001589|frameshift_variant;ORIGIN=1
1	11795158	3522	T	C	.	.	ALLELEID=18561;CLNDISDB=MedGen:C4017062;CLNDN=Homocystinuria_due_to_MTHFR_deficiency;CLNHGVS=NC_000001.11:g.11795158T>C;CLNREVSTAT=no_assertion_criteria_provided;CLNSIG=Pathogenic;CLNVC=single_nucleotide_variant;CLNVCSO=SO:0001483;CLNVI=OMIM_Allelic_Variant:607093.0005|UniProtKB_(protein):P42898#VAR_009532;GENEINFO=MTHFR:4524;MC=SO:0001583|missense_variant;ORIGIN=1;RS=267606887
1	11795161	3529	A	G	.	.	AF_EXAC=0.00002;ALLELEID=18568;CLNDISDB=MedGen:C4017062;CLNDN=Homocystinuria_due_to_MTHFR_deficiency;CLNHGVS=NC_000001.11:g.11795161A>G;CLNREVSTAT=no_assertion_criteria_provided;CLNSIG=Pathogenic;CLNVC=single_nucleotide_variant;CLNVCSO=SO:0001483;CLNVI=OMIM_Allelic_Variant:607093.0012|UniProtKB_(protein):P42898#VAR_009531;GENEINFO=MTHFR:4524;MC=SO:0001583|missense_variant;ORIGIN=1;RS=121434297
1	11795264	851282	CTT	C	.	.	ALLELEID=822592;CLNDISDB=MONDO:MONDO:0009353,MedGen:C1856058,OMIM:236250,Orphanet:ORPHA395;CLNDN=Homocystinuria_due_to_methylene_tetrahydrofolate_reductase_deficiency;CLNHGVS=NC_000001.11:g.11795266_11795267del;CLNREVSTAT=criteria_provided,_single_submitter;CLNSIG=Pathogenic;CLNVC=Deletion;CLNVCSO=SO:0000159;GENEINFO=MTHFR:4524;MC=SO:0001589|frameshift_variant;ORIGIN=1
1	11796205	187885	C	A	.	.	ALLELEID=185778;CLNDISDB=MONDO:MONDO:0009353,MedGen:C1856058,OMIM:236250,Orphanet:ORPHA395;CLNDN=Homocystinuria_due_to_methylene_tetrahydrofolate_reductase_deficiency;CLNHGVS=NC_000001.11:g.11796205C>A;CLNREVSTAT=no_assertion_criteria_provided;CLNSIG=Pathogenic;CLNVC=single_nucleotide_variant;CLNVCSO=SO:0001483;GENEINFO=MTHFR:4524;MC=SO:0001575|splice_donor_variant;ORIGIN=1;RS=786204020
1	11796217	187884	A	C	.	.	ALLELEID=185779;CLNDISDB=MONDO:MONDO:0009353,MedGen:C1856058,OMIM:236250,Orphanet:ORPHA395;CLNDN=Homocystinuria_due_to_methylene_tetrahydrofolate_reductase_deficiency;CLNHGVS=NC_000001.11:g.11796217A>C;CLNREVSTAT=no_assertion_criteria_provided;CLNSIG=Pathogenic;CLNVC=single_nucleotide_variant;CLNVCSO=SO:0001483;CLNVI=UniProtKB_(protein):P42898#VAR_074135;GENEINFO=MTHFR:4524;MC=SO:0001583|missense…
1	11796219	187883	A	T	.	.	AF_ESP=0.00008;AF_EXAC=0.00002;ALLELEID=185780;CLNDISDB=MONDO:MONDO:0009353,MedGen:C1856058,OMIM:236250,Orphanet:ORPHA395;CLNDN=Homocystinuria_due_to_methylene_tetrahydrofolate_reductase_deficiency;CLNHGVS=NC_000001.11:g.11796219A>T;CLNREVSTAT=no_assertion_criteria_provided;CLNSIG=Pathogenic;CLNVC=single_nucleotide_variant;CLNVCSO=SO:0001483;CLNVI=UniProtKB_(protein):P42898#VAR_074134;GENEINFO=MT…
1	11796222	187882	C	A	.	.	ALLELEID=185781;CLNDISDB=MONDO:MONDO:0009353,MedGen:C1856058,OMIM:236250,Orphanet:ORPHA395;CLNDN=Homocystinuria_due_to_methylene_tetrahydrofolate_reductase_deficiency;CLNHGVS=NC_000001.11:g.11796222C>A;CLNREVSTAT=no_assertion_criteria_provided;CLNSIG=Pathogenic;CLNVC=single_nucleotide_variant;CLNVCSO=SO:0001483;CLNVI=UniProtKB_(protein):P42898#VAR_074133;GENEINFO=MTHFR:4524;MC=SO:0001583|missense…
1	11796226	187881	G	A	.	.	ALLELEID=185782;CLNDISDB=MONDO:MONDO:0009353,MedGen:C1856058,OMIM:236250,Orphanet:ORPHA395;CLNDN=Homocystinuria_due_to_methylene_tetrahydrofolate_reductase_deficiency;CLNHGVS=NC_000001.11:g.11796226G>A;CLNREVSTAT=no_assertion_criteria_provided;CLNSIG=Pathogenic;CLNVC=single_nucleotide_variant;CLNVCSO=SO:0001483;CLNVI=UniProtKB_(protein):P42898#VAR_074132;GENEINFO=MTHFR:4524;MC=SO:0001583|missense…
1	11796306	800827	G	A	.	.	ALLELEID=788723;CLNDISDB=MONDO:MONDO:0009353,MedGen:C1856058,OMIM:236250,Orphanet:ORPHA395;CLNDN=Homocystinuria_due_to_methylene_tetrahydrofolate_reductase_deficiency;CLNHGVS=NC_000001.11:g.11796306G>A;CLNREVSTAT=no_assertion_criteria_provided;CLNSIG=Pathogenic;CLNVC=single_nucleotide_variant;CLNVCSO=SO:0001483;GENEINFO=MTHFR:4524;MC=SO:0001583|missense_variant;ORIGIN=1
1	11796306	187880	GTGA	G	.	.	ALLELEID=185783;CLNDISDB=MONDO:MONDO:0009353,MedGen:C1856058,OMIM:236250,Orphanet:ORPHA395;CLNDN=Homocystinuria_due_to_methylene_tetrahydrofolate_reductase_deficiency;CLNHGVS=NC_000001.11:g.11796307_11796309TGA[2];CLNREVSTAT=no_assertion_criteria_provided;CLNSIG=Pathogenic;CLNVC=Microsatellite;CLNVCSO=SO:0000289;GENEINFO=MTHFR:4524;MC=SO:0001822|inframe_deletion;ORIGIN=1;RS=786204016
1	11796313	187879	T	G	.	.	ALLELEID=185784;CLNDISDB=MONDO:MONDO:0009353,MedGen:C1856058,OMIM:236250,Orphanet:ORPHA395;CLNDN=Homocystinuria_due_to_methylene_tetrahydrofolate_reductase_deficiency;CLNHGVS=NC_000001.11:g.11796313T>G;CLNREVSTAT=no_assertion_criteria_provided;CLNSIG=Pathogenic;CLNVC=single_nucleotide_variant;CLNVCSO=SO:0001483;CLNVI=UniProtKB_(protein):P42898#VAR_074129;GENEINFO=MTHFR:4524;MC=SO:0001583|missense…
1	11796323	222895	TC	T	.	.	ALLELEID=224595;CLNDISDB=MONDO:MONDO:0009353,MedGen:C1856058,OMIM:236250,Orphanet:ORPHA395;CLNDN=Homocystinuria_due_to_methylene_tetrahydrofolate_reductase_deficiency;CLNHGVS=NC_000001.11:g.11796326del;CLNREVSTAT=no_assertion_criteria_provided;CLNSIG=Pathogenic;CLNVC=Deletion;CLNVCSO=SO:0000159;GENEINFO=MTHFR:4524;MC=SO:0001589|frameshift_variant;ORIGIN=1;RS=1057519362
1	11796340	187878	CCTT	C	.	.	ALLELEID=185785;CLNDISDB=MONDO:MONDO:0009353,MedGen:C1856058,OMIM:236250,Orphanet:ORPHA395;CLNDN=Homocystinuria_due_to_methylene_tetrahydrofolate_reductase_deficiency;CLNHGVS=NC_000001.11:g.11796342_11796344del;CLNREVSTAT=no_assertion_criteria_provided;CLNSIG=Pathogenic;CLNVC=Deletion;CLNVCSO=SO:0000159;GENEINFO=MTHFR:4524;MC=SO:0001822|inframe_deletion;ORIGIN=1;RS=746353274
1	11796382	222894	G	T	.	.	ALLELEID=224596;CLNDISDB=MONDO:MONDO:0009353,MedGen:C1856058,OMIM:236250,Orphanet:ORPHA395;CLNDN=Homocystinuria_due_to_methylene_tetrahydrofolate_reductase_deficiency;CLNHGVS=NC_000001.11:g.11796382G>T;CLNREVSTAT=no_assertion_criteria_provided;CLNSIG=Pathogenic;CLNVC=single_nucleotide_variant;CLNVCSO=SO:0001483;GENEINFO=MTHFR:4524;MC=SO:0001583|missense_variant;ORIGIN=1;RS=1057519361
1	11796399	187877	C	T	.	.	ALLELEID=185786;CLNDISDB=MONDO:MONDO:0009353,MedGen:C1856058,OMIM:236250,Orphanet:ORPHA395;CLNDN=Homocystinuria_due_to_methylene_tetrahydrofolate_reductase_deficiency;CLNHGVS=NC_000001.11:g.11796399C>T;CLNREVSTAT=no_assertion_criteria_provided;CLNSIG=Pathogenic;CLNVC=single_nucleotide_variant;CLNVCSO=SO:0001483;CLNVI=UniProtKB_(protein):P42898#VAR_074126;GENEINFO=MTHFR:4524;MC=SO:0001583|missense…
1	11800251	3518	G	A	.	.	ALLELEID=18557;CLNDISDB=MedGen:C4017062;CLNDN=Homocystinuria_due_to_MTHFR_deficiency;CLNHGVS=NC_000001.11:g.11800251G>A;CLNREVSTAT=no_assertion_criteria_provided;CLNSIG=Pathogenic;CLNVC=single_nucleotide_variant;CLNVCSO=SO:0001483;CLNVI=OMIM_Allelic_Variant:607093.0001;GENEINFO=MTHFR:4524;MC=SO:0001587|nonsense;ORIGIN=1;RS=121434294
1	11801166	3519	C	T	.	.	AF_EXAC=0.00003;ALLELEID=18558;CLNDISDB=MedGen:C4017062;CLNDN=Homocystinuria_due_to_MTHFR_deficiency;CLNHGVS=NC_000001.11:g.11801166C>T;CLNREVSTAT=no_assertion_criteria_provided;CLNSIG=Pathogenic;CLNVC=single_nucleotide_variant;CLNVCSO=SO:0001483;CLNVI=OMIM_Allelic_Variant:607093.0002|UniProtKB_(protein):P42898#VAR_004320;GENEINFO=MTHFR:4524;MC=SO:0001583|missense_variant;ORIGIN=1;RS=121434295
1	11801189	848483	GC	AA	.	.	ALLELEID=822593;CLNDISDB=MONDO:MONDO:0009353,MedGen:C1856058,OMIM:236250,Orphanet:ORPHA395;CLNDN=Homocystinuria_due_to_methylene_tetrahydrofolate_reductase_deficiency;CLNHGVS=NC_000001.11:g.11801189_11801190delinsAA;CLNREVSTAT=criteria_provided,_single_submitter;CLNSIG=Pathogenic;CLNVC=Indel;CLNVCSO=SO:1000032;GENEINFO=MTHFR:4524;MC=SO:0001583|missense_variant;ORIGIN=1
1	11801196	187875	T	G	.	.	ALLELEID=185788;CLNDISDB=MONDO:MONDO:0009353,MedGen:C1856058,OMIM:236250,Orphanet:ORPHA395;CLNDN=Homocystinuria_due_to_methylene_tetrahydrofolate_reductase_deficiency;CLNHGVS=NC_000001.11:g.11801196T>G;CLNREVSTAT=no_assertion_criteria_provided;CLNSIG=Pathogenic;CLNVC=single_nucleotide_variant;CLNVCSO=SO:0001483;CLNVI=UniProtKB_(protein):P42898#VAR_074120;GENEINFO=MTHFR:4524;MC=SO:0001583|missense…
1	11801220	222893	G	A	.	.	ALLELEID=224597;CLNDISDB=MONDO:MONDO:0009353,MedGen:C1856058,OMIM:236250,Orphanet:ORPHA395;CLNDN=Homocystinuria_due_to_methylene_tetrahydrofolate_reductase_deficiency;CLNHGVS=NC_000001.11:g.11801220G>A;CLNREVSTAT=no_assertion_criteria_provided;CLNSIG=Pathogenic;CLNVC=single_nucleotide_variant;CLNVCSO=SO:0001483;GENEINFO=MTHFR:4524;MC=SO:0001583|missense_variant;ORIGIN=1;RS=1057519360
1	11801248	187874	A	G	.	.	ALLELEID=185789;CLNDISDB=MONDO:MONDO:0009353,MedGen:C1856058,OMIM:236250,Orphanet:ORPHA395;CLNDN=Homocystinuria_due_to_methylene_tetrahydrofolate_reductase_deficiency;CLNHGVS=NC_000001.11:g.11801248A>G;CLNREVSTAT=no_assertion_criteria_provided;CLNSIG=Pathogenic;CLNVC=single_nucleotide_variant;CLNVCSO=SO:0001483;CLNVI=UniProtKB_(protein):P42898#VAR_074119;GENEINFO=MTHFR:4524;MC=SO:0001583|missense…
1	11801333	187871	A	AGGGTCACCTGCTGGGTGCCAGGTCACGTCTATGTAGAGG	.	.	ALLELEID=185792;CLNDISDB=MONDO:MONDO:0009353,MedGen:C1856058,OMIM:236250,Orphanet:ORPHA395;CLNDN=Homocystinuria_due_to_methylene_tetrahydrofolate_reductase_deficiency;CLNHGVS=NC_000001.11:g.11801337_11801375dup;CLNREVSTAT=no_assertion_criteria_provided;CLNSIG=Pathogenic;CLNVC=Duplication;CLNVCSO=SO:1000035;GENEINFO=MTHFR:4524;MC=SO:0001821|inframe_insertion;ORIGIN=1;RS=786204010
1	11801392	187870	G	A	.	.	ALLELEID=185793;CLNDISDB=MONDO:MONDO:0009353,MedGen:C1856058,OMIM:236250,Orphanet:ORPHA395;CLNDN=Homocystinuria_due_to_methylene_tetrahydrofolate_reductase_deficiency;CLNHGVS=NC_000001.11:g.11801392G>A;CLNREVSTAT=no_assertion_criteria_provided;CLNSIG=Pathogenic;CLNVC=single_nucleotide_variant;CLNVCSO=SO:0001483;CLNVI=UniProtKB_(protein):P42898#VAR_074115;GENEINFO=MTHFR:4524;MC=SO:0001583|missense…
1	11802880	222892	C	T	.	.	ALLELEID=224598;CLNDISDB=MONDO:MONDO:0009353,MedGen:C1856058,OMIM:236250,Orphanet:ORPHA395;CLNDN=Homocystinuria_due_to_methylene_tetrahydrofolate_reductase_deficiency;CLNHGVS=NC_000001.11:g.11802880C>T;CLNREVSTAT=no_assertion_criteria_provided;CLNSIG=Pathogenic;CLNVC=single_nucleotide_variant;CLNVCSO=SO:0001483;GENEINFO=MTHFR:4524;MC=SO:0001575|splice_donor_variant;ORIGIN=1;RS=1057519359
1	11802884	801438	G	C	.	.	ALLELEID=789826;CLNDISDB=MONDO:MONDO:0011120,MedGen:C1866558,OMIM:601634;CLNDN=Neural_tube_defects,_folate-sensitive;CLNHGVS=NC_000001.11:g.11802884G>C;CLNREVSTAT=criteria_provided,_single_submitter;CLNSIG=Pathogenic;CLNVC=single_nucleotide_variant;CLNVCSO=SO:0001483;GENEINFO=MTHFR:4524;MC=SO:0001587|nonsense;ORIGIN=0
1	11802915	187869	G	C	.	.	ALLELEID=185794;CLNDISDB=MONDO:MONDO:0009353,MedGen:C1856058,OMIM:236250,Orphanet:ORPHA395;CLNDN=Homocystinuria_due_to_methylene_tetrahydrofolate_reductase_deficiency;CLNHGVS=NC_000001.11:g.11802915G>C;CLNREVSTAT=no_assertion_criteria_provided;CLNSIG=Pathogenic;CLNVC=single_nucleotide_variant;CLNVCSO=SO:0001483;CLNVI=UniProtKB_(protein):P42898#VAR_074114;GENEINFO=MTHFR:4524;MC=SO:0001583|missense…
1	11802941	187868	C	G	.	.	ALLELEID=185795;CLNDISDB=MONDO:MONDO:0009353,MedGen:C1856058,OMIM:236250,Orphanet:ORPHA395;CLNDN=Homocystinuria_due_to_methylene_tetrahydrofolate_reductase_deficiency;CLNHGVS=NC_000001.11:g.11802941C>G;CLNREVSTAT=no_assertion_criteria_provided;CLNSIG=Pathogenic;CLNVC=single_nucleotide_variant;CLNVCSO=SO:0001483;CLNVI=UniProtKB_(protein):P42898#VAR_074113;GENEINFO=MTHFR:4524;MC=SO:0001583|missense…
1	11802962	570071	C	T	.	.	ALLELEID=556564;CLNDISDB=MONDO:MONDO:0009353,MedGen:C1856058,OMIM:236250,Orphanet:ORPHA395;CLNDN=Homocystinuria_due_to_methylene_tetrahydrofolate_reductase_deficiency;CLNHGVS=NC_000001.11:g.11802962C>T;CLNREVSTAT=criteria_provided,_single_submitter;CLNSIG=Pathogenic;CLNVC=single_nucleotide_variant;CLNVCSO=SO:0001483;GENEINFO=MTHFR:4524;MC=SO:0001583|missense_variant;ORIGIN=1;RS=754980119
1	11802963	522696	G	A	.	.	ALLELEID=513229;CLNDISDB=MONDO:MONDO:0009353,MedGen:C1856058,OMIM:236250,Orphanet:ORPHA395;CLNDN=Homocystinuria_due_to_methylene_tetrahydrofolate_reductase_deficiency;CLNHGVS=NC_000001.11:g.11802963G>A;CLNREVSTAT=criteria_provided,_single_submitter;CLNSIG=Pathogenic;CLNVC=single_nucleotide_variant;CLNVCSO=SO:0001483;GENEINFO=MTHFR:4524;MC=SO:0001587|nonsense;ORIGIN=4;RS=986604359
1	11802980	187867	C	T	.	.	AF_EXAC=0.00003;ALLELEID=185796;CLNDISDB=MONDO:MONDO:0009353,MedGen:C1856058,OMIM:236250,Orphanet:ORPHA395;CLNDN=Homocystinuria_due_to_methylene_tetrahydrofolate_reductase_deficiency;CLNHGVS=NC_000001.11:g.11802980C>T;CLNREVSTAT=no_assertion_criteria_provided;CLNSIG=Pathogenic;CLNVC=single_nucleotide_variant;CLNVCSO=SO:0001483;CLNVI=UniProtKB_(protein):P42898#VAR_074111;GENEINFO=MTHFR:4524;MC=SO:…
1	11803155	187865	CAG	C	.	.	ALLELEID=185798;CLNDISDB=MONDO:MONDO:0009353,MedGen:C1856058,OMIM:236250,Orphanet:ORPHA395;CLNDN=Homocystinuria_due_to_methylene_tetrahydrofolate_reductase_deficiency;CLNHGVS=NC_000001.11:g.11803156_11803157del;CLNREVSTAT=no_assertion_criteria_provided;CLNSIG=Pathogenic;CLNVC=Deletion;CLNVCSO=SO:0000159;GENEINFO=MTHFR:4524;MC=SO:0001627|intron_variant;ORIGIN=1;RS=1553188112
1	11846007	17788	CTT	C	.	.	ALLELEID=32827;CLNDISDB=MONDO:MONDO:0012816,MedGen:C2677294,OMIM:612201;CLNDN=Atrial_fibrillation,_familial,_6;CLNHGVS=NC_000001.11:g.11846008_11846009del;CLNREVSTAT=no_assertion_criteria_provided;CLNSIG=Pathogenic;CLNVC=Deletion;CLNVCSO=SO:0000159;CLNVI=OMIM_Allelic_Variant:108780.0001;GENEINFO=NPPA:4878|NPPA-AS1:100379251;MC=SO:0001578|stop_lost,SO:0001589|frameshift_variant;ORIGIN=1;RS=5877768…
1	11847114	126846	C	T	.	.	AF_ESP=0.00015;AF_EXAC=0.00039;AF_TGP=0.00020;ALLELEID=132360;CLNDISDB=MONDO:MONDO:0014329,MedGen:C3810401,OMIM:615745;CLNDN=Atrial_standstill_2;CLNHGVS=NC_000001.11:g.11847114C>T;CLNREVSTAT=no_assertion_criteria_provided;CLNSIG=Pathogenic;CLNVC=single_nucleotide_variant;CLNVCSO=SO:0001483;CLNVI=OMIM_Allelic_Variant:108780.0003;GENEINFO=NPPA:4878|NPPA-AS1:100379251|LOC114827827:114827827;MC=SO:00…
1	11948065	520105	C	T	.	.	ALLELEID=509080;CLNDISDB=MedGen:CN230736;CLNDN=Cardiovascular_phenotype;CLNHGVS=NC_000001.11:g.11948065C>T;CLNREVSTAT=criteria_provided,_single_submitter;CLNSIG=Pathogenic;CLNVC=single_nucleotide_variant;CLNVCSO=SO:0001483;GENEINFO=PLOD1:5351;MC=SO:0001587|nonsense;ORIGIN=1;RS=1433428588
1	11950377	284903	CG	C	.	.	ALLELEID=269140;CLNDISDB=MedGen:C0268342,OMIM:225400,Orphanet:ORPHA1900,SNOMED_CT:25606004|MedGen:CN517202;CLNDN=Ehlers-Danlos_syndrome,_hydroxylysine-deficient|not_provided;CLNHGVS=NC_000001.11:g.11950381del;CLNREVSTAT=criteria_provided,_multiple_submitters,_no_conflicts;CLNSIG=Pathogenic;CLNVC=Deletion;CLNVCSO=SO:0000159;GENEINFO=PLOD1:5351;MC=SO:0001589|frameshift_variant;ORIGIN=1;RS=886042976
1	11950455	288527	CA	C	.	.	ALLELEID=272764;CLNDISDB=MedGen:CN517202;CLNDN=not_provided;CLNHGVS=NC_000001.11:g.11950456del;CLNREVSTAT=criteria_provided,_single_submitter;CLNSIG=Pathogenic;CLNVC=Deletion;CLNVCSO=SO:0000159;GENEINFO=PLOD1:5351;MC=SO:0001589|frameshift_variant;ORIGIN=1;RS=886043926
1	11950455	264119	CAGACCGCAGGCTGGAGACCA	C	.	.	ALLELEID=257918;CLNDISDB=MedGen:CN230736|MedGen:CN517202;CLNDN=Cardiovascular_phenotype|not_provided;CLNHGVS=NC_000001.11:g.11950458_11950477del;CLNREVSTAT=criteria_provided,_multiple_submitters,_no_conflicts;CLNSIG=Pathogenic;CLNVC=Deletion;CLNVCSO=SO:0000159;GENEINFO=PLOD1:5351;MC=SO:0001589|frameshift_variant;ORIGIN=1;RS=745409628
1	11952736	14371	G	A	.	.	ALLELEID=29410;CLNDISDB=MedGen:C0268342,OMIM:225400,Orphanet:ORPHA1900,SNOMED_CT:25606004;CLNDN=Ehlers-Danlos_syndrome,_hydroxylysine-deficient;CLNHGVS=NC_000001.11:g.11952736G>A;CLNREVSTAT=no_assertion_criteria_provided;CLNSIG=Pathogenic;CLNVC=single_nucleotide_variant;CLNVCSO=SO:0001483;CLNVI=OMIM_Allelic_Variant:153454.0008;GENEINFO=PLOD1:5351;MC=SO:0001575|splice_donor_variant;ORIGIN=1;RS=797…
1	11954833	450403	C	T	.	.	ALLELEID=442593;CLNDISDB=MedGen:CN517202;CLNDN=not_provided;CLNHGVS=NC_000001.11:g.11954833C>T;CLNREVSTAT=criteria_provided,_single_submitter;CLNSIG=Pathogenic;CLNVC=single_nucleotide_variant;CLNVCSO=SO:0001483;GENEINFO=PLOD1:5351;MC=SO:0001587|nonsense;ORIGIN=1;RS=1553134578
1	11958586	817784	T	TCCAGCGGCTCCTG	.	.	ALLELEID=805149;CLNDISDB=MedGen:CN517202;CLNDN=not_provided;CLNHGVS=NC_000001.11:g.11958588_11958600dup;CLNREVSTAT=criteria_provided,_single_submitter;CLNSIG=Pathogenic;CLNVC=Duplication;CLNVCSO=SO:1000035;GENEINFO=PLOD1:5351;MC=SO:0001589|frameshift_variant;ORIGIN=1
1	11958627	14364	C	T	.	.	AF_EXAC=0.00002;ALLELEID=29403;CLNDISDB=MedGen:C0268342,OMIM:225400,Orphanet:ORPHA1900,SNOMED_CT:25606004|MedGen:CN517202;CLNDN=Ehlers-Danlos_syndrome,_hydroxylysine-deficient|not_provided;CLNHGVS=NC_000001.11:g.11958627C>T;CLNREVSTAT=criteria_provided,_single_submitter;CLNSIG=Pathogenic;CLNVC=single_nucleotide_variant;CLNVCSO=SO:0001483;CLNVI=OMIM_Allelic_Variant:153454.0001;GENEINFO=PLOD1:5351;…
1	11960649	561087	C	T	.	.	ALLELEID=552030;CLNDISDB=MedGen:C0268342,OMIM:225400,Orphanet:ORPHA1900,SNOMED_CT:25606004;CLNDN=Ehlers-Danlos_syndrome,_hydroxylysine-deficient;CLNHGVS=NC_000001.11:g.11960649C>T;CLNREVSTAT=criteria_provided,_single_submitter;CLNSIG=Pathogenic;CLNVC=single_nucleotide_variant;CLNVCSO=SO:0001483;GENEINFO=PLOD1:5351;MC=SO:0001587|nonsense;ORIGIN=16;RS=1224538282
1	11960685	648887	C	T	.	.	ALLELEID=626706;CLNDISDB=MedGen:C0268342,OMIM:225400,Orphanet:ORPHA1900,SNOMED_CT:25606004;CLNDN=Ehlers-Danlos_syndrome,_hydroxylysine-deficient;CLNHGVS=NC_000001.11:g.11960685C>T;CLNREVSTAT=criteria_provided,_single_submitter;CLNSIG=Pathogenic;CLNVC=single_nucleotide_variant;CLNVCSO=SO:0001483;GENEINFO=PLOD1:5351;MC=SO:0001587|nonsense;ORIGIN=1
1	11960768	450404	G	A	.	.	ALLELEID=442594;CLNDISDB=MedGen:CN517202;CLNDN=not_provided;CLNHGVS=NC_000001.11:g.11960768G>A;CLNREVSTAT=criteria_provided,_single_submitter;CLNSIG=Pathogenic;CLNVC=single_nucleotide_variant;CLNVCSO=SO:0001483;GENEINFO=PLOD1:5351;MC=SO:0001575|splice_donor_variant;ORIGIN=1;RS=1389548210
1	11964787	288528	T	C	.	.	ALLELEID=272765;CLNDISDB=MedGen:C0268342,OMIM:225400,Orphanet:ORPHA1900,SNOMED_CT:25606004|MedGen:CN517202;CLNDN=Ehlers-Danlos_syndrome,_hydroxylysine-deficient|not_provided;CLNHGVS=NC_000001.11:g.11964787T>C;CLNREVSTAT=criteria_provided,_multiple_submitters,_no_conflicts;CLNSIG=Pathogenic/Likely_pathogenic;CLNVC=single_nucleotide_variant;CLNVCSO=SO:0001483;GENEINFO=PLOD1:5351;MC=SO:0001575|splic…
1	11965487	801439	T	TC	.	.	ALLELEID=789827;CLNDISDB=MedGen:C0268342,OMIM:225400,Orphanet:ORPHA1900,SNOMED_CT:25606004;CLNDN=Ehlers-Danlos_syndrome,_hydroxylysine-deficient;CLNHGVS=NC_000001.11:g.11965488dup;CLNREVSTAT=criteria_provided,_single_submitter;CLNSIG=Pathogenic;CLNVC=Duplication;CLNVCSO=SO:1000035;GENEINFO=PLOD1:5351;MC=SO:0001589|frameshift_variant;ORIGIN=0
1	11965542	14370	C	G	.	.	AF_EXAC=0.00002;ALLELEID=29409;CLNDISDB=MedGen:C0268342,OMIM:225400,Orphanet:ORPHA1900,SNOMED_CT:25606004|MedGen:CN230736|MedGen:CN517202;CLNDN=Ehlers-Danlos_syndrome,_hydroxylysine-deficient|Cardiovascular_phenotype|not_provided;CLNHGVS=NC_000001.11:g.11965542C>G;CLNREVSTAT=criteria_provided,_multiple_submitters,_no_conflicts;CLNSIG=Pathogenic;CLNVC=single_nucleotide_variant;CLNVCSO=SO:0001483;C…
1	11965571	374077	G	A	.	.	ALLELEID=360800;CLNDISDB=Human_Phenotype_Ontology:HP:0000046,MedGen:C0431659|Human_Phenotype_Ontology:HP:0000218,MedGen:C0240635|Human_Phenotype_Ontology:HP:0000238,MONDO:MONDO:0001150,MedGen:C0020255|Human_Phenotype_Ontology:HP:0000268,MedGen:C0221358|Human_Phenotype_Ontology:HP:0000331,MedGen:C3697248|Human_Phenotype_Ontology:HP:0000774,MedGen:C0426790|Human_Phenotype_Ontology:HP:0001290,MedGen…
1	11966257	14367	AAGG	A	.	.	ALLELEID=29406;CLNDISDB=MedGen:C0268342,OMIM:225400,Orphanet:ORPHA1900,SNOMED_CT:25606004;CLNDN=Ehlers-Danlos_syndrome,_hydroxylysine-deficient;CLNHGVS=NC_000001.11:g.11966260_11966262del;CLNREVSTAT=no_assertion_criteria_provided;CLNSIG=Pathogenic;CLNVC=Deletion;CLNVCSO=SO:0000159;CLNVI=OMIM_Allelic_Variant:153454.0004;GENEINFO=PLOD1:5351;MC=SO:0001822|inframe_deletion;ORIGIN=1;RS=797044446
1	11966984	14368	CA	C	.	.	ALLELEID=29407;CLNDISDB=MedGen:C0268342,OMIM:225400,Orphanet:ORPHA1900,SNOMED_CT:25606004;CLNDN=Ehlers-Danlos_syndrome,_hydroxylysine-deficient;CLNHGVS=NC_000001.11:g.11966985del;CLNREVSTAT=no_assertion_criteria_provided;CLNSIG=Pathogenic;CLNVC=Deletion;CLNVCSO=SO:0000159;CLNVI=OMIM_Allelic_Variant:153454.0005;GENEINFO=PLOD1:5351;MC=SO:0001574|splice_acceptor_variant;ORIGIN=1;RS=797044447
1	11966985	548602	A	C	.	.	ALLELEID=538941;CLNDISDB=MedGen:C0268342,OMIM:225400,Orphanet:ORPHA1900,SNOMED_CT:25606004;CLNDN=Ehlers-Danlos_syndrome,_hydroxylysine-deficient;CLNHGVS=NC_000001.11:g.11966985A>C;CLNREVSTAT=criteria_provided,_single_submitter;CLNSIG=Pathogenic;CLNVC=single_nucleotide_variant;CLNVCSO=SO:0001483;GENEINFO=PLOD1:5351;MC=SO:0001574|splice_acceptor_variant;ORIGIN=4;RS=565513365
1	11966985	265507	A	G	.	.	AF_EXAC=0.00002;ALLELEID=259623;CLNDISDB=MedGen:C0268342,OMIM:225400,Orphanet:ORPHA1900,SNOMED_CT:25606004|MedGen:CN517202;CLNDN=Ehlers-Danlos_syndrome,_hydroxylysine-deficient|not_provided;CLNHGVS=NC_000001.11:g.11966985A>G;CLNREVSTAT=criteria_provided,_multiple_submitters,_no_conflicts;CLNSIG=Pathogenic;CLNVC=single_nucleotide_variant;CLNVCSO=SO:0001483;CLNVI=ARUP_Laboratories,_Molecular_Geneti…
1	11970683	843360	AG	A	.	.	ALLELEID=822610;CLNDISDB=MedGen:C0268342,OMIM:225400,Orphanet:ORPHA1900,SNOMED_CT:25606004;CLNDN=Ehlers-Danlos_syndrome,_hydroxylysine-deficient;CLNHGVS=NC_000001.11:g.11970686del;CLNREVSTAT=criteria_provided,_single_submitter;CLNSIG=Pathogenic;CLNVC=Deletion;CLNVCSO=SO:0000159;GENEINFO=PLOD1:5351;MC=SO:0001589|frameshift_variant;ORIGIN=1
1	11970708	561086	TA	T	.	.	ALLELEID=552031;CLNDISDB=MedGen:C0268342,OMIM:225400,Orphanet:ORPHA1900,SNOMED_CT:25606004;CLNDN=Ehlers-Danlos_syndrome,_hydroxylysine-deficient;CLNHGVS=NC_000001.11:g.11970709del;CLNREVSTAT=criteria_provided,_single_submitter;CLNSIG=Pathogenic;CLNVC=Deletion;CLNVCSO=SO:0000159;GENEINFO=PLOD1:5351;MC=SO:0001589|frameshift_variant;ORIGIN=8;RS=1557500194
1	11970750	14372	G	C	.	.	ALLELEID=29411;CLNDISDB=MedGen:C0268342,OMIM:225400,Orphanet:ORPHA1900,SNOMED_CT:25606004;CLNDN=Ehlers-Danlos_syndrome,_hydroxylysine-deficient;CLNHGVS=NC_000001.11:g.11970750G>C;CLNREVSTAT=no_assertion_criteria_provided;CLNSIG=Pathogenic;CLNVC=single_nucleotide_variant;CLNVCSO=SO:0001483;CLNVI=OMIM_Allelic_Variant:153454.0009|UniProtKB_(protein):Q02809#VAR_006355;GENEINFO=PLOD1:5351;MC=SO:000158…
1	11972875	659390	C	T	.	.	ALLELEID=626717;CLNDISDB=MedGen:C0268342,OMIM:225400,Orphanet:ORPHA1900,SNOMED_CT:25606004;CLNDN=Ehlers-Danlos_syndrome,_hydroxylysine-deficient;CLNHGVS=NC_000001.11:g.11972875C>T;CLNREVSTAT=criteria_provided,_single_submitter;CLNSIG=Pathogenic;CLNVC=single_nucleotide_variant;CLNVCSO=SO:0001483;GENEINFO=PLOD1:5351;MC=SO:0001587|nonsense;ORIGIN=1
1	11972977	14373	C	T	.	.	AF_EXAC=0.00002;AF_TGP=0.00020;ALLELEID=29412;CLNDISDB=MedGen:C0268342,OMIM:225400,Orphanet:ORPHA1900,SNOMED_CT:25606004;CLNDN=Ehlers-Danlos_syndrome,_hydroxylysine-deficient;CLNHGVS=NC_000001.11:g.11972977C>T;CLNREVSTAT=no_assertion_criteria_provided;CLNSIG=Pathogenic;CLNVC=single_nucleotide_variant;CLNVCSO=SO:0001483;CLNVI=OMIM_Allelic_Variant:153454.0010;GENEINFO=PLOD1:5351;MC=SO:0001587|nonse…
1	11992584	2273	G	T	.	.	ALLELEID=17312;CLNDISDB=MONDO:MONDO:0012231,MedGen:C4721887,OMIM:609260,Orphanet:ORPHA99947;CLNDN=Charcot-Marie-Tooth_disease,_type_2A2A;CLNHGVS=NC_000001.11:g.11992584G>T;CLNREVSTAT=no_assertion_criteria_provided;CLNSIG=Pathogenic;CLNVC=single_nucleotide_variant;CLNVCSO=SO:0001483;CLNVI=OMIM_Allelic_Variant:608507.0006|UniProtKB_(protein):O95140#VAR_018607;GENEINFO=MFN2:9927;MC=SO:0001583|missen…
1	11992606	2270	T	C	.	.	ALLELEID=17309;CLNDISDB=MONDO:MONDO:0012231,MedGen:C4721887,OMIM:609260,Orphanet:ORPHA99947|MONDO:MONDO:0018993,MedGen:C0270914,Orphanet:ORPHA64746|MedGen:CN517202;CLNDN=Charcot-Marie-Tooth_disease,_type_2A2A|Charcot-Marie-Tooth_disease,_type_2|not_provided;CLNHGVS=NC_000001.11:g.11992606T>C;CLNREVSTAT=criteria_provided,_multiple_submitters,_no_conflicts;CLNSIG=Pathogenic;CLNVC=single_nucleotide_…
1	11992654	637730	T	C	.	.	ALLELEID=624892;CLNDISDB=MONDO:MONDO:0015626,MedGen:C0007959,Orphanet:ORPHA166,SNOMED_CT:50548001|MONDO:MONDO:0018993,MedGen:C0270914,Orphanet:ORPHA64746;CLNDN=Charcot-Marie-Tooth_disease|Charcot-Marie-Tooth_disease,_type_2;CLNHGVS=NC_000001.11:g.11992654T>C;CLNREVSTAT=criteria_provided,_single_submitter;CLNSIG=Pathogenic;CLNVC=single_nucleotide_variant;CLNVCSO=SO:0001483;GENEINFO=MFN2:9927;MC=SO…
1	11992659	637495	C	G	.	.	ALLELEID=624894;CLNDISDB=MONDO:MONDO:0015626,MedGen:C0007959,Orphanet:ORPHA166,SNOMED_CT:50548001|MedGen:CN517202;CLNDN=Charcot-Marie-Tooth_disease|not_provided;CLNHGVS=NC_000001.11:g.11992659C>G;CLNREVSTAT=criteria_provided,_single_submitter;CLNSIG=Pathogenic;CLNVC=single_nucleotide_variant;CLNVCSO=SO:0001483;GENEINFO=MFN2:9927;MC=SO:0001583|missense_variant;ORIGIN=1
1	11992659	2276	C	T	.	.	ALLELEID=17315;CLNDISDB=Human_Phenotype_Ontology:HP:0000164,MedGen:C0262444|Human_Phenotype_Ontology:HP:0000252,MedGen:C4551563|Human_Phenotype_Ontology:HP:0000682,MedGen:C4021800|Human_Phenotype_Ontology:HP:0000953,MONDO:MONDO:0019289,MedGen:C0162834,Orphanet:ORPHA79375|Human_Phenotype_Ontology:HP:0001508,MedGen:C2315100|Human_Phenotype_Ontology:HP:0002293,MedGen:C1860137|Human_Phenotype_Ontolog…
1	11992660	2268	G	A	.	.	ALLELEID=17307;CLNDISDB=MONDO:MONDO:0012231,MedGen:C4721887,OMIM:609260,Orphanet:ORPHA99947|MONDO:MONDO:0015626,MedGen:C0007959,Orphanet:ORPHA166,SNOMED_CT:50548001|MONDO:MONDO:0018993,MedGen:C0270914,Orphanet:ORPHA64746|MedGen:CN517202;CLNDN=Charcot-Marie-Tooth_disease,_type_2A2A|Charcot-Marie-Tooth_disease|Charcot-Marie-Tooth_disease,_type_2|not_provided;CLNHGVS=NC_000001.11:g.11992660G>A;CLNRE…
1	11992689	2281	C	T	.	.	ALLELEID=17320;CLNDISDB=MONDO:MONDO:0012231,MedGen:C4721887,OMIM:609260,Orphanet:ORPHA99947|MONDO:MONDO:0014906,MedGen:C4310725,OMIM:617087|MONDO:MONDO:0015626,MedGen:C0007959,Orphanet:ORPHA166,SNOMED_CT:50548001|MONDO:MONDO:0018993,MedGen:C0270914,Orphanet:ORPHA64746|MedGen:C0393807,OMIM:601152,Orphanet:ORPHA90120,SNOMED_CT:128203003|MedGen:CN517202;CLNDN=Charcot-Marie-Tooth_disease,_type_2A2A|C…
1	11996157	543234	A	G	.	.	ALLELEID=515078;CLNDISDB=MONDO:MONDO:0015626,MedGen:C0007959,Orphanet:ORPHA166,SNOMED_CT:50548001|MONDO:MONDO:0018993,MedGen:C0270914,Orphanet:ORPHA64746;CLNDN=Charcot-Marie-Tooth_disease|Charcot-Marie-Tooth_disease,_type_2;CLNHGVS=NC_000001.11:g.11996157A>G;CLNREVSTAT=criteria_provided,_single_submitter;CLNSIG=Pathogenic;CLNVC=single_nucleotide_variant;CLNVCSO=SO:0001483;GENEINFO=MFN2:9927;MC=SO…
1	11996158	214652	C	T	.	.	ALLELEID=210585;CLNDISDB=Human_Phenotype_Ontology:HP:0001251,MedGen:C0007758,SNOMED_CT:85102008|MONDO:MONDO:0018993,MedGen:C0270914,Orphanet:ORPHA64746|MedGen:CN517202;CLNDN=Cerebellar_ataxia|Charcot-Marie-Tooth_disease,_type_2|not_provided;CLNHGVS=NC_000001.11:g.11996158C>T;CLNREVSTAT=criteria_provided,_multiple_submitters,_no_conflicts;CLNSIG=Pathogenic/Likely_pathogenic;CLNVC=single_nucleotide…
1	11996247	451440	C	CG	.	.	ALLELEID=442607;CLNDISDB=MONDO:MONDO:0018993,MedGen:C0270914,Orphanet:ORPHA64746|MedGen:CN517202;CLNDN=Charcot-Marie-Tooth_disease,_type_2|not_provided;CLNHGVS=NC_000001.11:g.11996250dup;CLNREVSTAT=criteria_provided,_multiple_submitters,_no_conflicts;CLNSIG=Pathogenic/Likely_pathogenic;CLNVC=Duplication;CLNVCSO=SO:1000035;GENEINFO=MFN2:9927;MC=SO:0001589|frameshift_variant;ORIGIN=1;RS=759844257
1	11997315	439897	C	T	.	.	ALLELEID=433691;CLNDISDB=MONDO:MONDO:0015626,MedGen:C0007959,Orphanet:ORPHA166,SNOMED_CT:50548001|MONDO:MONDO:0018993,MedGen:C0270914,Orphanet:ORPHA64746|MedGen:CN169374;CLNDN=Charcot-Marie-Tooth_disease|Charcot-Marie-Tooth_disease,_type_2|not_specified;CLNHGVS=NC_000001.11:g.11997315C>T;CLNREVSTAT=criteria_provided,_multiple_submitters,_no_conflicts;CLNSIG=Pathogenic;CLNVC=single_nucleotide_vari…
1	11997316	217164	A	G	.	.	ALLELEID=213788;CLNDISDB=MONDO:MONDO:0012231,MedGen:C4721887,OMIM:609260,Orphanet:ORPHA99947|MONDO:MONDO:0018993,MedGen:C0270914,Orphanet:ORPHA64746|MedGen:CN517202;CLNDN=Charcot-Marie-Tooth_disease,_type_2A2A|Charcot-Marie-Tooth_disease,_type_2|not_provided;CLNHGVS=NC_000001.11:g.11997316A>G;CLNREVSTAT=criteria_provided,_multiple_submitters,_no_conflicts;CLNSIG=Pathogenic;CLNVC=single_nucleotide…
1	11997319	575387	C	T	.	.	ALLELEID=556900;CLNDISDB=MONDO:MONDO:0012231,MedGen:C4721887,OMIM:609260,Orphanet:ORPHA99947|MONDO:MONDO:0018993,MedGen:C0270914,Orphanet:ORPHA64746;CLNDN=Charcot-Marie-Tooth_disease,_type_2A2A|Charcot-Marie-Tooth_disease,_type_2;CLNHGVS=NC_000001.11:g.11997319C>T;CLNREVSTAT=criteria_provided,_multiple_submitters,_no_conflicts;CLNSIG=Pathogenic/Likely_pathogenic;CLNVC=single_nucleotide_variant;CL…
1	11998798	420142	G	T	.	.	ALLELEID=404894;CLNDISDB=MedGen:CN517202;CLNDN=not_provided;CLNHGVS=NC_000001.11:g.11998798G>T;CLNREVSTAT=criteria_provided,_single_submitter;CLNSIG=Pathogenic;CLNVC=single_nucleotide_variant;CLNVCSO=SO:0001483;GENEINFO=MFN2:9927;MC=SO:0001583|missense_variant;ORIGIN=1;RS=1064794315
1	11998808	575481	T	C	.	.	ALLELEID=556615;CLNDISDB=MONDO:MONDO:0015626,MedGen:C0007959,Orphanet:ORPHA166,SNOMED_CT:50548001|MONDO:MONDO:0018993,MedGen:C0270914,Orphanet:ORPHA64746;CLNDN=Charcot-Marie-Tooth_disease|Charcot-Marie-Tooth_disease,_type_2;CLNHGVS=NC_000001.11:g.11998808T>C;CLNREVSTAT=criteria_provided,_single_submitter;CLNSIG=Pathogenic;CLNVC=single_nucleotide_variant;CLNVCSO=SO:0001483;GENEINFO=MFN2:9927;MC=SO…
1	11998817	30736	T	C	.	.	AF_EXAC=0.00001;ALLELEID=39693;CLNDISDB=MONDO:MONDO:0014906,MedGen:C4310725,OMIM:617087|MONDO:MONDO:0018993,MedGen:C0270914,Orphanet:ORPHA64746|MedGen:CN517202;CLNDN=Charcot-Marie-Tooth_disease,_axonal,_autosomal_recessive,_type_2A2B|Charcot-Marie-Tooth_disease,_type_2|not_provided;CLNHGVS=NC_000001.11:g.11998817T>C;CLNREVSTAT=criteria_provided,_multiple_submitters,_no_conflicts;CLNSIG=Pathogenic…
1	11998841	408319	TGCTGGTG	T	.	.	ALLELEID=390816;CLNDISDB=MONDO:MONDO:0018993,MedGen:C0270914,Orphanet:ORPHA64746|MeSH:D030342,MedGen:C0950123;CLNDN=Charcot-Marie-Tooth_disease,_type_2|Inborn_genetic_diseases;CLNHGVS=NC_000001.11:g.11998844_11998850del;CLNREVSTAT=criteria_provided,_multiple_submitters,_no_conflicts;CLNSIG=Pathogenic;CLNVC=Deletion;CLNVCSO=SO:0000159;GENEINFO=MFN2:9927;MC=SO:0001589|frameshift_variant;ORIGIN=1;RS…
1	11998873	408318	C	T	.	.	ALLELEID=390794;CLNDISDB=MONDO:MONDO:0018993,MedGen:C0270914,Orphanet:ORPHA64746;CLNDN=Charcot-Marie-Tooth_disease,_type_2;CLNHGVS=NC_000001.11:g.11998873C>T;CLNREVSTAT=criteria_provided,_single_submitter;CLNSIG=Pathogenic;CLNVC=single_nucleotide_variant;CLNVCSO=SO:0001483;GENEINFO=MFN2:9927;MC=SO:0001587|nonsense;ORIGIN=1;RS=879254210
1	11998877	217165	C	T	.	.	AF_EXAC=0.00001;ALLELEID=213789;CLNDISDB=Human_Phenotype_Ontology:HP:0002460,MedGen:C0427065|Human_Phenotype_Ontology:HP:0003477,MedGen:C1263857|Human_Phenotype_Ontology:HP:0008944,MedGen:C1836451|MONDO:MONDO:0012231,MedGen:C4721887,OMIM:609260,Orphanet:ORPHA99947|MONDO:MONDO:0015626,MedGen:C0007959,Orphanet:ORPHA166,SNOMED_CT:50548001|MONDO:MONDO:0018993,MedGen:C0270914,Orphanet:ORPHA64746;CLNDN…
1	11998997	567033	T	G	.	.	ALLELEID=558084;CLNDISDB=MONDO:MONDO:0018993,MedGen:C0270914,Orphanet:ORPHA64746;CLNDN=Charcot-Marie-Tooth_disease,_type_2;CLNHGVS=NC_000001.11:g.11998997T>G;CLNREVSTAT=criteria_provided,_single_submitter;CLNSIG=Pathogenic;CLNVC=single_nucleotide_variant;CLNVCSO=SO:0001483;GENEINFO=MFN2:9927;MC=SO:0001583|missense_variant;ORIGIN=1;RS=1557525005
1	11999009	243066	G	A	.	.	ALLELEID=244149;CLNDISDB=MONDO:MONDO:0012231,MedGen:C4721887,OMIM:609260,Orphanet:ORPHA99947|MONDO:MONDO:0018993,MedGen:C0270914,Orphanet:ORPHA64746;CLNDN=Charcot-Marie-Tooth_disease,_type_2A2A|Charcot-Marie-Tooth_disease,_type_2;CLNHGVS=NC_000001.11:g.11999009G>A;CLNREVSTAT=criteria_provided,_multiple_submitters,_no_conflicts;CLNSIG=Pathogenic;CLNVC=single_nucleotide_variant;CLNVCSO=SO:0001483;G…
1	11999009	243057	G	T	.	.	ALLELEID=244137;CLNDISDB=MONDO:MONDO:0012231,MedGen:C4721887,OMIM:609260,Orphanet:ORPHA99947;CLNDN=Charcot-Marie-Tooth_disease,_type_2A2A;CLNHGVS=NC_000001.11:g.11999009G>T;CLNREVSTAT=criteria_provided,_single_submitter;CLNSIG=Pathogenic;CLNVC=single_nucleotide_variant;CLNVCSO=SO:0001483;GENEINFO=MFN2:9927;MC=SO:0001583|missense_variant;ORIGIN=32;RS=879253777
1	11999025	202171	C	T	.	.	ALLELEID=198602;CLNDISDB=MONDO:MONDO:0012231,MedGen:C4721887,OMIM:609260,Orphanet:ORPHA99947|MONDO:MONDO:0015626,MedGen:C0007959,Orphanet:ORPHA166,SNOMED_CT:50548001;CLNDN=Charcot-Marie-Tooth_disease,_type_2A2A|Charcot-Marie-Tooth_disease;CLNHGVS=NC_000001.11:g.11999025C>T;CLNREVSTAT=criteria_provided,_single_submitter;CLNSIG=Pathogenic;CLNVC=single_nucleotide_variant;CLNVCSO=SO:0001483;GENEINFO=…
1	11999054	155730	C	T	.	.	ALLELEID=165484;CLNDISDB=MONDO:MONDO:0012231,MedGen:C4721887,OMIM:609260,Orphanet:ORPHA99947|MONDO:MONDO:0015626,MedGen:C0007959,Orphanet:ORPHA166,SNOMED_CT:50548001|MONDO:MONDO:0018993,MedGen:C0270914,Orphanet:ORPHA64746|MedGen:CN517202;CLNDN=Charcot-Marie-Tooth_disease,_type_2A2A|Charcot-Marie-Tooth_disease|Charcot-Marie-Tooth_disease,_type_2|not_provided;CLNHGVS=NC_000001.11:g.11999054C>T;CLNR…
1	11999055	577496	G	A	.	.	AF_EXAC=0.00001;ALLELEID=556905;CLNDISDB=MONDO:MONDO:0015626,MedGen:C0007959,Orphanet:ORPHA166,SNOMED_CT:50548001|MONDO:MONDO:0018993,MedGen:C0270914,Orphanet:ORPHA64746;CLNDN=Charcot-Marie-Tooth_disease|Charcot-Marie-Tooth_disease,_type_2;CLNHGVS=NC_000001.11:g.11999055G>A;CLNREVSTAT=criteria_provided,_single_submitter;CLNSIG=Pathogenic;CLNVC=single_nucleotide_variant;CLNVCSO=SO:0001483;GENEINFO…
1	11999055	637279	G	T	.	.	ALLELEID=624925;CLNDISDB=MONDO:MONDO:0015626,MedGen:C0007959,Orphanet:ORPHA166,SNOMED_CT:50548001|MONDO:MONDO:0018993,MedGen:C0270914,Orphanet:ORPHA64746;CLNDN=Charcot-Marie-Tooth_disease|Charcot-Marie-Tooth_disease,_type_2;CLNHGVS=NC_000001.11:g.11999055G>T;CLNREVSTAT=criteria_provided,_single_submitter;CLNSIG=Pathogenic;CLNVC=single_nucleotide_variant;CLNVCSO=SO:0001483;GENEINFO=MFN2:9927;MC=SO…
1	12001411	2277	A	G	.	.	ALLELEID=17316;CLNDISDB=MedGen:C0393807,OMIM:601152,Orphanet:ORPHA90120,SNOMED_CT:128203003;CLNDN=Hereditary_motor_and_sensory_neuropathy_with_optic_atrophy;CLNHGVS=NC_000001.11:g.12001411A>G;CLNREVSTAT=no_assertion_criteria_provided;CLNSIG=Pathogenic;CLNVC=single_nucleotide_variant;CLNVCSO=SO:0001483;CLNVI=OMIM_Allelic_Variant:608507.0010|UniProtKB_(protein):O95140#VAR_029878;GENEINFO=MFN2:9927;…
1	12001423	2271	G	A	.	.	AF_EXAC=0.00001;ALLELEID=17310;CLNDISDB=MONDO:MONDO:0012231,MedGen:C4721887,OMIM:609260,Orphanet:ORPHA99947|MONDO:MONDO:0015626,MedGen:C0007959,Orphanet:ORPHA166,SNOMED_CT:50548001|MONDO:MONDO:0018993,MedGen:C0270914,Orphanet:ORPHA64746|MedGen:CN517202;CLNDN=Charcot-Marie-Tooth_disease,_type_2A2A|Charcot-Marie-Tooth_disease|Charcot-Marie-Tooth_disease,_type_2|not_provided;CLNHGVS=NC_000001.11:g.1…
1	12001464	857318	C	T	.	.	ALLELEID=822639;CLNDISDB=MONDO:MONDO:0018993,MedGen:C0270914,Orphanet:ORPHA64746;CLNDN=Charcot-Marie-Tooth_disease,_type_2;CLNHGVS=NC_000001.11:g.12001464C>T;CLNREVSTAT=criteria_provided,_single_submitter;CLNSIG=Pathogenic;CLNVC=single_nucleotide_variant;CLNVCSO=SO:0001483;GENEINFO=MFN2:9927;MC=SO:0001587|nonsense;ORIGIN=1
1	12002025	543232	A	C	.	.	ALLELEID=515086;CLNDISDB=MONDO:MONDO:0018993,MedGen:C0270914,Orphanet:ORPHA64746;CLNDN=Charcot-Marie-Tooth_disease,_type_2;CLNHGVS=NC_000001.11:g.12002025A>C;CLNREVSTAT=criteria_provided,_single_submitter;CLNSIG=Pathogenic;CLNVC=single_nucleotide_variant;CLNVCSO=SO:0001483;GENEINFO=MFN2:9927;MC=SO:0001583|missense_variant;ORIGIN=1;RS=1064793170
1	12002025	418294	A	G	.	.	ALLELEID=404897;CLNDISDB=MedGen:CN517202;CLNDN=not_provided;CLNHGVS=NC_000001.11:g.12002025A>G;CLNREVSTAT=criteria_provided,_multiple_submitters,_no_conflicts;CLNSIG=Pathogenic/Likely_pathogenic;CLNVC=single_nucleotide_variant;CLNVCSO=SO:0001483;GENEINFO=MFN2:9927;MC=SO:0001583|missense_variant;ORIGIN=1;RS=1064793170
1	12002033	2278	C	T	.	.	ALLELEID=17317;CLNDISDB=MONDO:MONDO:0012231,MedGen:C4721887,OMIM:609260,Orphanet:ORPHA99947|MONDO:MONDO:0015626,MedGen:C0007959,Orphanet:ORPHA166,SNOMED_CT:50548001|MONDO:MONDO:0018993,MedGen:C0270914,Orphanet:ORPHA64746|MONDO:MONDO:0018995,MedGen:C4082197,Orphanet:ORPHA64749,SNOMED_CT:715795005|MedGen:C0393807,OMIM:601152,Orphanet:ORPHA90120,SNOMED_CT:128203003|MedGen:CN517202;CLNDN=Charcot-Mari…
1	12002034	245944	G	A	.	.	ALLELEID=244195;CLNDISDB=MONDO:MONDO:0015626,MedGen:C0007959,Orphanet:ORPHA166,SNOMED_CT:50548001|MONDO:MONDO:0018993,MedGen:C0270914,Orphanet:ORPHA64746|MedGen:CN517202;CLNDN=Charcot-Marie-Tooth_disease|Charcot-Marie-Tooth_disease,_type_2|not_provided;CLNHGVS=NC_000001.11:g.12002034G>A;CLNREVSTAT=criteria_provided,_multiple_submitters,_no_conflicts;CLNSIG=Pathogenic;CLNVC=single_nucleotide_varia…
1	12002034	572157	G	C	.	.	ALLELEID=558090;CLNDISDB=MONDO:MONDO:0015626,MedGen:C0007959,Orphanet:ORPHA166,SNOMED_CT:50548001|MONDO:MONDO:0018993,MedGen:C0270914,Orphanet:ORPHA64746;CLNDN=Charcot-Marie-Tooth_disease|Charcot-Marie-Tooth_disease,_type_2;CLNHGVS=NC_000001.11:g.12002034G>C;CLNREVSTAT=criteria_provided,_single_submitter;CLNSIG=Pathogenic;CLNVC=single_nucleotide_variant;CLNVCSO=SO:0001483;GENEINFO=MFN2:9927;MC=SO…
1	12002069	217161	A	G	.	.	ALLELEID=213790;CLNDISDB=MONDO:MONDO:0012231,MedGen:C4721887,OMIM:609260,Orphanet:ORPHA99947|MONDO:MONDO:0018993,MedGen:C0270914,Orphanet:ORPHA64746;CLNDN=Charcot-Marie-Tooth_disease,_type_2A2A|Charcot-Marie-Tooth_disease,_type_2;CLNHGVS=NC_000001.11:g.12002069A>G;CLNREVSTAT=criteria_provided,_multiple_submitters,_no_conflicts;CLNSIG=Pathogenic/Likely_pathogenic;CLNVC=single_nucleotide_variant;CL…
1	12002091	193898	C	T	.	.	ALLELEID=191061;CLNDISDB=MedGen:CN517202;CLNDN=not_provided;CLNHGVS=NC_000001.11:g.12002091C>T;CLNREVSTAT=criteria_provided,_single_submitter;CLNSIG=Pathogenic;CLNVC=single_nucleotide_variant;CLNVCSO=SO:0001483;GENEINFO=MFN2:9927;MC=SO:0001583|missense_variant;ORIGIN=1;RS=794727035
1	12004029	245768	C	T	.	.	ALLELEID=244198;CLNDISDB=MONDO:MONDO:0015626,MedGen:C0007959,Orphanet:ORPHA166,SNOMED_CT:50548001|MedGen:CN517202;CLNDN=Charcot-Marie-Tooth_disease|not_provided;CLNHGVS=NC_000001.11:g.12004029C>T;CLNREVSTAT=criteria_provided,_single_submitter;CLNSIG=Pathogenic;CLNVC=single_nucleotide_variant;CLNVCSO=SO:0001483;GENEINFO=MFN2:9927;MC=SO:0001587|nonsense;ORIGIN=1;RS=879253939
1	12004513	639842	C	A	.	.	ALLELEID=626756;CLNDISDB=MONDO:MONDO:0018993,MedGen:C0270914,Orphanet:ORPHA64746;CLNDN=Charcot-Marie-Tooth_disease,_type_2;CLNHGVS=NC_000001.11:g.12004513C>A;CLNREVSTAT=criteria_provided,_single_submitter;CLNSIG=Pathogenic;CLNVC=single_nucleotide_variant;CLNVCSO=SO:0001483;GENEINFO=MFN2:9927;MC=SO:0001587|nonsense;ORIGIN=1
1	12004614	637063	G	A	.	.	ALLELEID=625726;CLNDISDB=MONDO:MONDO:0015626,MedGen:C0007959,Orphanet:ORPHA166,SNOMED_CT:50548001;CLNDN=Charcot-Marie-Tooth_disease;CLNHGVS=NC_000001.11:g.12004614G>A;CLNREVSTAT=no_assertion_criteria_provided;CLNSIG=Pathogenic;CLNVC=single_nucleotide_variant;CLNVCSO=SO:0001483;GENEINFO=MFN2:9927;MC=SO:0001575|splice_donor_variant;ORIGIN=1
1	12005825	656157	TC	T	.	.	ALLELEID=626760;CLNDISDB=MONDO:MONDO:0018993,MedGen:C0270914,Orphanet:ORPHA64746;CLNDN=Charcot-Marie-Tooth_disease,_type_2;CLNHGVS=NC_000001.11:g.12005827del;CLNREVSTAT=criteria_provided,_single_submitter;CLNSIG=Pathogenic;CLNVC=Deletion;CLNVCSO=SO:0000159;GENEINFO=MFN2:9927;MC=SO:0001589|frameshift_variant;ORIGIN=1
1	12007217	637064	C	G	.	.	ALLELEID=624958;CLNDISDB=MONDO:MONDO:0015626,MedGen:C0007959,Orphanet:ORPHA166,SNOMED_CT:50548001;CLNDN=Charcot-Marie-Tooth_disease;CLNHGVS=NC_000001.11:g.12007217C>G;CLNREVSTAT=no_assertion_criteria_provided;CLNSIG=Pathogenic;CLNVC=single_nucleotide_variant;CLNVCSO=SO:0001483;GENEINFO=MFN2:9927;MC=SO:0001587|nonsense;ORIGIN=1
1	12009613	642494	TC	T	.	.	ALLELEID=626764;CLNDISDB=MONDO:MONDO:0018993,MedGen:C0270914,Orphanet:ORPHA64746;CLNDN=Charcot-Marie-Tooth_disease,_type_2;CLNHGVS=NC_000001.11:g.12009614del;CLNREVSTAT=criteria_provided,_single_submitter;CLNSIG=Pathogenic;CLNVC=Deletion;CLNVCSO=SO:0000159;GENEINFO=MFN2:9927;MC=SO:0001589|frameshift_variant;ORIGIN=1
1	12009641	2280	C	T	.	.	AF_EXAC=0.00033;AF_TGP=0.00020;ALLELEID=17319;CLNDISDB=.|MONDO:MONDO:0012231,MedGen:C4721887,OMIM:609260,Orphanet:ORPHA99947|MONDO:MONDO:0014906,MedGen:C4310725,OMIM:617087|MONDO:MONDO:0018993,MedGen:C0270914,Orphanet:ORPHA64746|MeSH:D030342,MedGen:C0950123|MedGen:C0393807,OMIM:601152,Orphanet:ORPHA90120,SNOMED_CT:128203003|MedGen:CN517202;CLNDN=MFN2-Related_Disorders|Charcot-Marie-Tooth_disease,…
1	12011510	2269	G	C	.	.	ALLELEID=17308;CLNDISDB=MONDO:MONDO:0012231,MedGen:C4721887,OMIM:609260,Orphanet:ORPHA99947|MONDO:MONDO:0014906,MedGen:C4310725,OMIM:617087|MONDO:MONDO:0015626,MedGen:C0007959,Orphanet:ORPHA166,SNOMED_CT:50548001|MONDO:MONDO:0018993,MedGen:C0270914,Orphanet:ORPHA64746|MedGen:C0393807,OMIM:601152,Orphanet:ORPHA90120,SNOMED_CT:128203003|MedGen:CN169374|MedGen:CN517202;CLNDN=Charcot-Marie-Tooth_dise…
1	12011512	408322	T	G	.	.	ALLELEID=390801;CLNDISDB=MONDO:MONDO:0018993,MedGen:C0270914,Orphanet:ORPHA64746;CLNDN=Charcot-Marie-Tooth_disease,_type_2;CLNHGVS=NC_000001.11:g.12011512T>G;CLNREVSTAT=criteria_provided,_single_submitter;CLNSIG=Pathogenic;CLNVC=single_nucleotide_variant;CLNVCSO=SO:0001483;GENEINFO=MFN2:9927;MC=SO:0001583|missense_variant;ORIGIN=1;RS=1060501917
1	12011542	572169	C	T	.	.	ALLELEID=556909;CLNDISDB=MONDO:MONDO:0015626,MedGen:C0007959,Orphanet:ORPHA166,SNOMED_CT:50548001|MONDO:MONDO:0018993,MedGen:C0270914,Orphanet:ORPHA64746;CLNDN=Charcot-Marie-Tooth_disease|Charcot-Marie-Tooth_disease,_type_2;CLNHGVS=NC_000001.11:g.12011542C>T;CLNREVSTAT=criteria_provided,_single_submitter;CLNSIG=Pathogenic;CLNVC=single_nucleotide_variant;CLNVCSO=SO:0001483;GENEINFO=MFN2:9927;MC=SO…
1	12011547	217162	C	A	.	.	ALLELEID=213791;CLNDISDB=MONDO:MONDO:0012231,MedGen:C4721887,OMIM:609260,Orphanet:ORPHA99947|MedGen:CN517202;CLNDN=Charcot-Marie-Tooth_disease,_type_2A2A|not_provided;CLNHGVS=NC_000001.11:g.12011547C>A;CLNREVSTAT=criteria_provided,_multiple_submitters,_no_conflicts;CLNSIG=Pathogenic;CLNVC=single_nucleotide_variant;CLNVCSO=SO:0001483;GENEINFO=MFN2:9927;MC=SO:0001587|nonsense;ORIGIN=1;RS=863224968
1	12011547	240946	C	G	.	.	ALLELEID=238138;CLNDISDB=MONDO:MONDO:0018993,MedGen:C0270914,Orphanet:ORPHA64746;CLNDN=Charcot-Marie-Tooth_disease,_type_2;CLNHGVS=NC_000001.11:g.12011547C>G;CLNREVSTAT=criteria_provided,_single_submitter;CLNSIG=Pathogenic;CLNVC=single_nucleotide_variant;CLNVCSO=SO:0001483;GENEINFO=MFN2:9927;MC=SO:0001587|nonsense;ORIGIN=1;RS=863224968
1	12271041	807523	C	T	.	.	ALLELEID=798454;CLNDISDB=MONDO:MONDO:0011811,MedGen:C1846492,OMIM:607317,Orphanet:ORPHA95434;CLNDN=Autosomal_recessive_cerebellar_ataxia-saccadic_intrusion_syndrome;CLNHGVS=NC_000001.11:g.12271041C>T;CLNREVSTAT=criteria_provided,_single_submitter;CLNSIG=Pathogenic;CLNVC=single_nucleotide_variant;CLNVCSO=SO:0001483;GENEINFO=VPS13D:55187;MC=SO:0001587|nonsense;ORIGIN=8
1	12276904	561199	C	T	.	.	ALLELEID=552306;CLNDISDB=MONDO:MONDO:0011811,MedGen:C1846492,OMIM:607317,Orphanet:ORPHA95434;CLNDN=Autosomal_recessive_cerebellar_ataxia-saccadic_intrusion_syndrome;CLNHGVS=NC_000001.11:g.12276904C>T;CLNREVSTAT=no_assertion_criteria_provided;CLNSIG=Pathogenic;CLNVC=single_nucleotide_variant;CLNVCSO=SO:0001483;CLNVI=OMIM_Allelic_Variant:608877.0002;GENEINFO=VPS13D:55187;MC=SO:0001587|nonsense;ORIG…
1	12277157	561198	G	A	.	.	ALLELEID=552305;CLNDISDB=MONDO:MONDO:0011811,MedGen:C1846492,OMIM:607317,Orphanet:ORPHA95434;CLNDN=Autosomal_recessive_cerebellar_ataxia-saccadic_intrusion_syndrome;CLNHGVS=NC_000001.11:g.12277157G>A;CLNREVSTAT=no_assertion_criteria_provided;CLNSIG=Pathogenic;CLNVC=single_nucleotide_variant;CLNVCSO=SO:0001483;CLNVI=OMIM_Allelic_Variant:608877.0001;GENEINFO=VPS13D:55187;MC=SO:0001583|missense_vari…
1	12283511	561201	C	A	.	.	ALLELEID=552308;CLNDISDB=MONDO:MONDO:0011811,MedGen:C1846492,OMIM:607317,Orphanet:ORPHA95434;CLNDN=Autosomal_recessive_cerebellar_ataxia-saccadic_intrusion_syndrome;CLNHGVS=NC_000001.11:g.12283511C>A;CLNREVSTAT=no_assertion_criteria_provided;CLNSIG=Pathogenic;CLNVC=single_nucleotide_variant;CLNVCSO=SO:0001483;CLNVI=OMIM_Allelic_Variant:608877.0004;GENEINFO=VPS13D:55187;MC=SO:0001587|nonsense;ORIG…
1	12318254	561202	CTG	C	.	.	ALLELEID=552309;CLNDISDB=MONDO:MONDO:0011811,MedGen:C1846492,OMIM:607317,Orphanet:ORPHA95434;CLNDN=Autosomal_recessive_cerebellar_ataxia-saccadic_intrusion_syndrome;CLNHGVS=NC_000001.11:g.12318255_12318256TG[1];CLNREVSTAT=no_assertion_criteria_provided;CLNSIG=Pathogenic;CLNVC=Microsatellite;CLNVCSO=SO:0000289;CLNVI=OMIM_Allelic_Variant:608877.0005;GENEINFO=VPS13D:55187;MC=SO:0001589|frameshift_va…
1	12368581	561203	A	G	.	.	ALLELEID=552310;CLNDISDB=MONDO:MONDO:0011811,MedGen:C1846492,OMIM:607317,Orphanet:ORPHA95434;CLNDN=Autosomal_recessive_cerebellar_ataxia-saccadic_intrusion_syndrome;CLNHGVS=NC_000001.11:g.12368581A>G;CLNREVSTAT=no_assertion_criteria_provided;CLNSIG=Pathogenic;CLNVC=single_nucleotide_variant;CLNVCSO=SO:0001483;CLNVI=OMIM_Allelic_Variant:608877.0006;GENEINFO=VPS13D:55187;MC=SO:0001583|missense_vari…
1	12460363	561200	C	T	.	.	AF_EXAC=0.00002;ALLELEID=552307;CLNDISDB=MONDO:MONDO:0011811,MedGen:C1846492,OMIM:607317,Orphanet:ORPHA95434;CLNDN=Autosomal_recessive_cerebellar_ataxia-saccadic_intrusion_syndrome;CLNHGVS=NC_000001.11:g.12460363C>T;CLNREVSTAT=no_assertion_criteria_provided;CLNSIG=Pathogenic;CLNVC=single_nucleotide_variant;CLNVCSO=SO:0001483;CLNVI=OMIM_Allelic_Variant:608877.0003;GENEINFO=VPS13D:55187;MC=SO:00015…
1	12497520	561204	G	A	.	.	ALLELEID=552311;CLNDISDB=MONDO:MONDO:0011811,MedGen:C1846492,OMIM:607317,Orphanet:ORPHA95434;CLNDN=Autosomal_recessive_cerebellar_ataxia-saccadic_intrusion_syndrome;CLNHGVS=NC_000001.11:g.12497520G>A;CLNREVSTAT=no_assertion_criteria_provided;CLNSIG=Pathogenic;CLNVC=single_nucleotide_variant;CLNVCSO=SO:0001483;CLNVI=OMIM_Allelic_Variant:608877.0007;GENEINFO=VPS13D:55187;MC=SO:0001583|missense_vari…
1	15440344	576351	C	T	.	.	AF_EXAC=0.00002;ALLELEID=558116;CLNDISDB=MONDO:MONDO:0008185,MedGen:C0238339,OMIM:167800,Orphanet:ORPHA676,SNOMED_CT:68072000;CLNDN=Hereditary_pancreatitis;CLNHGVS=NC_000001.11:g.15440344C>T;CLNREVSTAT=criteria_provided,_single_submitter;CLNSIG=Pathogenic;CLNVC=single_nucleotide_variant;CLNVCSO=SO:0001483;GENEINFO=CTRC:11330;MC=SO:0001587|nonsense;ORIGIN=1;RS=747905422
1	15440524	8180	G	A	.	.	ALLELEID=23219;CLNDISDB=MONDO:MONDO:0008185,MedGen:C0238339,OMIM:167800,Orphanet:ORPHA676,SNOMED_CT:68072000|MedGen:C1969419;CLNDN=Hereditary_pancreatitis|Pancreatitis,_chronic,_susceptibility_to;CLNHGVS=NC_000001.11:g.15440524G>A;CLNREVSTAT=no_assertion_criteria_provided;CLNSIG=Pathogenic,_risk_factor;CLNVC=single_nucleotide_variant;CLNVCSO=SO:0001483;CLNVI=OMIM_Allelic_Variant:601405.0003;GENEI…
1	15442521	618049	TG	T	.	.	ALLELEID=609348;CLNDISDB=MONDO:MONDO:0008185,MedGen:C0238339,OMIM:167800,Orphanet:ORPHA676,SNOMED_CT:68072000|MedGen:CN517202;CLNDN=Hereditary_pancreatitis|not_provided;CLNHGVS=NC_000001.11:g.15442524del;CLNREVSTAT=criteria_provided,_multiple_submitters,_no_conflicts;CLNSIG=Pathogenic;CLNVC=Deletion;CLNVCSO=SO:0000159;CLNVI=ARUP_Laboratories,_Molecular_Genetics_and_Genomics,_ARUP_Laboratories:181…
1	15445606	420177	G	C	.	.	ALLELEID=404927;CLNDISDB=MedGen:CN517202;CLNDN=not_provided;CLNHGVS=NC_000001.11:g.15445606G>C;CLNREVSTAT=criteria_provided,_single_submitter;CLNSIG=Pathogenic;CLNVC=single_nucleotide_variant;CLNVCSO=SO:0001483;GENEINFO=CTRC:11330;MC=SO:0001583|missense_variant;ORIGIN=1;RS=202058123
1	15445687	132150	AACACCCGCAAGAAGCCGGTAGTCT	A	.	.	ALLELEID=136372;CLNDISDB=MONDO:MONDO:0008185,MedGen:C0238339,OMIM:167800,Orphanet:ORPHA676,SNOMED_CT:68072000|MeSH:D030342,MedGen:C0950123|MedGen:CN169374;CLNDN=Hereditary_pancreatitis|Inborn_genetic_diseases|not_specified;CLNHGVS=NC_000001.11:g.15445695_15445718del;CLNREVSTAT=criteria_provided,_multiple_submitters,_no_conflicts;CLNSIG=Pathogenic;CLNVC=Deletion;CLNVCSO=SO:0000159;CLNVI=ARUP_Labor…
1	15461640	633595	C	T	.	.	ALLELEID=622024;CLNDISDB=Human_Phenotype_Ontology:HP:0000822,MONDO:MONDO:0005044,MedGen:C0020538|Human_Phenotype_Ontology:HP:0001677,MONDO:MONDO:0005010,MeSH:D003324,MedGen:C1956346|Human_Phenotype_Ontology:HP:0002155,MONDO:MONDO:0005347,MedGen:C0813230|MedGen:C1320657;CLNDN=Hypertensive_disorder|Coronary_artery_disease|Hypertriglyceridemia|Diabetes;CLNHGVS=NC_000001.11:g.15461640C>T;CLNREVSTAT=n…
1	15462758	633593	C	A	.	.	ALLELEID=622025;CLNDISDB=Human_Phenotype_Ontology:HP:0000822,MONDO:MONDO:0005044,MedGen:C0020538|Human_Phenotype_Ontology:HP:0001677,MONDO:MONDO:0005010,MeSH:D003324,MedGen:C1956346|Human_Phenotype_Ontology:HP:0002155,MONDO:MONDO:0005347,MedGen:C0813230|MONDO:MONDO:0014431,MedGen:C4014869,OMIM:615980,Orphanet:ORPHA435660|MedGen:C1320657;CLNDN=Hypertensive_disorder|Coronary_artery_disease|Hypertri…
1	15463390	633592	G	A	.	.	ALLELEID=622026;CLNDISDB=Human_Phenotype_Ontology:HP:0000822,MONDO:MONDO:0005044,MedGen:C0020538|Human_Phenotype_Ontology:HP:0001677,MONDO:MONDO:0005010,MeSH:D003324,MedGen:C1956346|Human_Phenotype_Ontology:HP:0002155,MONDO:MONDO:0005347,MedGen:C0813230|MONDO:MONDO:0014431,MedGen:C4014869,OMIM:615980,Orphanet:ORPHA435660|MedGen:C1320657;CLNDN=Hypertensive_disorder|Coronary_artery_disease|Hypertri…
1	15466145	633594	G	C	.	.	ALLELEID=622027;CLNDISDB=Human_Phenotype_Ontology:HP:0000822,MONDO:MONDO:0005044,MedGen:C0020538|Human_Phenotype_Ontology:HP:0001677,MONDO:MONDO:0005010,MeSH:D003324,MedGen:C1956346|Human_Phenotype_Ontology:HP:0002155,MONDO:MONDO:0005347,MedGen:C0813230|MONDO:MONDO:0014431,MedGen:C4014869,OMIM:615980,Orphanet:ORPHA435660|MedGen:C1320657;CLNDN=Hypertensive_disorder|Coronary_artery_disease|Hypertri…
1	16024773	7589	G	C	.	.	ALLELEID=22628;CLNDISDB=MONDO:MONDO:0000909,MedGen:C4310805,OMIM:613090;CLNDN=Bartter_syndrome,_type_4b;CLNHGVS=NC_000001.11:g.16024773G>C;CLNREVSTAT=no_assertion_criteria_provided;CLNSIG=Pathogenic;CLNVC=single_nucleotide_variant;CLNVCSO=SO:0001483;CLNVI=OMIM_Allelic_Variant:602024.0001|UniProtKB_(protein):P51800#VAR_063074;GENEINFO=CLCNKA:1187|LOC106501712:106501712;MC=SO:0001583|missense_varia…
1	16027432	7590	C	T	.	.	AF_EXAC=0.00003;ALLELEID=22629;CLNDISDB=MONDO:MONDO:0000909,MedGen:C4310805,OMIM:613090;CLNDN=Bartter_syndrome,_type_4b;CLNHGVS=NC_000001.11:g.16027432C>T;CLNREVSTAT=no_assertion_criteria_provided;CLNSIG=Pathogenic;CLNVC=single_nucleotide_variant;CLNVCSO=SO:0001483;CLNVI=OMIM_Allelic_Variant:602024.0002;GENEINFO=CLCNKA:1187|LOC106501712:106501712;MC=SO:0001587|nonsense;ORIGIN=1;RS=121909138
1	16033225	560887	G	T	.	.	ALLELEID=551993;CLNDISDB=MedGen:C0011053;CLNDN=Deafness;CLNHGVS=NC_000001.11:g.16033225G>T;CLNREVSTAT=no_assertion_criteria_provided;CLNSIG=Pathogenic;CLNVC=single_nucleotide_variant;CLNVCSO=SO:0001483;GENEINFO=CLCNKA:1187|LOC106501712:106501712;MC=SO:0001583|missense_variant;ORIGIN=4;RS=1557458426
1	16044506	585704	T	TG	.	.	ALLELEID=576426;CLNDISDB=MONDO:MONDO:0011822,MedGen:C1846343,OMIM:607364,Orphanet:ORPHA93605|MedGen:CN517202;CLNDN=Bartter_syndrome_type_3|not_provided;CLNHGVS=NC_000001.11:g.16044510dup;CLNREVSTAT=criteria_provided,_multiple_submitters,_no_conflicts;CLNSIG=Pathogenic;CLNVC=Duplication;CLNVCSO=SO:1000035;GENEINFO=CLCNKB:1188;MC=SO:0001589|frameshift_variant;ORIGIN=17;RS=953686324
1	16044564	447106	CT	C	.	.	ALLELEID=440381;CLNDISDB=MedGen:CN517202;CLNDN=not_provided;CLNHGVS=NC_000001.11:g.16044565del;CLNREVSTAT=criteria_provided,_single_submitter;CLNSIG=Pathogenic;CLNVC=Deletion;CLNVCSO=SO:0000159;GENEINFO=CLCNKB:1188;MC=SO:0001589|frameshift_variant;ORIGIN=1;RS=1553127141
1	16046534	7600	G	C	.	.	ALLELEID=22639;CLNDISDB=MedGen:C1846344;CLNDN=Bartter_syndrome,_type_3,_with_hypocalciuria;CLNHGVS=NC_000001.11:g.16046534G>C;CLNREVSTAT=no_assertion_criteria_provided;CLNSIG=Pathogenic;CLNVC=single_nucleotide_variant;CLNVCSO=SO:0001483;CLNVI=OMIM_Allelic_Variant:602023.0010;GENEINFO=CLCNKB:1188|LOC106501713:106501713;MC=SO:0001574|splice_acceptor_variant;ORIGIN=1;RS=554794449
1	16047917	7591	C	T	.	.	AF_EXAC=0.00002;ALLELEID=22630;CLNDISDB=MONDO:MONDO:0011822,MedGen:C1846343,OMIM:607364,Orphanet:ORPHA93605;CLNDN=Bartter_syndrome_type_3;CLNHGVS=NC_000001.11:g.16047917C>T;CLNREVSTAT=no_assertion_criteria_provided;CLNSIG=Pathogenic;CLNVC=single_nucleotide_variant;CLNVCSO=SO:0001483;CLNVI=OMIM_Allelic_Variant:602023.0001|UniProtKB_(protein):P51801#VAR_001624;GENEINFO=CLCNKB:1188|LOC106501713:1065…
1	16048537	7592	G	A	.	.	AF_EXAC=0.00008;AF_TGP=0.00040;ALLELEID=22631;CLNDISDB=MONDO:MONDO:0011822,MedGen:C1846343,OMIM:607364,Orphanet:ORPHA93605;CLNDN=Bartter_syndrome_type_3;CLNHGVS=NC_000001.11:g.16048537G>A;CLNREVSTAT=criteria_provided,_single_submitter;CLNSIG=Pathogenic;CLNVC=single_nucleotide_variant;CLNVCSO=SO:0001483;CLNVI=OMIM_Allelic_Variant:602023.0002|UniProtKB_(protein):P51801#VAR_001625;GENEINFO=CLCNKB:11…
1	16049137	801446	G	T	.	.	ALLELEID=789866;CLNDISDB=MONDO:MONDO:0011822,MedGen:C1846343,OMIM:607364,Orphanet:ORPHA93605;CLNDN=Bartter_syndrome_type_3;CLNHGVS=NC_000001.11:g.16049137G>T;CLNREVSTAT=criteria_provided,_single_submitter;CLNSIG=Pathogenic;CLNVC=single_nucleotide_variant;CLNVCSO=SO:0001483;GENEINFO=CLCNKB:1188|LOC106501713:106501713;MC=SO:0001587|nonsense;ORIGIN=0
1	16049172	801447	C	A	.	.	ALLELEID=789867;CLNDISDB=MONDO:MONDO:0011822,MedGen:C1846343,OMIM:607364,Orphanet:ORPHA93605;CLNDN=Bartter_syndrome_type_3;CLNHGVS=NC_000001.11:g.16049172C>A;CLNREVSTAT=criteria_provided,_single_submitter;CLNSIG=Pathogenic;CLNVC=single_nucleotide_variant;CLNVCSO=SO:0001483;GENEINFO=CLCNKB:1188|LOC106501713:106501713;MC=SO:0001587|nonsense;ORIGIN=0
1	16049616	7597	A	G	.	.	ALLELEID=22636;CLNDISDB=MONDO:MONDO:0011822,MedGen:C1846343,OMIM:607364,Orphanet:ORPHA93605;CLNDN=Bartter_syndrome_type_3;CLNHGVS=NC_000001.11:g.16049616A>G;CLNREVSTAT=no_assertion_criteria_provided;CLNSIG=Pathogenic;CLNVC=single_nucleotide_variant;CLNVCSO=SO:0001483;CLNVI=OMIM_Allelic_Variant:602023.0007;GENEINFO=CLCNKB:1188|LOC106501713:106501713;MC=SO:0001574|splice_acceptor_variant;ORIGIN=1
1	16049858	801448	C	T	.	.	ALLELEID=789868;CLNDISDB=MONDO:MONDO:0011822,MedGen:C1846343,OMIM:607364,Orphanet:ORPHA93605;CLNDN=Bartter_syndrome_type_3;CLNHGVS=NC_000001.11:g.16049858C>T;CLNREVSTAT=criteria_provided,_single_submitter;CLNSIG=Pathogenic;CLNVC=single_nucleotide_variant;CLNVCSO=SO:0001483;GENEINFO=CLCNKB:1188|LOC106501713:106501713;MC=SO:0001587|nonsense;ORIGIN=0
1	16050593	7594	C	A	.	.	ALLELEID=22633;CLNDISDB=MONDO:MONDO:0011822,MedGen:C1846343,OMIM:607364,Orphanet:ORPHA93605;CLNDN=Bartter_syndrome_type_3;CLNHGVS=NC_000001.11:g.16050593C>A;CLNREVSTAT=no_assertion_criteria_provided;CLNSIG=Pathogenic;CLNVC=single_nucleotide_variant;CLNVCSO=SO:0001483;CLNVI=OMIM_Allelic_Variant:602023.0004|UniProtKB_(protein):P51801#VAR_001626;GENEINFO=CLCNKB:1188|LOC106501713:106501713;MC=SO:0001…
1	16050987	497329	G	A	.	.	ALLELEID=488753;CLNDISDB=MedGen:CN517202;CLNDN=not_provided;CLNHGVS=NC_000001.11:g.16050987G>A;CLNREVSTAT=criteria_provided,_single_submitter;CLNSIG=Pathogenic;CLNVC=single_nucleotide_variant;CLNVCSO=SO:0001483;GENEINFO=CLCNKB:1188|LOC106501713:106501713;MC=SO:0001587|nonsense;ORIGIN=1;RS=1286624133
1	16051544	7595	T	C	.	.	ALLELEID=22634;CLNDISDB=MONDO:MONDO:0011822,MedGen:C1846343,OMIM:607364,Orphanet:ORPHA93605;CLNDN=Bartter_syndrome_type_3;CLNHGVS=NC_000001.11:g.16051544T>C;CLNREVSTAT=no_assertion_criteria_provided;CLNSIG=Pathogenic;CLNVC=single_nucleotide_variant;CLNVCSO=SO:0001483;CLNVI=OMIM_Allelic_Variant:602023.0005|UniProtKB_(protein):P51801#VAR_001627;GENEINFO=CLCNKB:1188|LOC106501713:106501713;MC=SO:0001…
1	16051721	801449	G	A	.	.	ALLELEID=789869;CLNDISDB=MONDO:MONDO:0011822,MedGen:C1846343,OMIM:607364,Orphanet:ORPHA93605;CLNDN=Bartter_syndrome_type_3;CLNHGVS=NC_000001.11:g.16051721G>A;CLNREVSTAT=criteria_provided,_single_submitter;CLNSIG=Pathogenic;CLNVC=single_nucleotide_variant;CLNVCSO=SO:0001483;GENEINFO=CLCNKB:1188|LOC106501713:106501713;MC=SO:0001583|missense_variant;ORIGIN=0
1	16051792	369968	C	CA	.	.	ALLELEID=354158;CLNDISDB=MONDO:MONDO:0011822,MedGen:C1846343,OMIM:607364,Orphanet:ORPHA93605;CLNDN=Bartter_syndrome_type_3;CLNHGVS=NC_000001.11:g.16051793dup;CLNREVSTAT=no_assertion_criteria_provided;CLNSIG=Pathogenic;CLNVC=Duplication;CLNVCSO=SO:1000035;GENEINFO=CLCNKB:1188|LOC106501713:106501713;MC=SO:0001589|frameshift_variant;ORIGIN=1;RS=1057516207
1	16052263	638509	AC	A	.	.	ALLELEID=626097;CLNDISDB=MONDO:MONDO:0011822,MedGen:C1846343,OMIM:607364,Orphanet:ORPHA93605;CLNDN=Bartter_syndrome_type_3;CLNHGVS=NC_000001.11:g.16052265del;CLNREVSTAT=criteria_provided,_single_submitter;CLNSIG=Pathogenic;CLNVC=Deletion;CLNVCSO=SO:0000159;GENEINFO=CLCNKB:1188|LOC106501713:106501713;MC=SO:0001589|frameshift_variant;ORIGIN=0
1	16052349	801451	T	G	.	.	ALLELEID=789871;CLNDISDB=MONDO:MONDO:0011822,MedGen:C1846343,OMIM:607364,Orphanet:ORPHA93605;CLNDN=Bartter_syndrome_type_3;CLNHGVS=NC_000001.11:g.16052349T>G;CLNREVSTAT=criteria_provided,_single_submitter;CLNSIG=Pathogenic;CLNVC=single_nucleotide_variant;CLNVCSO=SO:0001483;GENEINFO=CLCNKB:1188|LOC106501713:106501713;MC=SO:0001587|nonsense;ORIGIN=0
1	16053707	235350	TG	T	.	.	ALLELEID=237037;CLNDISDB=MedGen:CN517202;CLNDN=not_provided;CLNHGVS=NC_000001.11:g.16053709del;CLNREVSTAT=criteria_provided,_single_submitter;CLNSIG=Pathogenic;CLNVC=Deletion;CLNVCSO=SO:0000159;GENEINFO=CLCNKB:1188|LOC106501713:106501713;MC=SO:0001589|frameshift_variant;ORIGIN=1;RS=767271426
1	16055461	447098	C	T	.	.	AF_ESP=0.00008;AF_EXAC=0.00007;ALLELEID=440397;CLNDISDB=MONDO:MONDO:0011822,MedGen:C1846343,OMIM:607364,Orphanet:ORPHA93605|MedGen:CN517202;CLNDN=Bartter_syndrome_type_3|not_provided;CLNHGVS=NC_000001.11:g.16055461C>T;CLNREVSTAT=criteria_provided,_multiple_submitters,_no_conflicts;CLNSIG=Pathogenic;CLNVC=single_nucleotide_variant;CLNVCSO=SO:0001483;GENEINFO=CLCNKB:1188|LOC106501713:106501713;MC=S…
1	16055508	7599	G	A	.	.	AF_EXAC=0.00017;ALLELEID=22638;CLNDISDB=MedGen:C1846344|MedGen:CN517202;CLNDN=Bartter_syndrome,_type_3,_with_hypocalciuria|not_provided;CLNHGVS=NC_000001.11:g.16055508G>A;CLNREVSTAT=criteria_provided,_multiple_submitters,_no_conflicts;CLNSIG=Pathogenic;CLNVC=single_nucleotide_variant;CLNVCSO=SO:0001483;CLNVI=OMIM_Allelic_Variant:602023.0009;GENEINFO=CLCNKB:1188|LOC106501713:106501713;MC=SO:000158…
1	16055759	7601	G	A	.	.	ALLELEID=22640;CLNDISDB=.;CLNDN=BARTTER_SYNDROME,_TYPE_4B,_WITH_SENSORINEURAL_DEAFNESS;CLNHGVS=NC_000001.11:g.16055759G>A;CLNREVSTAT=no_assertion_criteria_provided;CLNSIG=Pathogenic;CLNVC=single_nucleotide_variant;CLNVCSO=SO:0001483;CLNVI=OMIM_Allelic_Variant:602023.0011;GENEINFO=CLCNKB:1188|LOC106501713:106501713;MC=SO:0001575|splice_donor_variant;ORIGIN=1;RS=1191726071
1	16125229	849920	CCA	C	.	.	ALLELEID=822930;CLNDISDB=MONDO:MONDO:0007288,MedGen:C1861825,OMIM:116600;CLNDN=Cataract_6,_multiple_types;CLNHGVS=NC_000001.11:g.16125230_16125231CA[1];CLNREVSTAT=criteria_provided,_single_submitter;CLNSIG=Pathogenic;CLNVC=Microsatellite;CLNVCSO=SO:0000289;GENEINFO=EPHA2:1969;MC=SO:0001589|frameshift_variant;ORIGIN=1
1	16125254	916205	TC	T	.	.	ALLELEID=904373;CLNDISDB=MedGen:CN517202;CLNDN=not_provided;CLNHGVS=NC_000001.11:g.16125257del;CLNREVSTAT=criteria_provided,_single_submitter;CLNSIG=Pathogenic;CLNVC=Deletion;CLNVCSO=SO:0000159;GENEINFO=EPHA2:1969;MC=SO:0001589|frameshift_variant;ORIGIN=1
1	16125304	13258	C	A	.	.	ALLELEID=28297;CLNDISDB=MONDO:MONDO:0007288,MedGen:C1861825,OMIM:116600;CLNDN=Cataract_6,_multiple_types;CLNHGVS=NC_000001.11:g.16125304C>A;CLNREVSTAT=no_assertion_criteria_provided;CLNSIG=Pathogenic;CLNVC=single_nucleotide_variant;CLNVCSO=SO:0001483;CLNVI=OMIM_Allelic_Variant:176946.0001|UniProtKB_(protein):P29317#VAR_058908;GENEINFO=EPHA2:1969;MC=SO:0001583|missense_variant;ORIGIN=1;RS=137853199
1	16125329	280146	C	T	.	.	ALLELEID=263955;CLNDISDB=MONDO:MONDO:0007288,MedGen:C1861825,OMIM:116600|MedGen:CN517202;CLNDN=Cataract_6,_multiple_types|not_provided;CLNHGVS=NC_000001.11:g.16125329C>T;CLNREVSTAT=criteria_provided,_multiple_submitters,_no_conflicts;CLNSIG=Pathogenic;CLNVC=single_nucleotide_variant;CLNVCSO=SO:0001483;GENEINFO=EPHA2:1969;MC=SO:0001627|intron_variant;ORIGIN=1;RS=886041412
1	16129440	13259	G	A	.	.	ALLELEID=28298;CLNDISDB=MONDO:MONDO:0007288,MedGen:C1861825,OMIM:116600;CLNDN=Cataract_6,_multiple_types;CLNHGVS=NC_000001.11:g.16129440G>A;CLNREVSTAT=no_assertion_criteria_provided;CLNSIG=Pathogenic;CLNVC=single_nucleotide_variant;CLNVCSO=SO:0001483;CLNVI=OMIM_Allelic_Variant:176946.0002|UniProtKB_(protein):P29317#VAR_058907;GENEINFO=EPHA2:1969;MC=SO:0001583|missense_variant;ORIGIN=1;RS=137853200
1	16148442	665755	C	T	.	.	ALLELEID=627055;CLNDISDB=MONDO:MONDO:0007288,MedGen:C1861825,OMIM:116600;CLNDN=Cataract_6,_multiple_types;CLNHGVS=NC_000001.11:g.16148442C>T;CLNREVSTAT=criteria_provided,_single_submitter;CLNSIG=Pathogenic;CLNVC=single_nucleotide_variant;CLNVCSO=SO:0001483;GENEINFO=EPHA2:1969;MC=SO:0001587|nonsense;ORIGIN=1
1	16986346	374886	G	A	.	.	ALLELEID=361791;CLNDISDB=MONDO:MONDO:0014975,MedGen:C4310662,OMIM:617225,Orphanet:ORPHA513436;CLNDN=Spastic_paraplegia_78,_autosomal_recessive;CLNHGVS=NC_000001.11:g.16986346G>A;CLNREVSTAT=no_assertion_criteria_provided;CLNSIG=Pathogenic;CLNVC=single_nucleotide_variant;CLNVCSO=SO:0001483;CLNVI=OMIM_Allelic_Variant:610513.0013;GENEINFO=ATP13A2:23400;MC=SO:0001583|missense_variant,SO:0001587|nonsen…
1	16986881	660925	CAG	C	.	.	ALLELEID=627060;CLNDISDB=MONDO:MONDO:0011706,MedGen:C1847640,OMIM:606693,Orphanet:ORPHA306674|MONDO:MONDO:0014975,MedGen:C4310662,OMIM:617225,Orphanet:ORPHA513436;CLNDN=Kufor-Rakeb_syndrome|Spastic_paraplegia_78,_autosomal_recessive;CLNHGVS=NC_000001.11:g.16986883_16986884GA[2];CLNREVSTAT=criteria_provided,_single_submitter;CLNSIG=Pathogenic;CLNVC=Microsatellite;CLNVCSO=SO:0000289;GENEINFO=ATP13A…
1	16986885	374887	GAGA	G	.	.	ALLELEID=361792;CLNDISDB=MONDO:MONDO:0014975,MedGen:C4310662,OMIM:617225,Orphanet:ORPHA513436;CLNDN=Spastic_paraplegia_78,_autosomal_recessive;CLNHGVS=NC_000001.11:g.16986886_16986888AGA[1];CLNREVSTAT=no_assertion_criteria_provided;CLNSIG=Pathogenic;CLNVC=Microsatellite;CLNVCSO=SO:0000289;CLNVI=OMIM_Allelic_Variant:610513.0009;GENEINFO=ATP13A2:23400;MC=SO:0001822|inframe_deletion;ORIGIN=1;RS=1057…
1	16987071	465253	AG	A	.	.	AF_EXAC=0.00013;ALLELEID=447466;CLNDISDB=MONDO:MONDO:0011706,MedGen:C1847640,OMIM:606693,Orphanet:ORPHA306674|MedGen:CN517202;CLNDN=Kufor-Rakeb_syndrome|not_provided;CLNHGVS=NC_000001.11:g.16987072del;CLNREVSTAT=criteria_provided,_multiple_submitters,_no_conflicts;CLNSIG=Pathogenic/Likely_pathogenic;CLNVC=Deletion;CLNVCSO=SO:0000159;CLNVI=Illumina_Clinical_Services_Laboratory,Illumina:883734;GENE…
1	16988455	66099	C	T	.	.	AF_ESP=0.00008;AF_EXAC=0.00001;ALLELEID=77001;CLNDISDB=MONDO:MONDO:0011706,MedGen:C1847640,OMIM:606693,Orphanet:ORPHA306674;CLNDN=Kufor-Rakeb_syndrome;CLNHGVS=NC_000001.11:g.16988455C>T;CLNREVSTAT=no_assertion_criteria_provided;CLNSIG=Pathogenic;CLNVC=single_nucleotide_variant;CLNVCSO=SO:0001483;CLNVI=OMIM_Allelic_Variant:610513.0008|UniProtKB_(protein):Q9NQ11#VAR_066020;GENEINFO=ATP13A2:23400;MC…
1	16989739	66098	A	C	.	.	ALLELEID=77000;CLNDISDB=MONDO:MONDO:0011706,MedGen:C1847640,OMIM:606693,Orphanet:ORPHA306674;CLNDN=Kufor-Rakeb_syndrome;CLNHGVS=NC_000001.11:g.16989739A>C;CLNREVSTAT=no_assertion_criteria_provided;CLNSIG=Pathogenic;CLNVC=single_nucleotide_variant;CLNVCSO=SO:0001483;CLNVI=OMIM_Allelic_Variant:610513.0007|UniProtKB_(protein):Q9NQ11#VAR_070194;GENEINFO=ATP13A2:23400;MC=SO:0001583|missense_variant;OR…
1	16989746	30834	CAA	C	.	.	ALLELEID=39791;CLNDISDB=MONDO:MONDO:0011706,MedGen:C1847640,OMIM:606693,Orphanet:ORPHA306674;CLNDN=Kufor-Rakeb_syndrome;CLNHGVS=NC_000001.11:g.16989748_16989749del;CLNREVSTAT=no_assertion_criteria_provided;CLNSIG=Pathogenic;CLNVC=Deletion;CLNVCSO=SO:0000159;CLNVI=OMIM_Allelic_Variant:610513.0006;GENEINFO=ATP13A2:23400;MC=SO:0001589|frameshift_variant;ORIGIN=1;RS=587776890
1	16989961	502116	G	A	.	.	ALLELEID=493540;CLNDISDB=MedGen:CN517202;CLNDN=not_provided;CLNHGVS=NC_000001.11:g.16989961G>A;CLNREVSTAT=criteria_provided,_single_submitter;CLNSIG=Pathogenic;CLNVC=single_nucleotide_variant;CLNVCSO=SO:0001483;GENEINFO=ATP13A2:23400;MC=SO:0001587|nonsense,SO:0001627|intron_variant;ORIGIN=1;RS=866035312
1	16992345	465252	G	A	.	.	AF_EXAC=0.00001;ALLELEID=447471;CLNDISDB=MONDO:MONDO:0011706,MedGen:C1847640,OMIM:606693,Orphanet:ORPHA306674|MONDO:MONDO:0014975,MedGen:C4310662,OMIM:617225,Orphanet:ORPHA513436;CLNDN=Kufor-Rakeb_syndrome|Spastic_paraplegia_78,_autosomal_recessive;CLNHGVS=NC_000001.11:g.16992345G>A;CLNREVSTAT=criteria_provided,_multiple_submitters,_no_conflicts;CLNSIG=Pathogenic;CLNVC=single_nucleotide_variant;C…
1	16993828	374888	G	A	.	.	ALLELEID=361793;CLNDISDB=MONDO:MONDO:0014975,MedGen:C4310662,OMIM:617225,Orphanet:ORPHA513436;CLNDN=Spastic_paraplegia_78,_autosomal_recessive;CLNHGVS=NC_000001.11:g.16993828G>A;CLNREVSTAT=no_assertion_criteria_provided;CLNSIG=Pathogenic;CLNVC=single_nucleotide_variant;CLNVCSO=SO:0001483;CLNVI=OMIM_Allelic_Variant:610513.0010;GENEINFO=ATP13A2:23400;MC=SO:0001583|missense_variant;ORIGIN=1;RS=10575…
1	16996008	1221	C	G	.	.	ALLELEID=16260;CLNDISDB=MONDO:MONDO:0011706,MedGen:C1847640,OMIM:606693,Orphanet:ORPHA306674;CLNDN=Kufor-Rakeb_syndrome;CLNHGVS=NC_000001.11:g.16996008C>G;CLNREVSTAT=no_assertion_criteria_provided;CLNSIG=Pathogenic;CLNVC=single_nucleotide_variant;CLNVCSO=SO:0001483;CLNVI=OMIM_Allelic_Variant:610513.0004|UniProtKB_(protein):Q9NQ11#VAR_058455;GENEINFO=ATP13A2:23400;MC=SO:0001583|missense_variant;OR…
1	16996059	520750	G	A	.	.	ALLELEID=511191;CLNDISDB=MeSH:D030342,MedGen:C0950123;CLNDN=Inborn_genetic_diseases;CLNHGVS=NC_000001.11:g.16996059G>A;CLNREVSTAT=criteria_provided,_single_submitter;CLNSIG=Pathogenic;CLNVC=single_nucleotide_variant;CLNVCSO=SO:0001483;GENEINFO=ATP13A2:23400;MC=SO:0001587|nonsense;ORIGIN=1;RS=1303653650
1	16996262	374890	G	A	.	.	ALLELEID=361795;CLNDISDB=MONDO:MONDO:0014975,MedGen:C4310662,OMIM:617225,Orphanet:ORPHA513436;CLNDN=Spastic_paraplegia_78,_autosomal_recessive;CLNHGVS=NC_000001.11:g.16996262G>A;CLNREVSTAT=no_assertion_criteria_provided;CLNSIG=Pathogenic;CLNVC=single_nucleotide_variant;CLNVCSO=SO:0001483;CLNVI=OMIM_Allelic_Variant:610513.0012;GENEINFO=ATP13A2:23400;MC=SO:0001587|nonsense;ORIGIN=1;RS=1057519293
1	16996381	1219	C	T	.	.	ALLELEID=16258;CLNDISDB=MONDO:MONDO:0011706,MedGen:C1847640,OMIM:606693,Orphanet:ORPHA306674;CLNDN=Kufor-Rakeb_syndrome;CLNHGVS=NC_000001.11:g.16996381C>T;CLNREVSTAT=no_assertion_criteria_provided;CLNSIG=Pathogenic;CLNVC=single_nucleotide_variant;CLNVCSO=SO:0001483;CLNVI=OMIM_Allelic_Variant:610513.0002;GENEINFO=ATP13A2:23400;MC=SO:0001627|intron_variant;ORIGIN=1;RS=786205056
1	16997112	30833	G	GTC	.	.	ALLELEID=39790;CLNDISDB=MONDO:MONDO:0011706,MedGen:C1847640,OMIM:606693,Orphanet:ORPHA306674;CLNDN=Kufor-Rakeb_syndrome;CLNHGVS=NC_000001.11:g.16997114_16997115CT[3];CLNREVSTAT=no_assertion_criteria_provided;CLNSIG=Pathogenic;CLNVC=Microsatellite;CLNVCSO=SO:0000289;CLNVI=OMIM_Allelic_Variant:610513.0005;GENEINFO=ATP13A2:23400;MC=SO:0001589|frameshift_variant;ORIGIN=1;RS=762033589
1	17004399	143196	G	A	.	.	AF_EXAC=0.00003;ALLELEID=152914;CLNDISDB=MONDO:MONDO:0011706,MedGen:C1847640,OMIM:606693,Orphanet:ORPHA306674;CLNDN=Kufor-Rakeb_syndrome;CLNHGVS=NC_000001.11:g.17004399G>A;CLNREVSTAT=no_assertion_criteria_provided;CLNSIG=Pathogenic;CLNVC=single_nucleotide_variant;CLNVCSO=SO:0001483;GENEINFO=ATP13A2:23400;MC=SO:0001583|missense_variant;ORIGIN=68;RS=199624796
1	17004759	859962	AC	A	.	.	ALLELEID=822988;CLNDISDB=MONDO:MONDO:0011706,MedGen:C1847640,OMIM:606693,Orphanet:ORPHA306674|MONDO:MONDO:0014975,MedGen:C4310662,OMIM:617225,Orphanet:ORPHA513436;CLNDN=Kufor-Rakeb_syndrome|Spastic_paraplegia_78,_autosomal_recessive;CLNHGVS=NC_000001.11:g.17004761del;CLNREVSTAT=criteria_provided,_single_submitter;CLNSIG=Pathogenic;CLNVC=Deletion;CLNVCSO=SO:0000159;GENEINFO=ATP13A2:23400;MC=SO:000…
1	17004805	374889	G	A	.	.	ALLELEID=361794;CLNDISDB=MONDO:MONDO:0014975,MedGen:C4310662,OMIM:617225,Orphanet:ORPHA513436;CLNDN=Spastic_paraplegia_78,_autosomal_recessive;CLNHGVS=NC_000001.11:g.17004805G>A;CLNREVSTAT=no_assertion_criteria_provided;CLNSIG=Pathogenic;CLNVC=single_nucleotide_variant;CLNVCSO=SO:0001483;CLNVI=OMIM_Allelic_Variant:610513.0011;GENEINFO=ATP13A2:23400;MC=SO:0001587|nonsense;ORIGIN=1;RS=1057519292
1	17005450	432661	C	T	.	.	ALLELEID=425322;CLNDISDB=MedGen:CN517202;CLNDN=not_provided;CLNHGVS=NC_000001.11:g.17005450C>T;CLNREVSTAT=criteria_provided,_single_submitter;CLNSIG=Pathogenic;CLNVC=single_nucleotide_variant;CLNVCSO=SO:0001483;GENEINFO=ATP13A2:23400;MC=SO:0001587|nonsense;ORIGIN=1;RS=373607247
1	17022611	438429	A	AG	.	.	ALLELEID=432024;CLNDISDB=MONDO:MONDO:0017366,MedGen:C1708353,Orphanet:ORPHA29072;CLNDN=Hereditary_Paraganglioma-Pheochromocytoma_Syndromes;CLNHGVS=NC_000001.11:g.17022613dup;CLNREVSTAT=no_assertion_criteria_provided;CLNSIG=Pathogenic;CLNVC=Duplication;CLNVCSO=SO:1000035;GENEINFO=SDHB:6390;MC=SO:0001589|frameshift_variant;ORIGIN=1;RS=34309090
1	17022637	438427	T	A	.	.	ALLELEID=432025;CLNDISDB=MONDO:MONDO:0017366,MedGen:C1708353,Orphanet:ORPHA29072;CLNDN=Hereditary_Paraganglioma-Pheochromocytoma_Syndromes;CLNHGVS=NC_000001.11:g.17022637T>A;CLNREVSTAT=no_assertion_criteria_provided;CLNSIG=Pathogenic;CLNVC=single_nucleotide_variant;CLNVCSO=SO:0001483;GENEINFO=SDHB:6390;MC=SO:0001583|missense_variant;ORIGIN=1;RS=146800605
1	17022648	12781	C	T	.	.	AF_EXAC=0.00002;ALLELEID=27820;CLNDISDB=Human_Phenotype_Ontology:HP:0002666,MONDO:MONDO:0008233,MedGen:C0031511,OMIM:171300|Human_Phenotype_Ontology:HP:0100723,MONDO:MONDO:0011719,MeSH:D046152,MedGen:C0238198,OMIM:606764,Orphanet:ORPHA44890|MONDO:MONDO:0007273,MedGen:C1861848,OMIM:115310|MONDO:MONDO:0015356,MedGen:C0027672,Orphanet:ORPHA140162,SNOMED_CT:699346009|MONDO:MONDO:0017366,MedGen:C17083…
1	17022649	186827	G	A	.	.	ALLELEID=181605;CLNDISDB=Human_Phenotype_Ontology:HP:0002666,MONDO:MONDO:0008233,MedGen:C0031511,OMIM:171300|Human_Phenotype_Ontology:HP:0100723,MONDO:MONDO:0011719,MeSH:D046152,MedGen:C0238198,OMIM:606764,Orphanet:ORPHA44890|MONDO:MONDO:0007273,MedGen:C1861848,OMIM:115310|MONDO:MONDO:0015356,MedGen:C0027672,Orphanet:ORPHA140162,SNOMED_CT:699346009|MedGen:CN517202;CLNDN=Pheochromocytoma|Gastroint…
1	17022649	239443	G	T	.	.	ALLELEID=238171;CLNDISDB=Human_Phenotype_Ontology:HP:0002666,MONDO:MONDO:0008233,MedGen:C0031511,OMIM:171300|Human_Phenotype_Ontology:HP:0100723,MONDO:MONDO:0011719,MeSH:D046152,MedGen:C0238198,OMIM:606764,Orphanet:ORPHA44890|MONDO:MONDO:0007273,MedGen:C1861848,OMIM:115310|MONDO:MONDO:0015356,MedGen:C0027672,Orphanet:ORPHA140162,SNOMED_CT:699346009|MedGen:CN517202;CLNDN=Pheochromocytoma|Gastroint…
1	17022651	201607	TATAG	T	.	.	ALLELEID=196489;CLNDISDB=MONDO:MONDO:0015356,MedGen:C0027672,Orphanet:ORPHA140162,SNOMED_CT:699346009|MedGen:CN517202;CLNDN=Hereditary_cancer-predisposing_syndrome|not_provided;CLNHGVS=NC_000001.11:g.17022653_17022656del;CLNREVSTAT=criteria_provided,_multiple_submitters,_no_conflicts;CLNSIG=Pathogenic;CLNVC=Deletion;CLNVCSO=SO:0000159;GENEINFO=SDHB:6390;MC=SO:0001589|frameshift_variant;ORIGIN=1;R…
1	17022653	12782	TAGAG	T	.	.	ALLELEID=27821;CLNDISDB=Human_Phenotype_Ontology:HP:0002666,MONDO:MONDO:0008233,MedGen:C0031511,OMIM:171300|Human_Phenotype_Ontology:HP:0100723,MONDO:MONDO:0011719,MeSH:D046152,MedGen:C0238198,OMIM:606764,Orphanet:ORPHA44890|MONDO:MONDO:0007273,MedGen:C1861848,OMIM:115310|MONDO:MONDO:0015356,MedGen:C0027672,Orphanet:ORPHA140162,SNOMED_CT:699346009;CLNDN=Pheochromocytoma|Gastrointestinal_stromal_t…
1	17022655	412481	G	GA	.	.	ALLELEID=390877;CLNDISDB=Human_Phenotype_Ontology:HP:0002666,MONDO:MONDO:0008233,MedGen:C0031511,OMIM:171300|Human_Phenotype_Ontology:HP:0100723,MONDO:MONDO:0011719,MeSH:D046152,MedGen:C0238198,OMIM:606764,Orphanet:ORPHA44890|MONDO:MONDO:0007273,MedGen:C1861848,OMIM:115310|MONDO:MONDO:0015356,MedGen:C0027672,Orphanet:ORPHA140162,SNOMED_CT:699346009;CLNDN=Pheochromocytoma|Gastrointestinal_stromal_…
1	17022659	233795	GA	G	.	.	ALLELEID=232173;CLNDISDB=MONDO:MONDO:0015356,MedGen:C0027672,Orphanet:ORPHA140162,SNOMED_CT:699346009;CLNDN=Hereditary_cancer-predisposing_syndrome;CLNHGVS=NC_000001.11:g.17022661del;CLNREVSTAT=criteria_provided,_single_submitter;CLNSIG=Pathogenic;CLNVC=Deletion;CLNVCSO=SO:0000159;GENEINFO=SDHB:6390;MC=SO:0001589|frameshift_variant;ORIGIN=1;RS=876660642
1	17022665	662440	G	GTCCTGCAGCTTGGCCAGGCGCTCCTCTGTGAAGTCATCTCTGGAGTCAATCA	.	.	ALLELEID=627083;CLNDISDB=Human_Phenotype_Ontology:HP:0002666,MONDO:MONDO:0008233,MedGen:C0031511,OMIM:171300|Human_Phenotype_Ontology:HP:0100723,MONDO:MONDO:0011719,MeSH:D046152,MedGen:C0238198,OMIM:606764,Orphanet:ORPHA44890|MONDO:MONDO:0007273,MedGen:C1861848,OMIM:115310;CLNDN=Pheochromocytoma|Gastrointestinal_stromal_tumor|Paragangliomas_4;CLNHGVS=NC_000001.11:g.17022669_17022720dup;CLNREVSTAT…
1	17022676	468235	T	A	.	.	ALLELEID=447379;CLNDISDB=Human_Phenotype_Ontology:HP:0002666,MONDO:MONDO:0008233,MedGen:C0031511,OMIM:171300|Human_Phenotype_Ontology:HP:0100723,MONDO:MONDO:0011719,MeSH:D046152,MedGen:C0238198,OMIM:606764,Orphanet:ORPHA44890|MONDO:MONDO:0007273,MedGen:C1861848,OMIM:115310;CLNDN=Pheochromocytoma|Gastrointestinal_stromal_tumor|Paragangliomas_4;CLNHGVS=NC_000001.11:g.17022676T>A;CLNREVSTAT=criteria…
1	17022684	184933	C	A	.	.	ALLELEID=181607;CLNDISDB=Human_Phenotype_Ontology:HP:0002666,MONDO:MONDO:0008233,MedGen:C0031511,OMIM:171300|Human_Phenotype_Ontology:HP:0100723,MONDO:MONDO:0011719,MeSH:D046152,MedGen:C0238198,OMIM:606764,Orphanet:ORPHA44890|MONDO:MONDO:0007273,MedGen:C1861848,OMIM:115310|MONDO:MONDO:0015356,MedGen:C0027672,Orphanet:ORPHA140162,SNOMED_CT:699346009|MedGen:CN517202;CLNDN=Pheochromocytoma|Gastroint…
1	17022684	826681	C	CG	.	.	ALLELEID=806480;CLNDISDB=MONDO:MONDO:0015356,MedGen:C0027672,Orphanet:ORPHA140162,SNOMED_CT:699346009;CLNDN=Hereditary_cancer-predisposing_syndrome;CLNHGVS=NC_000001.11:g.17022685dup;CLNREVSTAT=criteria_provided,_single_submitter;CLNSIG=Pathogenic;CLNVC=Duplication;CLNVCSO=SO:1000035;GENEINFO=SDHB:6390;MC=SO:0001589|frameshift_variant;ORIGIN=1
1	17022684	142637	C	T	.	.	ALLELEID=152351;CLNDISDB=Human_Phenotype_Ontology:HP:0002666,MONDO:MONDO:0008233,MedGen:C0031511,OMIM:171300|Human_Phenotype_Ontology:HP:0100723,MONDO:MONDO:0011719,MeSH:D046152,MedGen:C0238198,OMIM:606764,Orphanet:ORPHA44890|MONDO:MONDO:0007273,MedGen:C1861848,OMIM:115310|MONDO:MONDO:0011740,MedGen:C1847319,OMIM:606864,Orphanet:ORPHA97286|MONDO:MONDO:0015356,MedGen:C0027672,Orphanet:ORPHA140162,…
1	17022685	185077	G	A	.	.	AF_EXAC=0.00001;AF_TGP=0.00020;ALLELEID=181608;CLNDISDB=Human_Phenotype_Ontology:HP:0002666,MONDO:MONDO:0008233,MedGen:C0031511,OMIM:171300|Human_Phenotype_Ontology:HP:0100723,MONDO:MONDO:0011719,MeSH:D046152,MedGen:C0238198,OMIM:606764,Orphanet:ORPHA44890|MONDO:MONDO:0007273,MedGen:C1861848,OMIM:115310|MONDO:MONDO:0015356,MedGen:C0027672,Orphanet:ORPHA140162,SNOMED_CT:699346009|MONDO:MONDO:00173…
1	17022687	468238	T	TCCTCTGTGAAGCG	.	.	ALLELEID=447490;CLNDISDB=Human_Phenotype_Ontology:HP:0002666,MONDO:MONDO:0008233,MedGen:C0031511,OMIM:171300|Human_Phenotype_Ontology:HP:0100723,MONDO:MONDO:0011719,MeSH:D046152,MedGen:C0238198,OMIM:606764,Orphanet:ORPHA44890|MONDO:MONDO:0007273,MedGen:C1861848,OMIM:115310;CLNDN=Pheochromocytoma|Gastrointestinal_stromal_tumor|Paragangliomas_4;CLNHGVS=NC_000001.11:g.17022698_17022699insCGCCTCTGTGA…
1	17022688	438428	CCT	C	.	.	ALLELEID=432026;CLNDISDB=Human_Phenotype_Ontology:HP:0002666,MONDO:MONDO:0008233,MedGen:C0031511,OMIM:171300|Human_Phenotype_Ontology:HP:0100723,MONDO:MONDO:0011719,MeSH:D046152,MedGen:C0238198,OMIM:606764,Orphanet:ORPHA44890|MONDO:MONDO:0007273,MedGen:C1861848,OMIM:115310|MONDO:MONDO:0015356,MedGen:C0027672,Orphanet:ORPHA140162,SNOMED_CT:699346009|MONDO:MONDO:0017366,MedGen:C1708353,Orphanet:ORP…
1	17022695	840440	GA	G	.	.	ALLELEID=822996;CLNDISDB=Human_Phenotype_Ontology:HP:0002666,MONDO:MONDO:0008233,MedGen:C0031511,OMIM:171300|Human_Phenotype_Ontology:HP:0100723,MONDO:MONDO:0011719,MeSH:D046152,MedGen:C0238198,OMIM:606764,Orphanet:ORPHA44890|MONDO:MONDO:0007273,MedGen:C1861848,OMIM:115310;CLNDN=Pheochromocytoma|Gastrointestinal_stromal_tumor|Paragangliomas_4;CLNHGVS=NC_000001.11:g.17022697del;CLNREVSTAT=criteria…
1	17022719	428923	C	T	.	.	ALLELEID=420739;CLNDISDB=MONDO:MONDO:0015356,MedGen:C0027672,Orphanet:ORPHA140162,SNOMED_CT:699346009|MedGen:CN517202;CLNDN=Hereditary_cancer-predisposing_syndrome|not_provided;CLNHGVS=NC_000001.11:g.17022719C>T;CLNREVSTAT=criteria_provided,_multiple_submitters,_no_conflicts;CLNSIG=Pathogenic;CLNVC=single_nucleotide_variant;CLNVCSO=SO:0001483;GENEINFO=SDHB:6390;MC=SO:0001587|nonsense;ORIGIN=1;RS=…
1	17022720	664580	C	T	.	.	ALLELEID=627088;CLNDISDB=Human_Phenotype_Ontology:HP:0002666,MONDO:MONDO:0008233,MedGen:C0031511,OMIM:171300|Human_Phenotype_Ontology:HP:0100723,MONDO:MONDO:0011719,MeSH:D046152,MedGen:C0238198,OMIM:606764,Orphanet:ORPHA44890|MONDO:MONDO:0007273,MedGen:C1861848,OMIM:115310;CLNDN=Pheochromocytoma|Gastrointestinal_stromal_tumor|Paragangliomas_4;CLNHGVS=NC_000001.11:g.17022720C>T;CLNREVSTAT=criteria…
1	17023966	233382	ACCTCACC	A	.	.	ALLELEID=232174;CLNDISDB=MONDO:MONDO:0015356,MedGen:C0027672,Orphanet:ORPHA140162,SNOMED_CT:699346009;CLNDN=Hereditary_cancer-predisposing_syndrome;CLNHGVS=NC_000001.11:g.17023967_17023973del;CLNREVSTAT=criteria_provided,_single_submitter;CLNSIG=Pathogenic;CLNVC=Deletion;CLNVCSO=SO:0000159;GENEINFO=SDHB:6390;MC=SO:0001575|splice_donor_variant;ORIGIN=1;RS=876660368
1	17023971	449099	A	C	.	.	ALLELEID=442663;CLNDISDB=MedGen:CN517202;CLNDN=not_provided;CLNHGVS=NC_000001.11:g.17023971A>C;CLNREVSTAT=criteria_provided,_single_submitter;CLNSIG=Pathogenic;CLNVC=single_nucleotide_variant;CLNVCSO=SO:0001483;GENEINFO=SDHB:6390;ORIGIN=1;RS=1553177424
1	17023972	438425	C	T	.	.	ALLELEID=432027;CLNDISDB=MONDO:MONDO:0017366,MedGen:C1708353,Orphanet:ORPHA29072;CLNDN=Hereditary_Paraganglioma-Pheochromocytoma_Syndromes;CLNHGVS=NC_000001.11:g.17023972C>T;CLNREVSTAT=no_assertion_criteria_provided;CLNSIG=Pathogenic;CLNVC=single_nucleotide_variant;CLNVCSO=SO:0001483;GENEINFO=SDHB:6390;ORIGIN=1;RS=1131691052
1	17023975	230243	G	A	.	.	ALLELEID=232175;CLNDISDB=Human_Phenotype_Ontology:HP:0002666,MONDO:MONDO:0008233,MedGen:C0031511,OMIM:171300|Human_Phenotype_Ontology:HP:0100723,MONDO:MONDO:0011719,MeSH:D046152,MedGen:C0238198,OMIM:606764,Orphanet:ORPHA44890|MONDO:MONDO:0007273,MedGen:C1861848,OMIM:115310|MONDO:MONDO:0011740,MedGen:C1847319,OMIM:606864,Orphanet:ORPHA97286|MONDO:MONDO:0015356,MedGen:C0027672,Orphanet:ORPHA140162,…
1	17023975	428915	GC	G	.	.	ALLELEID=420741;CLNDISDB=MONDO:MONDO:0015356,MedGen:C0027672,Orphanet:ORPHA140162,SNOMED_CT:699346009;CLNDN=Hereditary_cancer-predisposing_syndrome;CLNHGVS=NC_000001.11:g.17023976del;CLNREVSTAT=criteria_provided,_single_submitter;CLNSIG=Pathogenic;CLNVC=Deletion;CLNVCSO=SO:0000159;GENEINFO=SDHB:6390;MC=SO:0001589|frameshift_variant;ORIGIN=1;RS=1131691047
1	17023992	642173	C	CCCAGATATTTGTCT	.	.	ALLELEID=627089;CLNDISDB=Human_Phenotype_Ontology:HP:0002666,MONDO:MONDO:0008233,MedGen:C0031511,OMIM:171300|Human_Phenotype_Ontology:HP:0100723,MONDO:MONDO:0011719,MeSH:D046152,MedGen:C0238198,OMIM:606764,Orphanet:ORPHA44890|MONDO:MONDO:0007273,MedGen:C1861848,OMIM:115310;CLNDN=Pheochromocytoma|Gastrointestinal_stromal_tumor|Paragangliomas_4;CLNHGVS=NC_000001.11:g.17023995_17024008dup;CLNREVSTAT…
1	17023993	412454	CCA	C	.	.	ALLELEID=390891;CLNDISDB=Human_Phenotype_Ontology:HP:0002666,MONDO:MONDO:0008233,MedGen:C0031511,OMIM:171300|Human_Phenotype_Ontology:HP:0100723,MONDO:MONDO:0011719,MeSH:D046152,MedGen:C0238198,OMIM:606764,Orphanet:ORPHA44890|MONDO:MONDO:0007273,MedGen:C1861848,OMIM:115310;CLNDN=Pheochromocytoma|Gastrointestinal_stromal_tumor|Paragangliomas_4;CLNHGVS=NC_000001.11:g.17023994_17023995del;CLNREVSTAT…
1	17023998	142653	TATTTGTCTCC	T	.	.	ALLELEID=152367;CLNDISDB=Human_Phenotype_Ontology:HP:0002666,MONDO:MONDO:0008233,MedGen:C0031511,OMIM:171300|Human_Phenotype_Ontology:HP:0100723,MONDO:MONDO:0011719,MeSH:D046152,MedGen:C0238198,OMIM:606764,Orphanet:ORPHA44890|MONDO:MONDO:0007273,MedGen:C1861848,OMIM:115310|MONDO:MONDO:0015356,MedGen:C0027672,Orphanet:ORPHA140162,SNOMED_CT:699346009|MedGen:CN517202;CLNDN=Pheochromocytoma|Gastroint…
1	17024005	428919	C	CTCCGT	.	.	ALLELEID=420742;CLNDISDB=MONDO:MONDO:0015356,MedGen:C0027672,Orphanet:ORPHA140162,SNOMED_CT:699346009;CLNDN=Hereditary_cancer-predisposing_syndrome;CLNHGVS=NC_000001.11:g.17024009_17024013dup;CLNREVSTAT=criteria_provided,_single_submitter;CLNSIG=Pathogenic;CLNVC=Duplication;CLNVCSO=SO:1000035;GENEINFO=SDHB:6390;MC=SO:0001589|frameshift_variant;ORIGIN=1;RS=1131691050
1	17024006	528737	TC	T	.	.	ALLELEID=515287;CLNDISDB=Human_Phenotype_Ontology:HP:0002666,MONDO:MONDO:0008233,MedGen:C0031511,OMIM:171300|Human_Phenotype_Ontology:HP:0100723,MONDO:MONDO:0011719,MeSH:D046152,MedGen:C0238198,OMIM:606764,Orphanet:ORPHA44890|MONDO:MONDO:0007273,MedGen:C1861848,OMIM:115310;CLNDN=Pheochromocytoma|Gastrointestinal_stromal_tumor|Paragangliomas_4;CLNHGVS=NC_000001.11:g.17024008del;CLNREVSTAT=criteria…
1	17024009	428922	G	GT	.	.	ALLELEID=420743;CLNDISDB=Human_Phenotype_Ontology:HP:0002666,MONDO:MONDO:0008233,MedGen:C0031511,OMIM:171300|Human_Phenotype_Ontology:HP:0100723,MONDO:MONDO:0011719,MeSH:D046152,MedGen:C0238198,OMIM:606764,Orphanet:ORPHA44890|MONDO:MONDO:0007273,MedGen:C1861848,OMIM:115310|MONDO:MONDO:0015356,MedGen:C0027672,Orphanet:ORPHA140162,SNOMED_CT:699346009;CLNDN=Pheochromocytoma|Gastrointestinal_stromal_…
1	17024011	428930	TCCACCAGTA	CC	.	.	ALLELEID=420744;CLNDISDB=MONDO:MONDO:0015356,MedGen:C0027672,Orphanet:ORPHA140162,SNOMED_CT:699346009;CLNDN=Hereditary_cancer-predisposing_syndrome;CLNHGVS=NC_000001.11:g.17024011_17024020delinsCC;CLNREVSTAT=criteria_provided,_single_submitter;CLNSIG=Pathogenic;CLNVC=Indel;CLNVCSO=SO:1000032;GENEINFO=SDHB:6390;MC=SO:0001589|frameshift_variant;ORIGIN=1;RS=1131691059
1	17024013	412470	C	T	.	.	ALLELEID=390910;CLNDISDB=Human_Phenotype_Ontology:HP:0002666,MONDO:MONDO:0008233,MedGen:C0031511,OMIM:171300|Human_Phenotype_Ontology:HP:0100723,MONDO:MONDO:0011719,MeSH:D046152,MedGen:C0238198,OMIM:606764,Orphanet:ORPHA44890|MONDO:MONDO:0007273,MedGen:C1861848,OMIM:115310;CLNDN=Pheochromocytoma|Gastrointestinal_stromal_tumor|Paragangliomas_4;CLNHGVS=NC_000001.11:g.17024013C>T;CLNREVSTAT=criteria…
1	17024015	183747	C	A	.	.	ALLELEID=181610;CLNDISDB=Human_Phenotype_Ontology:HP:0002666,MONDO:MONDO:0008233,MedGen:C0031511,OMIM:171300|Human_Phenotype_Ontology:HP:0100723,MONDO:MONDO:0011719,MeSH:D046152,MedGen:C0238198,OMIM:606764,Orphanet:ORPHA44890|MONDO:MONDO:0007273,MedGen:C1861848,OMIM:115310|MONDO:MONDO:0015356,MedGen:C0027672,Orphanet:ORPHA140162,SNOMED_CT:699346009|MONDO:MONDO:0017366,MedGen:C1708353,Orphanet:ORP…
1	17024015	44646	C	T	.	.	ALLELEID=53813;CLNDISDB=MONDO:MONDO:0007273,MedGen:C1861848,OMIM:115310|MONDO:MONDO:0015356,MedGen:C0027672,Orphanet:ORPHA140162,SNOMED_CT:699346009|MONDO:MONDO:0017366,MedGen:C1708353,Orphanet:ORPHA29072;CLNDN=Paragangliomas_4|Hereditary_cancer-predisposing_syndrome|Hereditary_Paraganglioma-Pheochromocytoma_Syndromes;CLNHGVS=NC_000001.11:g.17024015C>T;CLNREVSTAT=criteria_provided,_multiple_submi…
1	17024023	412462	TG	T	.	.	ALLELEID=390893;CLNDISDB=Human_Phenotype_Ontology:HP:0002666,MONDO:MONDO:0008233,MedGen:C0031511,OMIM:171300|Human_Phenotype_Ontology:HP:0100723,MONDO:MONDO:0011719,MeSH:D046152,MedGen:C0238198,OMIM:606764,Orphanet:ORPHA44890|MONDO:MONDO:0007273,MedGen:C1861848,OMIM:115310|MONDO:MONDO:0015356,MedGen:C0027672,Orphanet:ORPHA140162,SNOMED_CT:699346009|MONDO:MONDO:0016063,MedGen:C0018553,Orphanet:ORP…
1	17024028	230070	C	T	.	.	ALLELEID=232176;CLNDISDB=Human_Phenotype_Ontology:HP:0002666,MONDO:MONDO:0008233,MedGen:C0031511,OMIM:171300|Human_Phenotype_Ontology:HP:0100723,MONDO:MONDO:0011719,MeSH:D046152,MedGen:C0238198,OMIM:606764,Orphanet:ORPHA44890|MONDO:MONDO:0007273,MedGen:C1861848,OMIM:115310|MONDO:MONDO:0015356,MedGen:C0027672,Orphanet:ORPHA140162,SNOMED_CT:699346009|MONDO:MONDO:0017366,MedGen:C1708353,Orphanet:ORP…
1	17024040	142047	C	T	.	.	ALLELEID=151761;CLNDISDB=MONDO:MONDO:0015356,MedGen:C0027672,Orphanet:ORPHA140162,SNOMED_CT:699346009|MONDO:MONDO:0017366,MedGen:C1708353,Orphanet:ORPHA29072;CLNDN=Hereditary_cancer-predisposing_syndrome|Hereditary_Paraganglioma-Pheochromocytoma_Syndromes;CLNHGVS=NC_000001.11:g.17024040C>T;CLNREVSTAT=criteria_provided,_single_submitter;CLNSIG=Pathogenic;CLNVC=single_nucleotide_variant;CLNVCSO=SO:…
1	17024041	186150	A	G	.	.	ALLELEID=181611;CLNDISDB=Human_Phenotype_Ontology:HP:0002666,MONDO:MONDO:0008233,MedGen:C0031511,OMIM:171300|Human_Phenotype_Ontology:HP:0100723,MONDO:MONDO:0011719,MeSH:D046152,MedGen:C0238198,OMIM:606764,Orphanet:ORPHA44890|MONDO:MONDO:0007273,MedGen:C1861848,OMIM:115310|MONDO:MONDO:0015356,MedGen:C0027672,Orphanet:ORPHA140162,SNOMED_CT:699346009|MONDO:MONDO:0017366,MedGen:C1708353,Orphanet:ORP…
1	17024062	438424	C	A	.	.	ALLELEID=432029;CLNDISDB=MONDO:MONDO:0017366,MedGen:C1708353,Orphanet:ORPHA29072;CLNDN=Hereditary_Paraganglioma-Pheochromocytoma_Syndromes;CLNHGVS=NC_000001.11:g.17024062C>A;CLNREVSTAT=no_assertion_criteria_provided;CLNSIG=Pathogenic;CLNVC=single_nucleotide_variant;CLNVCSO=SO:0001483;GENEINFO=SDHB:6390;MC=SO:0001587|nonsense;ORIGIN=1;RS=1045881797
1	17024075	825712	C	A	.	.	ALLELEID=815215;CLNDISDB=MONDO:MONDO:0015356,MedGen:C0027672,Orphanet:ORPHA140162,SNOMED_CT:699346009;CLNDN=Hereditary_cancer-predisposing_syndrome;CLNHGVS=NC_000001.11:g.17024075C>A;CLNREVSTAT=criteria_provided,_single_submitter;CLNSIG=Pathogenic;CLNVC=single_nucleotide_variant;CLNVCSO=SO:0001483;GENEINFO=SDHB:6390;MC=SO:0001574|splice_acceptor_variant;ORIGIN=1
1	17024076	183925	T	C	.	.	ALLELEID=181613;CLNDISDB=Human_Phenotype_Ontology:HP:0002666,MONDO:MONDO:0008233,MedGen:C0031511,OMIM:171300|Human_Phenotype_Ontology:HP:0100723,MONDO:MONDO:0011719,MeSH:D046152,MedGen:C0238198,OMIM:606764,Orphanet:ORPHA44890|MONDO:MONDO:0007273,MedGen:C1861848,OMIM:115310|MONDO:MONDO:0015356,MedGen:C0027672,Orphanet:ORPHA140162,SNOMED_CT:699346009|MONDO:MONDO:0017366,MedGen:C1708353,Orphanet:ORP…
1	17027751	545881	G	GT	.	.	ALLELEID=536223;CLNDISDB=MedGen:CN517202;CLNDN=not_provided;CLNHGVS=NC_000001.11:g.17027754dup;CLNREVSTAT=criteria_provided,_single_submitter;CLNSIG=Pathogenic;CLNVC=Duplication;CLNVCSO=SO:1000035;GENEINFO=SDHB:6390;MC=SO:0001589|frameshift_variant;ORIGIN=1;RS=1553177669
1	17027762	438421	TCTTC	CCTT	.	.	ALLELEID=432031;CLNDISDB=MONDO:MONDO:0017366,MedGen:C1708353,Orphanet:ORPHA29072;CLNDN=Hereditary_Paraganglioma-Pheochromocytoma_Syndromes;CLNHGVS=NC_000001.11:g.17027762_17027766delinsCCTT;CLNREVSTAT=no_assertion_criteria_provided;CLNSIG=Pathogenic;CLNVC=Indel;CLNVCSO=SO:1000032;GENEINFO=SDHB:6390;ORIGIN=1;RS=1553177672
1	17027763	201603	C	A	.	.	ALLELEID=196490;CLNDISDB=MONDO:MONDO:0015356,MedGen:C0027672,Orphanet:ORPHA140162,SNOMED_CT:699346009|MONDO:MONDO:0017366,MedGen:C1708353,Orphanet:ORPHA29072;CLNDN=Hereditary_cancer-predisposing_syndrome|Hereditary_Paraganglioma-Pheochromocytoma_Syndromes;CLNHGVS=NC_000001.11:g.17027763C>A;CLNREVSTAT=criteria_provided,_single_submitter;CLNSIG=Pathogenic;CLNVC=single_nucleotide_variant;CLNVCSO=SO:…
1	17027784	528736	G	A	.	.	ALLELEID=515290;CLNDISDB=Human_Phenotype_Ontology:HP:0002666,MONDO:MONDO:0008233,MedGen:C0031511,OMIM:171300|Human_Phenotype_Ontology:HP:0100723,MONDO:MONDO:0011719,MeSH:D046152,MedGen:C0238198,OMIM:606764,Orphanet:ORPHA44890|MONDO:MONDO:0007273,MedGen:C1861848,OMIM:115310;CLNDN=Pheochromocytoma|Gastrointestinal_stromal_tumor|Paragangliomas_4;CLNHGVS=NC_000001.11:g.17027784G>A;CLNREVSTAT=criteria…
1	17027787	468234	G	A	.	.	ALLELEID=447473;CLNDISDB=MONDO:MONDO:0007273,MedGen:C1861848,OMIM:115310;CLNDN=Paragangliomas_4;CLNHGVS=NC_000001.11:g.17027787G>A;CLNREVSTAT=criteria_provided,_single_submitter;CLNSIG=Pathogenic;CLNVC=single_nucleotide_variant;CLNVCSO=SO:0001483;GENEINFO=SDHB:6390;MC=SO:0001587|nonsense;ORIGIN=1;RS=1553177677
1	17027790	412456	T	A	.	.	ALLELEID=390913;CLNDISDB=Human_Phenotype_Ontology:HP:0002666,MONDO:MONDO:0008233,MedGen:C0031511,OMIM:171300|Human_Phenotype_Ontology:HP:0100723,MONDO:MONDO:0011719,MeSH:D046152,MedGen:C0238198,OMIM:606764,Orphanet:ORPHA44890|MONDO:MONDO:0007273,MedGen:C1861848,OMIM:115310;CLNDN=Pheochromocytoma|Gastrointestinal_stromal_tumor|Paragangliomas_4;CLNHGVS=NC_000001.11:g.17027790T>A;CLNREVSTAT=criteria…
1	17027797	528750	CT	C	.	.	ALLELEID=515362;CLNDISDB=Human_Phenotype_Ontology:HP:0002666,MONDO:MONDO:0008233,MedGen:C0031511,OMIM:171300|Human_Phenotype_Ontology:HP:0100723,MONDO:MONDO:0011719,MeSH:D046152,MedGen:C0238198,OMIM:606764,Orphanet:ORPHA44890|MONDO:MONDO:0007273,MedGen:C1861848,OMIM:115310;CLNDN=Pheochromocytoma|Gastrointestinal_stromal_tumor|Paragangliomas_4;CLNHGVS=NC_000001.11:g.17027798del;CLNREVSTAT=criteria…
1	17027799	438423	G	A	.	.	ALLELEID=432032;CLNDISDB=MONDO:MONDO:0017366,MedGen:C1708353,Orphanet:ORPHA29072;CLNDN=Hereditary_Paraganglioma-Pheochromocytoma_Syndromes;CLNHGVS=NC_000001.11:g.17027799G>A;CLNREVSTAT=no_assertion_criteria_provided;CLNSIG=Pathogenic;CLNVC=single_nucleotide_variant;CLNVCSO=SO:0001483;GENEINFO=SDHB:6390;MC=SO:0001587|nonsense;ORIGIN=1;RS=1553177679
1	17027807	201606	TC	T	.	.	ALLELEID=196491;CLNDISDB=MONDO:MONDO:0015356,MedGen:C0027672,Orphanet:ORPHA140162,SNOMED_CT:699346009|MedGen:CN517202;CLNDN=Hereditary_cancer-predisposing_syndrome|not_provided;CLNHGVS=NC_000001.11:g.17027809del;CLNREVSTAT=criteria_provided,_multiple_submitters,_no_conflicts;CLNSIG=Pathogenic;CLNVC=Deletion;CLNVCSO=SO:0000159;CLNVI=ARUP_Laboratories,_Molecular_Genetics_and_Genomics,_ARUP_Laborato…
1	17027842	438422	CTG	AGATACC	.	.	ALLELEID=432033;CLNDISDB=MONDO:MONDO:0017366,MedGen:C1708353,Orphanet:ORPHA29072;CLNDN=Hereditary_Paraganglioma-Pheochromocytoma_Syndromes;CLNHGVS=NC_000001.11:g.17027842_17027844delinsAGATACC;CLNREVSTAT=no_assertion_criteria_provided;CLNSIG=Pathogenic;CLNVC=Indel;CLNVCSO=SO:1000032;GENEINFO=SDHB:6390;ORIGIN=1;RS=1553177687
1	17027844	230224	G	A	.	.	ALLELEID=232179;CLNDISDB=MONDO:MONDO:0015356,MedGen:C0027672,Orphanet:ORPHA140162,SNOMED_CT:699346009|MONDO:MONDO:0017366,MedGen:C1708353,Orphanet:ORPHA29072;CLNDN=Hereditary_cancer-predisposing_syndrome|Hereditary_Paraganglioma-Pheochromocytoma_Syndromes;CLNHGVS=NC_000001.11:g.17027844G>A;CLNREVSTAT=criteria_provided,_single_submitter;CLNSIG=Pathogenic;CLNVC=single_nucleotide_variant;CLNVCSO=SO:…
1	17027846	232009	GC	G	.	.	ALLELEID=232180;CLNDISDB=MONDO:MONDO:0015356,MedGen:C0027672,Orphanet:ORPHA140162,SNOMED_CT:699346009;CLNDN=Hereditary_cancer-predisposing_syndrome;CLNHGVS=NC_000001.11:g.17027847del;CLNREVSTAT=criteria_provided,_single_submitter;CLNSIG=Pathogenic;CLNVC=Deletion;CLNVCSO=SO:0000159;GENEINFO=SDHB:6390;MC=SO:0001589|frameshift_variant;ORIGIN=1;RS=876659491
1	17027848	412476	A	C	.	.	ALLELEID=390924;CLNDISDB=Human_Phenotype_Ontology:HP:0002666,MONDO:MONDO:0008233,MedGen:C0031511,OMIM:171300|Human_Phenotype_Ontology:HP:0100723,MONDO:MONDO:0011719,MeSH:D046152,MedGen:C0238198,OMIM:606764,Orphanet:ORPHA44890|MONDO:MONDO:0007273,MedGen:C1861848,OMIM:115310;CLNDN=Pheochromocytoma|Gastrointestinal_stromal_tumor|Paragangliomas_4;CLNHGVS=NC_000001.11:g.17027848A>C;CLNREVSTAT=criteria…
1	17027866	428931	C	T	.	.	ALLELEID=420745;CLNDISDB=MONDO:MONDO:0015356,MedGen:C0027672,Orphanet:ORPHA140162,SNOMED_CT:699346009;CLNDN=Hereditary_cancer-predisposing_syndrome;CLNHGVS=NC_000001.11:g.17027866C>T;CLNREVSTAT=criteria_provided,_single_submitter;CLNSIG=Pathogenic;CLNVC=single_nucleotide_variant;CLNVCSO=SO:0001483;GENEINFO=SDHB:6390;ORIGIN=1;RS=1131691060
1	17028599	12790	C	G	.	.	ALLELEID=27829;CLNDISDB=MONDO:MONDO:0011740,MedGen:C1847319,OMIM:606864,Orphanet:ORPHA97286;CLNDN=Carney-Stratakis_syndrome;CLNHGVS=NC_000001.11:g.17028599C>G;CLNREVSTAT=no_assertion_criteria_provided;CLNSIG=Pathogenic;CLNVC=single_nucleotide_variant;CLNVCSO=SO:0001483;CLNVI=OMIM_Allelic_Variant:185470.0013|TCA_Cycle_Gene_Mutation_Database_(SDHB):SDHB_000073;GENEINFO=SDHB:6390;ORIGIN=1;RS=3981228…
1	17028599	29896	C	T	.	.	AF_EXAC=0.00001;ALLELEID=38851;CLNDISDB=Human_Phenotype_Ontology:HP:0002666,MONDO:MONDO:0008233,MedGen:C0031511,OMIM:171300|Human_Phenotype_Ontology:HP:0100723,MONDO:MONDO:0011719,MeSH:D046152,MedGen:C0238198,OMIM:606764,Orphanet:ORPHA44890|MONDO:MONDO:0007273,MedGen:C1861848,OMIM:115310|MONDO:MONDO:0011740,MedGen:C1847319,OMIM:606864,Orphanet:ORPHA97286|MONDO:MONDO:0015356,MedGen:C0027672,Orphan…
1	17028605	18454	C	A	.	.	ALLELEID=33493;CLNDISDB=Human_Phenotype_Ontology:HP:0002666,MONDO:MONDO:0008233,MedGen:C0031511,OMIM:171300|Human_Phenotype_Ontology:HP:0100723,MONDO:MONDO:0011719,MeSH:D046152,MedGen:C0238198,OMIM:606764,Orphanet:ORPHA44890|MONDO:MONDO:0007273,MedGen:C1861848,OMIM:115310|MONDO:MONDO:0015356,MedGen:C0027672,Orphanet:ORPHA140162,SNOMED_CT:699346009|MONDO:MONDO:0017366,MedGen:C1708353,Orphanet:ORPH…
1	17028623	579501	A	AC	.	.	ALLELEID=556747;CLNDISDB=Human_Phenotype_Ontology:HP:0002666,MONDO:MONDO:0008233,MedGen:C0031511,OMIM:171300|Human_Phenotype_Ontology:HP:0100723,MONDO:MONDO:0011719,MeSH:D046152,MedGen:C0238198,OMIM:606764,Orphanet:ORPHA44890|MONDO:MONDO:0007273,MedGen:C1861848,OMIM:115310;CLNDN=Pheochromocytoma|Gastrointestinal_stromal_tumor|Paragangliomas_4;CLNHGVS=NC_000001.11:g.17028624dup;CLNREVSTAT=criteria…
1	17028630	438416	TG	T	.	.	ALLELEID=432034;CLNDISDB=MONDO:MONDO:0017366,MedGen:C1708353,Orphanet:ORPHA29072;CLNDN=Hereditary_Paraganglioma-Pheochromocytoma_Syndromes;CLNHGVS=NC_000001.11:g.17028632del;CLNREVSTAT=no_assertion_criteria_provided;CLNSIG=Pathogenic;CLNVC=Deletion;CLNVCSO=SO:0000159;GENEINFO=SDHB:6390;MC=SO:0001589|frameshift_variant;ORIGIN=1;RS=1553177739
1	17028643	545743	A	AT	.	.	ALLELEID=536224;CLNDISDB=MedGen:CN517202;CLNDN=not_provided;CLNHGVS=NC_000001.11:g.17028648dup;CLNREVSTAT=criteria_provided,_single_submitter;CLNSIG=Pathogenic;CLNVC=Duplication;CLNVCSO=SO:1000035;GENEINFO=SDHB:6390;MC=SO:0001589|frameshift_variant;ORIGIN=1;RS=1553177741
1	17028643	183814	A	C	.	.	ALLELEID=181616;CLNDISDB=Human_Phenotype_Ontology:HP:0002666,MONDO:MONDO:0008233,MedGen:C0031511,OMIM:171300|Human_Phenotype_Ontology:HP:0100723,MONDO:MONDO:0011719,MeSH:D046152,MedGen:C0238198,OMIM:606764,Orphanet:ORPHA44890|MONDO:MONDO:0007273,MedGen:C1861848,OMIM:115310|MONDO:MONDO:0011424,MedGen:C1858592,OMIM:604287,Orphanet:ORPHA139411|MONDO:MONDO:0015356,MedGen:C0027672,Orphanet:ORPHA140162…
1	17028649	412455	G	C	.	.	ALLELEID=390921;CLNDISDB=Human_Phenotype_Ontology:HP:0002666,MONDO:MONDO:0008233,MedGen:C0031511,OMIM:171300|Human_Phenotype_Ontology:HP:0100723,MONDO:MONDO:0011719,MeSH:D046152,MedGen:C0238198,OMIM:606764,Orphanet:ORPHA44890|MONDO:MONDO:0007273,MedGen:C1861848,OMIM:115310;CLNDN=Pheochromocytoma|Gastrointestinal_stromal_tumor|Paragangliomas_4;CLNHGVS=NC_000001.11:g.17028649G>C;CLNREVSTAT=criteria…
1	17028649	187145	G	T	.	.	ALLELEID=181617;CLNDISDB=Human_Phenotype_Ontology:HP:0002666,MONDO:MONDO:0008233,MedGen:C0031511,OMIM:171300|Human_Phenotype_Ontology:HP:0100723,MONDO:MONDO:0011719,MeSH:D046152,MedGen:C0238198,OMIM:606764,Orphanet:ORPHA44890|MONDO:MONDO:0007273,MedGen:C1861848,OMIM:115310|MONDO:MONDO:0015356,MedGen:C0027672,Orphanet:ORPHA140162,SNOMED_CT:699346009;CLNDN=Pheochromocytoma|Gastrointestinal_stromal_…
1	17028653	438415	C	CT	.	.	ALLELEID=432035;CLNDISDB=MONDO:MONDO:0017366,MedGen:C1708353,Orphanet:ORPHA29072;CLNDN=Hereditary_Paraganglioma-Pheochromocytoma_Syndromes;CLNHGVS=NC_000001.11:g.17028653_17028654insT;CLNREVSTAT=no_assertion_criteria_provided;CLNSIG=Pathogenic;CLNVC=Insertion;CLNVCSO=SO:0000667;GENEINFO=SDHB:6390;MC=SO:0001589|frameshift_variant;ORIGIN=1;RS=1553177742
1	17028680	197210	G	A	.	.	AF_EXAC=0.00002;ALLELEID=194371;CLNDISDB=Human_Phenotype_Ontology:HP:0002666,MONDO:MONDO:0008233,MedGen:C0031511,OMIM:171300|Human_Phenotype_Ontology:HP:0100723,MONDO:MONDO:0011719,MeSH:D046152,MedGen:C0238198,OMIM:606764,Orphanet:ORPHA44890|MONDO:MONDO:0007273,MedGen:C1861848,OMIM:115310|MONDO:MONDO:0017366,MedGen:C1708353,Orphanet:ORPHA29072|MedGen:CN517202;CLNDN=Pheochromocytoma|Gastrointestin…
1	17028689	201605	C	CTAGA	.	.	ALLELEID=196492;CLNDISDB=MedGen:CN517202;CLNDN=not_provided;CLNHGVS=NC_000001.11:g.17028690_17028693dup;CLNREVSTAT=criteria_provided,_single_submitter;CLNSIG=Pathogenic;CLNVC=Duplication;CLNVCSO=SO:1000035;GENEINFO=SDHB:6390;MC=SO:0001589|frameshift_variant;ORIGIN=1;RS=794728948
1	17028690	412453	TAG	T	.	.	ALLELEID=390920;CLNDISDB=Human_Phenotype_Ontology:HP:0002666,MONDO:MONDO:0008233,MedGen:C0031511,OMIM:171300|Human_Phenotype_Ontology:HP:0100723,MONDO:MONDO:0011719,MeSH:D046152,MedGen:C0238198,OMIM:606764,Orphanet:ORPHA44890|MONDO:MONDO:0007273,MedGen:C1861848,OMIM:115310|MONDO:MONDO:0017366,MedGen:C1708353,Orphanet:ORPHA29072;CLNDN=Pheochromocytoma|Gastrointestinal_stromal_tumor|Paragangliomas_…
1	17028712	184177	T	CC	.	.	ALLELEID=181618;CLNDISDB=Human_Phenotype_Ontology:HP:0002666,MONDO:MONDO:0008233,MedGen:C0031511,OMIM:171300|Human_Phenotype_Ontology:HP:0100723,MONDO:MONDO:0011719,MeSH:D046152,MedGen:C0238198,OMIM:606764,Orphanet:ORPHA44890|MONDO:MONDO:0007273,MedGen:C1861848,OMIM:115310|MONDO:MONDO:0015356,MedGen:C0027672,Orphanet:ORPHA140162,SNOMED_CT:699346009;CLNDN=Pheochromocytoma|Gastrointestinal_stromal_…
1	17028721	12786	C	T	.	.	ALLELEID=27825;CLNDISDB=Human_Phenotype_Ontology:HP:0002666,MONDO:MONDO:0008233,MedGen:C0031511,OMIM:171300;CLNDN=Pheochromocytoma;CLNHGVS=NC_000001.11:g.17028721C>T;CLNREVSTAT=no_assertion_criteria_provided;CLNSIG=Pathogenic;CLNVC=single_nucleotide_variant;CLNVCSO=SO:0001483;CLNVI=OMIM_Allelic_Variant:185470.0009|UniProtKB_(protein):P21912#VAR_035065;GENEINFO=SDHB:6390;MC=SO:0001583|missense_var…
1	17028724	12788	G	A	.	.	ALLELEID=27827;CLNDISDB=Human_Phenotype_Ontology:HP:0002666,MONDO:MONDO:0008233,MedGen:C0031511,OMIM:171300;CLNDN=Pheochromocytoma;CLNHGVS=NC_000001.11:g.17028724G>A;CLNREVSTAT=no_assertion_criteria_provided;CLNSIG=Pathogenic;CLNVC=single_nucleotide_variant;CLNVCSO=SO:0001483;CLNVI=OMIM_Allelic_Variant:185470.0011|UniProtKB_(protein):P21912#VAR_037620;GENEINFO=SDHB:6390;MC=SO:0001583|missense_var…
1	17028737	44642	C	G	.	.	ALLELEID=53809;CLNDISDB=Human_Phenotype_Ontology:HP:0002666,MONDO:MONDO:0008233,MedGen:C0031511,OMIM:171300|Human_Phenotype_Ontology:HP:0100723,MONDO:MONDO:0011719,MeSH:D046152,MedGen:C0238198,OMIM:606764,Orphanet:ORPHA44890|MONDO:MONDO:0007273,MedGen:C1861848,OMIM:115310|MONDO:MONDO:0015356,MedGen:C0027672,Orphanet:ORPHA140162,SNOMED_CT:699346009|MONDO:MONDO:0017366,MedGen:C1708353,Orphanet:ORPH…
1	17028738	420072	T	C	.	.	ALLELEID=404981;CLNDISDB=MONDO:MONDO:0015356,MedGen:C0027672,Orphanet:ORPHA140162,SNOMED_CT:699346009|MedGen:CN517202;CLNDN=Hereditary_cancer-predisposing_syndrome|not_provided;CLNHGVS=NC_000001.11:g.17028738T>C;CLNREVSTAT=criteria_provided,_multiple_submitters,_no_conflicts;CLNSIG=Pathogenic;CLNVC=single_nucleotide_variant;CLNVCSO=SO:0001483;GENEINFO=SDHB:6390;ORIGIN=1;RS=1064794270
1	17033058	140773	A	T	.	.	ALLELEID=150487;CLNDISDB=Human_Phenotype_Ontology:HP:0002666,MONDO:MONDO:0008233,MedGen:C0031511,OMIM:171300|Human_Phenotype_Ontology:HP:0100723,MONDO:MONDO:0011719,MeSH:D046152,MedGen:C0238198,OMIM:606764,Orphanet:ORPHA44890|MONDO:MONDO:0007273,MedGen:C1861848,OMIM:115310|MONDO:MONDO:0015356,MedGen:C0027672,Orphanet:ORPHA140162,SNOMED_CT:699346009|MONDO:MONDO:0017366,MedGen:C1708353,Orphanet:ORP…
1	17033059	183757	C	T	.	.	ALLELEID=181619;CLNDISDB=Human_Phenotype_Ontology:HP:0002666,MONDO:MONDO:0008233,MedGen:C0031511,OMIM:171300|Human_Phenotype_Ontology:HP:0100723,MONDO:MONDO:0011719,MeSH:D046152,MedGen:C0238198,OMIM:606764,Orphanet:ORPHA44890|MONDO:MONDO:0007273,MedGen:C1861848,OMIM:115310|MONDO:MONDO:0015356,MedGen:C0027672,Orphanet:ORPHA140162,SNOMED_CT:699346009|MONDO:MONDO:0017366,MedGen:C1708353,Orphanet:ORP…
1	17033071	438413	G	T	.	.	ALLELEID=432039;CLNDISDB=MONDO:MONDO:0017366,MedGen:C1708353,Orphanet:ORPHA29072;CLNDN=Hereditary_Paraganglioma-Pheochromocytoma_Syndromes;CLNHGVS=NC_000001.11:g.17033071G>T;CLNREVSTAT=no_assertion_criteria_provided;CLNSIG=Pathogenic;CLNVC=single_nucleotide_variant;CLNVCSO=SO:0001483;GENEINFO=SDHB:6390;MC=SO:0001587|nonsense;ORIGIN=1;RS=1553178040
1	17033072	438414	A	G	.	.	ALLELEID=432040;CLNDISDB=MONDO:MONDO:0017366,MedGen:C1708353,Orphanet:ORPHA29072;CLNDN=Hereditary_Paraganglioma-Pheochromocytoma_Syndromes;CLNHGVS=NC_000001.11:g.17033072A>G;CLNREVSTAT=no_assertion_criteria_provided;CLNSIG=Pathogenic;CLNVC=single_nucleotide_variant;CLNVCSO=SO:0001483;GENEINFO=SDHB:6390;MC=SO:0001583|missense_variant;ORIGIN=1;RS=1553178041
1	17033075	239427	T	A	.	.	ALLELEID=238183;CLNDISDB=Human_Phenotype_Ontology:HP:0002666,MONDO:MONDO:0008233,MedGen:C0031511,OMIM:171300|Human_Phenotype_Ontology:HP:0100723,MONDO:MONDO:0011719,MeSH:D046152,MedGen:C0238198,OMIM:606764,Orphanet:ORPHA44890|MONDO:MONDO:0007273,MedGen:C1861848,OMIM:115310|MONDO:MONDO:0017366,MedGen:C1708353,Orphanet:ORPHA29072;CLNDN=Pheochromocytoma|Gastrointestinal_stromal_tumor|Paragangliomas_…
1	17033078	12778	G	A	.	.	AF_EXAC=0.00001;AF_TGP=0.00020;ALLELEID=27817;CLNDISDB=Human_Phenotype_Ontology:HP:0002666,MONDO:MONDO:0008233,MedGen:C0031511,OMIM:171300|Human_Phenotype_Ontology:HP:0100723,MONDO:MONDO:0011719,MeSH:D046152,MedGen:C0238198,OMIM:606764,Orphanet:ORPHA44890|MONDO:MONDO:0007273,MedGen:C1861848,OMIM:115310|MONDO:MONDO:0011740,MedGen:C1847319,OMIM:606864,Orphanet:ORPHA97286|MONDO:MONDO:0015356,MedGen:…
1	17033135	201604	T	TG	.	.	ALLELEID=196494;CLNDISDB=Human_Phenotype_Ontology:HP:0002666,MONDO:MONDO:0008233,MedGen:C0031511,OMIM:171300|Human_Phenotype_Ontology:HP:0100723,MONDO:MONDO:0011719,MeSH:D046152,MedGen:C0238198,OMIM:606764,Orphanet:ORPHA44890|MONDO:MONDO:0007273,MedGen:C1861848,OMIM:115310|MONDO:MONDO:0015356,MedGen:C0027672,Orphanet:ORPHA140162,SNOMED_CT:699346009|MedGen:CN517202;CLNDN=Pheochromocytoma|Gastroint…
1	17044770	468233	TC	T	.	.	ALLELEID=447510;CLNDISDB=MONDO:MONDO:0007273,MedGen:C1861848,OMIM:115310;CLNDN=Paragangliomas_4;CLNHGVS=NC_000001.11:g.17044771del;CLNREVSTAT=criteria_provided,_single_submitter;CLNSIG=Pathogenic;CLNVC=Deletion;CLNVCSO=SO:0000159;GENEINFO=SDHB:6390;MC=SO:0001589|frameshift_variant;ORIGIN=1;RS=1553178729
1	17044778	438412	A	C	.	.	ALLELEID=432041;CLNDISDB=MONDO:MONDO:0017366,MedGen:C1708353,Orphanet:ORPHA29072;CLNDN=Hereditary_Paraganglioma-Pheochromocytoma_Syndromes;CLNHGVS=NC_000001.11:g.17044778A>C;CLNREVSTAT=no_assertion_criteria_provided;CLNSIG=Pathogenic;CLNVC=single_nucleotide_variant;CLNVCSO=SO:0001483;GENEINFO=SDHB:6390;MC=SO:0001587|nonsense;ORIGIN=1;RS=760169139
1	17044790	185342	ATGAGG	A	.	.	ALLELEID=181622;CLNDISDB=Human_Phenotype_Ontology:HP:0002666,MONDO:MONDO:0008233,MedGen:C0031511,OMIM:171300|Human_Phenotype_Ontology:HP:0100723,MONDO:MONDO:0011719,MeSH:D046152,MedGen:C0238198,OMIM:606764,Orphanet:ORPHA44890|MONDO:MONDO:0007273,MedGen:C1861848,OMIM:115310|MONDO:MONDO:0015356,MedGen:C0027672,Orphanet:ORPHA140162,SNOMED_CT:699346009|MedGen:CN169374;CLNDN=Pheochromocytoma|Gastroint…
1	17044809	642012	T	TTGTC	.	.	ALLELEID=627107;CLNDISDB=Human_Phenotype_Ontology:HP:0002666,MONDO:MONDO:0008233,MedGen:C0031511,OMIM:171300|Human_Phenotype_Ontology:HP:0100723,MONDO:MONDO:0011719,MeSH:D046152,MedGen:C0238198,OMIM:606764,Orphanet:ORPHA44890|MONDO:MONDO:0007273,MedGen:C1861848,OMIM:115310;CLNDN=Pheochromocytoma|Gastrointestinal_stromal_tumor|Paragangliomas_4;CLNHGVS=NC_000001.11:g.17044812_17044815dup;CLNREVSTAT…
1	17044816	656223	G	GGT	.	.	ALLELEID=627109;CLNDISDB=Human_Phenotype_Ontology:HP:0002666,MONDO:MONDO:0008233,MedGen:C0031511,OMIM:171300|Human_Phenotype_Ontology:HP:0100723,MONDO:MONDO:0011719,MeSH:D046152,MedGen:C0238198,OMIM:606764,Orphanet:ORPHA44890|MONDO:MONDO:0007273,MedGen:C1861848,OMIM:115310;CLNDN=Pheochromocytoma|Gastrointestinal_stromal_tumor|Paragangliomas_4;CLNHGVS=NC_000001.11:g.17044817_17044818dup;CLNREVSTAT…
1	17044820	412474	C	T	.	.	ALLELEID=390935;CLNDISDB=Human_Phenotype_Ontology:HP:0002666,MONDO:MONDO:0008233,MedGen:C0031511,OMIM:171300|Human_Phenotype_Ontology:HP:0100723,MONDO:MONDO:0011719,MeSH:D046152,MedGen:C0238198,OMIM:606764,Orphanet:ORPHA44890|MONDO:MONDO:0007273,MedGen:C1861848,OMIM:115310;CLNDN=Pheochromocytoma|Gastrointestinal_stromal_tumor|Paragangliomas_4;CLNHGVS=NC_000001.11:g.17044820C>T;CLNREVSTAT=criteria…
1	17044824	183793	C	T	.	.	AF_EXAC=0.00001;ALLELEID=181624;CLNDISDB=Human_Phenotype_Ontology:HP:0002666,MONDO:MONDO:0008233,MedGen:C0031511,OMIM:171300|Human_Phenotype_Ontology:HP:0100723,MONDO:MONDO:0011719,MeSH:D046152,MedGen:C0238198,OMIM:606764,Orphanet:ORPHA44890|MONDO:MONDO:0007273,MedGen:C1861848,OMIM:115310|MONDO:MONDO:0011740,MedGen:C1847319,OMIM:606864,Orphanet:ORPHA97286|MONDO:MONDO:0015356,MedGen:C0027672,Orpha…
1	17044825	142763	G	A	.	.	AF_EXAC=0.00002;ALLELEID=152477;CLNDISDB=Human_Phenotype_Ontology:HP:0002666,MONDO:MONDO:0008233,MedGen:C0031511,OMIM:171300|Human_Phenotype_Ontology:HP:0100723,MONDO:MONDO:0011719,MeSH:D046152,MedGen:C0238198,OMIM:606764,Orphanet:ORPHA44890|MONDO:MONDO:0007273,MedGen:C1861848,OMIM:115310|MONDO:MONDO:0015356,MedGen:C0027672,Orphanet:ORPHA140162,SNOMED_CT:699346009|MONDO:MONDO:0017366,MedGen:C1708…
1	17044825	12785	G	C	.	.	ALLELEID=27824;CLNDISDB=Human_Phenotype_Ontology:HP:0002666,MONDO:MONDO:0008233,MedGen:C0031511,OMIM:171300|Human_Phenotype_Ontology:HP:0100723,MONDO:MONDO:0011719,MeSH:D046152,MedGen:C0238198,OMIM:606764,Orphanet:ORPHA44890|MONDO:MONDO:0007273,MedGen:C1861848,OMIM:115310|MONDO:MONDO:0015356,MedGen:C0027672,Orphanet:ORPHA140162,SNOMED_CT:699346009;CLNDN=Pheochromocytoma|Gastrointestinal_stromal_t…
1	17044834	239421	CA	C	.	.	ALLELEID=238189;CLNDISDB=Human_Phenotype_Ontology:HP:0002666,MONDO:MONDO:0008233,MedGen:C0031511,OMIM:171300|Human_Phenotype_Ontology:HP:0100723,MONDO:MONDO:0011719,MeSH:D046152,MedGen:C0238198,OMIM:606764,Orphanet:ORPHA44890|MONDO:MONDO:0007273,MedGen:C1861848,OMIM:115310;CLNDN=Pheochromocytoma|Gastrointestinal_stromal_tumor|Paragangliomas_4;CLNHGVS=NC_000001.11:g.17044837del;CLNREVSTAT=criteria…
1	17044848	94093	C	CGG	.	.	ALLELEID=99993;CLNDISDB=MONDO:MONDO:0015356,MedGen:C0027672,Orphanet:ORPHA140162,SNOMED_CT:699346009|MedGen:CN517202;CLNDN=Hereditary_cancer-predisposing_syndrome|not_provided;CLNHGVS=NC_000001.11:g.17044851_17044852dup;CLNREVSTAT=criteria_provided,_single_submitter;CLNSIG=Pathogenic;CLNVC=Duplication;CLNVCSO=SO:1000035;GENEINFO=SDHB:6390;MC=SO:0001589|frameshift_variant;ORIGIN=1;RS=398123690
1	17044848	528741	CG	C	.	.	ALLELEID=515373;CLNDISDB=Human_Phenotype_Ontology:HP:0002666,MONDO:MONDO:0008233,MedGen:C0031511,OMIM:171300|Human_Phenotype_Ontology:HP:0100723,MONDO:MONDO:0011719,MeSH:D046152,MedGen:C0238198,OMIM:606764,Orphanet:ORPHA44890|MONDO:MONDO:0007273,MedGen:C1861848,OMIM:115310;CLNDN=Pheochromocytoma|Gastrointestinal_stromal_tumor|Paragangliomas_4;CLNHGVS=NC_000001.11:g.17044852del;CLNREVSTAT=criteria…
1	17044872	186518	TG	T	.	.	ALLELEID=181625;CLNDISDB=Human_Phenotype_Ontology:HP:0002666,MONDO:MONDO:0008233,MedGen:C0031511,OMIM:171300|Human_Phenotype_Ontology:HP:0100723,MONDO:MONDO:0011719,MeSH:D046152,MedGen:C0238198,OMIM:606764,Orphanet:ORPHA44890|MONDO:MONDO:0007273,MedGen:C1861848,OMIM:115310|MONDO:MONDO:0015356,MedGen:C0027672,Orphanet:ORPHA140162,SNOMED_CT:699346009|MONDO:MONDO:0017366,MedGen:C1708353,Orphanet:ORP…
1	17044882	12783	G	A	.	.	ALLELEID=27822;CLNDISDB=Human_Phenotype_Ontology:HP:0002666,MONDO:MONDO:0008233,MedGen:C0031511,OMIM:171300|Human_Phenotype_Ontology:HP:0100723,MONDO:MONDO:0011719,MeSH:D046152,MedGen:C0238198,OMIM:606764,Orphanet:ORPHA44890|MONDO:MONDO:0007273,MedGen:C1861848,OMIM:115310|MONDO:MONDO:0015356,MedGen:C0027672,Orphanet:ORPHA140162,SNOMED_CT:699346009|MONDO:MONDO:0017366,MedGen:C1708353,Orphanet:ORPH…
1	17044897	438411	T	C	.	.	ALLELEID=432042;CLNDISDB=MONDO:MONDO:0017366,MedGen:C1708353,Orphanet:ORPHA29072;CLNDN=Hereditary_Paraganglioma-Pheochromocytoma_Syndromes;CLNHGVS=NC_000001.11:g.17044897T>C;CLNREVSTAT=no_assertion_criteria_provided;CLNSIG=Pathogenic;CLNVC=single_nucleotide_variant;CLNVCSO=SO:0001483;GENEINFO=SDHB:6390;ORIGIN=1;RS=1553178757
1	17053947	142764	C	A	.	.	ALLELEID=152478;CLNDISDB=Human_Phenotype_Ontology:HP:0002666,MONDO:MONDO:0008233,MedGen:C0031511,OMIM:171300|Human_Phenotype_Ontology:HP:0100723,MONDO:MONDO:0011719,MeSH:D046152,MedGen:C0238198,OMIM:606764,Orphanet:ORPHA44890|MONDO:MONDO:0007273,MedGen:C1861848,OMIM:115310|MONDO:MONDO:0011740,MedGen:C1847319,OMIM:606864,Orphanet:ORPHA97286|MONDO:MONDO:0015356,MedGen:C0027672,Orphanet:ORPHA140162,…
1	17053947	428927	C	T	.	.	ALLELEID=420751;CLNDISDB=MONDO:MONDO:0015356,MedGen:C0027672,Orphanet:ORPHA140162,SNOMED_CT:699346009;CLNDN=Hereditary_cancer-predisposing_syndrome;CLNHGVS=NC_000001.11:g.17053947C>T;CLNREVSTAT=criteria_provided,_single_submitter;CLNSIG=Pathogenic;CLNVC=single_nucleotide_variant;CLNVCSO=SO:0001483;GENEINFO=SDHB:6390;ORIGIN=1;RS=587782703
1	17053947	438410	CCTGCAGGCAGGCTCCGCCAAGGGTTGTGGCCGGCAACCGGCGCCTCAAGGAGAGGGCGACCACCGCCGCCAT	C	.	.	ALLELEID=432043;CLNDISDB=MONDO:MONDO:0017366,MedGen:C1708353,Orphanet:ORPHA29072;CLNDN=Hereditary_Paraganglioma-Pheochromocytoma_Syndromes;CLNHGVS=NC_000001.11:g.17053950_17054021del;CLNREVSTAT=no_assertion_criteria_provided;CLNSIG=Pathogenic;CLNVC=Deletion;CLNVCSO=SO:0000159;GENEINFO=SDHB:6390;ORIGIN=1;RS=1553179313
1	17053948	428928	C	CT	.	.	ALLELEID=420752;CLNDISDB=MONDO:MONDO:0015356,MedGen:C0027672,Orphanet:ORPHA140162,SNOMED_CT:699346009|MedGen:CN239418;CLNDN=Hereditary_cancer-predisposing_syndrome|SDHB-Related_Disorders;CLNHGVS=NC_000001.11:g.17053949dup;CLNREVSTAT=criteria_provided,_multiple_submitters,_no_conflicts;CLNSIG=Pathogenic/Likely_pathogenic;CLNVC=Duplication;CLNVCSO=SO:1000035;GENEINFO=SDHB:6390;MC=SO:0001589|framesh…
1	17053950	664893	G	A	.	.	ALLELEID=627115;CLNDISDB=Human_Phenotype_Ontology:HP:0002666,MONDO:MONDO:0008233,MedGen:C0031511,OMIM:171300|Human_Phenotype_Ontology:HP:0100723,MONDO:MONDO:0011719,MeSH:D046152,MedGen:C0238198,OMIM:606764,Orphanet:ORPHA44890|MONDO:MONDO:0007273,MedGen:C1861848,OMIM:115310;CLNDN=Pheochromocytoma|Gastrointestinal_stromal_tumor|Paragangliomas_4;CLNHGVS=NC_000001.11:g.17053950G>A;CLNREVSTAT=criteria…
1	17053956	658395	A	AG	.	.	ALLELEID=627116;CLNDISDB=Human_Phenotype_Ontology:HP:0002666,MONDO:MONDO:0008233,MedGen:C0031511,OMIM:171300|Human_Phenotype_Ontology:HP:0100723,MONDO:MONDO:0011719,MeSH:D046152,MedGen:C0238198,OMIM:606764,Orphanet:ORPHA44890|MONDO:MONDO:0007273,MedGen:C1861848,OMIM:115310;CLNDN=Pheochromocytoma|Gastrointestinal_stromal_tumor|Paragangliomas_4;CLNHGVS=NC_000001.11:g.17053958dup;CLNREVSTAT=criteria…
1	17053977	428926	C	CCGGCAACCGGCGCCTCAAGGAGAGGG	.	.	ALLELEID=420753;CLNDISDB=MONDO:MONDO:0015356,MedGen:C0027672,Orphanet:ORPHA140162,SNOMED_CT:699346009;CLNDN=Hereditary_cancer-predisposing_syndrome;CLNHGVS=NC_000001.11:g.17053980_17054005dup;CLNREVSTAT=criteria_provided,_single_submitter;CLNSIG=Pathogenic;CLNVC=Duplication;CLNVCSO=SO:1000035;GENEINFO=SDHB:6390;MC=SO:0001587|nonsense;ORIGIN=1;RS=1553179337
1	17053994	187527	A	T	.	.	ALLELEID=181626;CLNDISDB=MONDO:MONDO:0015356,MedGen:C0027672,Orphanet:ORPHA140162,SNOMED_CT:699346009|MONDO:MONDO:0017366,MedGen:C1708353,Orphanet:ORPHA29072;CLNDN=Hereditary_cancer-predisposing_syndrome|Hereditary_Paraganglioma-Pheochromocytoma_Syndromes;CLNHGVS=NC_000001.11:g.17053994A>T;CLNREVSTAT=criteria_provided,_single_submitter;CLNSIG=Pathogenic;CLNVC=single_nucleotide_variant;CLNVCSO=SO:…
1	17053996	412488	GGA	G	.	.	ALLELEID=390942;CLNDISDB=MONDO:MONDO:0007273,MedGen:C1861848,OMIM:115310;CLNDN=Paragangliomas_4;CLNHGVS=NC_000001.11:g.17053998_17053999AG[1];CLNREVSTAT=criteria_provided,_single_submitter;CLNSIG=Pathogenic;CLNVC=Microsatellite;CLNVCSO=SO:0000289;GENEINFO=SDHB:6390;MC=SO:0001589|frameshift_variant;ORIGIN=1;RS=1060503767
1	17053998	480807	AG	A	.	.	ALLELEID=472282;CLNDISDB=MONDO:MONDO:0015356,MedGen:C0027672,Orphanet:ORPHA140162,SNOMED_CT:699346009;CLNDN=Hereditary_cancer-predisposing_syndrome;CLNHGVS=NC_000001.11:g.17053999del;CLNREVSTAT=criteria_provided,_single_submitter;CLNSIG=Pathogenic;CLNVC=Deletion;CLNVCSO=SO:0000159;GENEINFO=SDHB:6390;MC=SO:0001589|frameshift_variant;ORIGIN=1;RS=1553179359
1	17054017	428932	C	T	.	.	ALLELEID=420754;CLNDISDB=MONDO:MONDO:0007273,MedGen:C1861848,OMIM:115310|MONDO:MONDO:0015356,MedGen:C0027672,Orphanet:ORPHA140162,SNOMED_CT:699346009;CLNDN=Paragangliomas_4|Hereditary_cancer-predisposing_syndrome;CLNHGVS=NC_000001.11:g.17054017C>T;CLNREVSTAT=criteria_provided,_multiple_submitters,_no_conflicts;CLNSIG=Pathogenic/Likely_pathogenic;CLNVC=single_nucleotide_variant;CLNVCSO=SO:0001483;…
1	17054019	428918	T	A	.	.	ALLELEID=420755;CLNDISDB=Human_Phenotype_Ontology:HP:0002666,MONDO:MONDO:0008233,MedGen:C0031511,OMIM:171300|Human_Phenotype_Ontology:HP:0100723,MONDO:MONDO:0011719,MeSH:D046152,MedGen:C0238198,OMIM:606764,Orphanet:ORPHA44890|MONDO:MONDO:0007273,MedGen:C1861848,OMIM:115310|MONDO:MONDO:0015356,MedGen:C0027672,Orphanet:ORPHA140162,SNOMED_CT:699346009|MONDO:MONDO:0017366,MedGen:C1708353,Orphanet:ORP…
1	17262194	374868	T	A	.	.	AF_ESP=0.00523;AF_EXAC=0.00412;AF_TGP=0.00240;ALLELEID=361773;CLNDISDB=MedGen:C4551573,OMIM:191480,SNOMED_CT:254230001;CLNDN=Uncombable_hair_syndrome;CLNHGVS=NC_000001.11:g.17262194T>A;CLNREVSTAT=no_assertion_criteria_provided;CLNSIG=Pathogenic;CLNVC=single_nucleotide_variant;CLNVCSO=SO:0001483;CLNVI=OMIM_Allelic_Variant:606755.0002;GENEINFO=PADI3:51702;MC=SO:0001583|missense_variant;ORIGIN=1;RS=…
1	17267938	599199	C	T	.	.	AF_ESP=0.00062;AF_EXAC=0.00021;AF_TGP=0.00100;ALLELEID=590371;CLNDISDB=MONDO:MONDO:0022113,MedGen:C1274708,OMIM:618352;CLNDN=Central_centrifugal_cicatricial_alopecia;CLNHGVS=NC_000001.11:g.17267938C>T;CLNREVSTAT=criteria_provided,_single_submitter;CLNSIG=Pathogenic;CLNVC=single_nucleotide_variant;CLNVCSO=SO:0001483;GENEINFO=PADI3:51702;MC=SO:0001583|missense_variant;ORIGIN=1;RS=139876092
1	17270877	599197	A	G	.	.	ALLELEID=590372;CLNDISDB=MONDO:MONDO:0022113,MedGen:C1274708,OMIM:618352;CLNDN=Central_centrifugal_cicatricial_alopecia;CLNHGVS=NC_000001.11:g.17270877A>G;CLNREVSTAT=criteria_provided,_single_submitter;CLNSIG=Pathogenic;CLNVC=single_nucleotide_variant;CLNVCSO=SO:0001483;GENEINFO=PADI3:51702;MC=SO:0001574|splice_acceptor_variant;ORIGIN=1;RS=1557508308
1	17270903	599194	A	G	.	.	AF_ESP=0.01330;AF_EXAC=0.00364;AF_TGP=0.01098;ALLELEID=590373;CLNDISDB=MONDO:MONDO:0022113,MedGen:C1274708,OMIM:618352;CLNDN=Central_centrifugal_cicatricial_alopecia;CLNHGVS=NC_000001.11:g.17270903A>G;CLNREVSTAT=criteria_provided,_single_submitter;CLNSIG=Pathogenic;CLNVC=single_nucleotide_variant;CLNVCSO=SO:0001483;CLNVI=OMIM_Allelic_Variant:606755.0004;GENEINFO=PADI3:51702;MC=SO:0001583|missense…
1	17270928	374867	C	T	.	.	AF_ESP=0.00738;AF_EXAC=0.00667;AF_TGP=0.00280;ALLELEID=361772;CLNDISDB=MedGen:C4551573,OMIM:191480,SNOMED_CT:254230001;CLNDN=Uncombable_hair_syndrome;CLNHGVS=NC_000001.11:g.17270928C>T;CLNREVSTAT=no_assertion_criteria_provided;CLNSIG=Pathogenic;CLNVC=single_nucleotide_variant;CLNVCSO=SO:0001483;CLNVI=OMIM_Allelic_Variant:606755.0001;GENEINFO=PADI3:51702;MC=SO:0001583|missense_variant;ORIGIN=1;RS=…
1	17280704	599196	C	T	.	.	AF_ESP=0.00246;AF_EXAC=0.00081;AF_TGP=0.00319;ALLELEID=590374;CLNDISDB=MONDO:MONDO:0022113,MedGen:C1274708,OMIM:618352;CLNDN=Central_centrifugal_cicatricial_alopecia;CLNHGVS=NC_000001.11:g.17280704C>T;CLNREVSTAT=criteria_provided,_single_submitter;CLNSIG=Pathogenic;CLNVC=single_nucleotide_variant;CLNVCSO=SO:0001483;GENEINFO=PADI3:51702;MC=SO:0001583|missense_variant;ORIGIN=1;RS=140482516
1	17280779	599195	G	A	.	.	AF_ESP=0.00677;AF_EXAC=0.00203;AF_TGP=0.00859;ALLELEID=590375;CLNDISDB=MONDO:MONDO:0022113,MedGen:C1274708,OMIM:618352;CLNDN=Central_centrifugal_cicatricial_alopecia;CLNHGVS=NC_000001.11:g.17280779G>A;CLNREVSTAT=criteria_provided,_single_submitter;CLNSIG=Pathogenic;CLNVC=single_nucleotide_variant;CLNVCSO=SO:0001483;GENEINFO=PADI3:51702;MC=SO:0001583|missense_variant;ORIGIN=1;RS=34097903
1	17282897	374869	C	A	.	.	AF_ESP=0.00069;AF_EXAC=0.00045;ALLELEID=361774;CLNDISDB=MedGen:C4551573,OMIM:191480,SNOMED_CT:254230001;CLNDN=Uncombable_hair_syndrome;CLNHGVS=NC_000001.11:g.17282897C>A;CLNREVSTAT=no_assertion_criteria_provided;CLNSIG=Pathogenic;CLNVC=single_nucleotide_variant;CLNVCSO=SO:0001483;CLNVI=OMIM_Allelic_Variant:606755.0003;GENEINFO=PADI3:51702;MC=SO:0001583|missense_variant;ORIGIN=1;RS=144944758
1	17283039	599198	G	A	.	.	ALLELEID=590376;CLNDISDB=MONDO:MONDO:0022113,MedGen:C1274708,OMIM:618352;CLNDN=Central_centrifugal_cicatricial_alopecia;CLNHGVS=NC_000001.11:g.17283039G>A;CLNREVSTAT=criteria_provided,_single_submitter;CLNSIG=Pathogenic;CLNVC=single_nucleotide_variant;CLNVCSO=SO:0001483;GENEINFO=PADI3:51702;MC=SO:0001583|missense_variant;ORIGIN=1;RS=1437225536
1	17382046	372230	T	A	.	.	AF_EXAC=0.00002;ALLELEID=359135;CLNDISDB=MONDO:MONDO:0014978,MedGen:C4310659,OMIM:617234;CLNDN=Preimplantation_embryonic_lethality_2;CLNHGVS=NC_000001.11:g.17382046T>A;CLNREVSTAT=no_assertion_criteria_provided;CLNSIG=Pathogenic;CLNVC=single_nucleotide_variant;CLNVCSO=SO:0001483;CLNVI=OMIM_Allelic_Variant:610363.0003;GENEINFO=PADI6:353238;MC=SO:0001583|missense_variant;ORIGIN=1;RS=775156958
1	17392121	372231	C	T	.	.	ALLELEID=359136;CLNDISDB=MONDO:MONDO:0014978,MedGen:C4310659,OMIM:617234;CLNDN=Preimplantation_embryonic_lethality_2;CLNHGVS=NC_000001.11:g.17392121C>T;CLNREVSTAT=no_assertion_criteria_provided;CLNSIG=Pathogenic;CLNVC=single_nucleotide_variant;CLNVCSO=SO:0001483;CLNVI=OMIM_Allelic_Variant:610363.0004;GENEINFO=PADI6:353238;MC=SO:0001587|nonsense;ORIGIN=1;RS=1057517683
1	17394041	372228	C	T	.	.	ALLELEID=359133;CLNDISDB=MONDO:MONDO:0014978,MedGen:C4310659,OMIM:617234;CLNDN=Preimplantation_embryonic_lethality_2;CLNHGVS=NC_000001.11:g.17394041C>T;CLNREVSTAT=no_assertion_criteria_provided;CLNSIG=Pathogenic;CLNVC=single_nucleotide_variant;CLNVCSO=SO:0001483;CLNVI=OMIM_Allelic_Variant:610363.0001;GENEINFO=PADI6:353238;MC=SO:0001587|nonsense;ORIGIN=1;RS=1057517681
1	17395663	372232	G	A	.	.	ALLELEID=359137;CLNDISDB=MONDO:MONDO:0014978,MedGen:C4310659,OMIM:617234;CLNDN=Preimplantation_embryonic_lethality_2;CLNHGVS=NC_000001.11:g.17395663G>A;CLNREVSTAT=no_assertion_criteria_provided;CLNSIG=Pathogenic;CLNVC=single_nucleotide_variant;CLNVCSO=SO:0001483;CLNVI=OMIM_Allelic_Variant:610363.0005;GENEINFO=PADI6:353238;MC=SO:0001583|missense_variant;ORIGIN=1;RS=1057517684
1	17401359	372229	CAG	C	.	.	ALLELEID=359134;CLNDISDB=MONDO:MONDO:0014978,MedGen:C4310659,OMIM:617234;CLNDN=Preimplantation_embryonic_lethality_2;CLNHGVS=NC_000001.11:g.17401360_17401361AG[1];CLNREVSTAT=no_assertion_criteria_provided;CLNSIG=Pathogenic;CLNVC=Microsatellite;CLNVCSO=SO:0000289;CLNVI=OMIM_Allelic_Variant:610363.0002;GENEINFO=PADI6:353238;MC=SO:0001589|frameshift_variant;ORIGIN=1;RS=1057517682
1	18634302	689507	G	A	.	.	ALLELEID=677185;CLNDISDB=MONDO:MONDO:0032821,MedGen:CN262312,OMIM:618578;CLNDN=MYOPATHY,_CONGENITAL,_PROGRESSIVE,_WITH_SCOLIOSIS;CLNHGVS=NC_000001.11:g.18634302G>A;CLNREVSTAT=no_assertion_criteria_provided;CLNSIG=Pathogenic;CLNVC=single_nucleotide_variant;CLNVCSO=SO:0001483;CLNVI=OMIM_Allelic_Variant:167410.0002;GENEINFO=PAX7:5081;MC=SO:0001574|splice_acceptor_variant;ORIGIN=1
1	18634383	689509	C	T	.	.	ALLELEID=677187;CLNDISDB=MONDO:MONDO:0032821,MedGen:CN262312,OMIM:618578;CLNDN=MYOPATHY,_CONGENITAL,_PROGRESSIVE,_WITH_SCOLIOSIS;CLNHGVS=NC_000001.11:g.18634383C>T;CLNREVSTAT=no_assertion_criteria_provided;CLNSIG=Pathogenic;CLNVC=single_nucleotide_variant;CLNVCSO=SO:0001483;CLNVI=OMIM_Allelic_Variant:167410.0004;GENEINFO=PAX7:5081;MC=SO:0001583|missense_variant;ORIGIN=1
1	18635222	689506	C	T	.	.	ALLELEID=677184;CLNDISDB=MONDO:MONDO:0032821,MedGen:CN262312,OMIM:618578;CLNDN=MYOPATHY,_CONGENITAL,_PROGRESSIVE,_WITH_SCOLIOSIS;CLNHGVS=NC_000001.11:g.18635222C>T;CLNREVSTAT=no_assertion_criteria_provided;CLNSIG=Pathogenic;CLNVC=single_nucleotide_variant;CLNVCSO=SO:0001483;CLNVI=OMIM_Allelic_Variant:167410.0001;GENEINFO=PAX7:5081;MC=SO:0001587|nonsense;ORIGIN=1
1	18874481	4002	C	CA	.	.	ALLELEID=19041;CLNDISDB=MONDO:MONDO:0009401,MedGen:C2931835,OMIM:239510,Orphanet:ORPHA79101,SNOMED_CT:124177001|MedGen:CN517202;CLNDN=Deficiency_of_pyrroline-5-carboxylate_reductase|not_provided;CLNHGVS=NC_000001.11:g.18874484dup;CLNREVSTAT=criteria_provided,_single_submitter;CLNSIG=Pathogenic;CLNVC=Duplication;CLNVCSO=SO:1000035;CLNVI=OMIM_Allelic_Variant:606811.0001;GENEINFO=ALDH4A1:8659;MC=SO:…
1	18877498	4003	G	A	.	.	ALLELEID=19042;CLNDISDB=MONDO:MONDO:0009401,MedGen:C2931835,OMIM:239510,Orphanet:ORPHA79101,SNOMED_CT:124177001;CLNDN=Deficiency_of_pyrroline-5-carboxylate_reductase;CLNHGVS=NC_000001.11:g.18877498G>A;CLNREVSTAT=no_assertion_criteria_provided;CLNSIG=Pathogenic;CLNVC=single_nucleotide_variant;CLNVCSO=SO:0001483;CLNVI=OMIM_Allelic_Variant:606811.0002|UniProtKB_(protein):P30038#VAR_002260;GENEINFO=A…
1	19227428	620213	C	T	.	.	ALLELEID=611498;CLNDISDB=.|MedGen:CN517202;CLNDN=EMC1-Related_Disorder|not_provided;CLNHGVS=NC_000001.11:g.19227428C>T;CLNREVSTAT=criteria_provided,_single_submitter;CLNSIG=Pathogenic;CLNVC=single_nucleotide_variant;CLNVCSO=SO:0001483;GENEINFO=EMC1:23065|EMC1-AS1:101927895;MC=SO:0001587|nonsense;ORIGIN=17;RS=1558096194
1	19978419	13635	CCA	C	.	.	ALLELEID=28674;CLNDISDB=MedGen:CN280943;CLNDN=COLORECTAL_CANCER;CLNHGVS=NC_000001.11:g.19978420_19978421CA[1];CLNREVSTAT=no_assertion_criteria_provided;CLNSIG=Pathogenic;CLNVC=Microsatellite;CLNVCSO=SO:0000289;CLNVI=OMIM_Allelic_Variant:172411.0001;GENEINFO=PLA2G2A:5320;MC=SO:0001589|frameshift_variant;ORIGIN=0;RS=587776800
1	20089882	812376	C	CG	.	.	ALLELEID=800426;CLNDISDB=MONDO:MONDO:0011579,MedGen:C1854065,OMIM:605670,Orphanet:ORPHA67042;CLNDN=Late-onset_retinal_degeneration;CLNHGVS=NC_000001.11:g.20089883dup;CLNREVSTAT=no_assertion_criteria_provided;CLNSIG=Pathogenic;CLNVC=Duplication;CLNVCSO=SO:1000035;GENEINFO=PLA2G5:5322;MC=SO:0001589|frameshift_variant;ORIGIN=4
1	20633561	661098	C	T	.	.	ALLELEID=627313;CLNDISDB=MONDO:MONDO:0011613,MedGen:C1853833,OMIM:605909;CLNDN=Parkinson_disease_6,_autosomal_recessive_early-onset;CLNHGVS=NC_000001.11:g.20633561C>T;CLNREVSTAT=criteria_provided,_single_submitter;CLNSIG=Pathogenic;CLNVC=single_nucleotide_variant;CLNVCSO=SO:0001483;GENEINFO=PINK1:65018;MC=SO:0001587|nonsense;ORIGIN=1
1	20633820	664114	GC	G	.	.	ALLELEID=627314;CLNDISDB=MONDO:MONDO:0011613,MedGen:C1853833,OMIM:605909;CLNDN=Parkinson_disease_6,_autosomal_recessive_early-onset;CLNHGVS=NC_000001.11:g.20633821del;CLNREVSTAT=criteria_provided,_single_submitter;CLNSIG=Pathogenic;CLNVC=Deletion;CLNVCSO=SO:0000159;GENEINFO=PINK1:65018;MC=SO:0001589|frameshift_variant;ORIGIN=1
1	20637956	429877	G	C	.	.	AF_EXAC=0.00003;ALLELEID=421201;CLNDISDB=.|MedGen:CN517202;CLNDN=PINK1-Related_Parkinsonism|not_provided;CLNHGVS=NC_000001.11:g.20637956G>C;CLNREVSTAT=criteria_provided,_single_submitter;CLNSIG=Pathogenic;CLNVC=single_nucleotide_variant;CLNVCSO=SO:0001483;GENEINFO=PINK1:65018;MC=SO:0001583|missense_variant;ORIGIN=17;RS=768091663
1	20638052	581272	GC	G	.	.	ALLELEID=556768;CLNDISDB=MONDO:MONDO:0011613,MedGen:C1853833,OMIM:605909;CLNDN=Parkinson_disease_6,_autosomal_recessive_early-onset;CLNHGVS=NC_000001.11:g.20638053del;CLNREVSTAT=criteria_provided,_single_submitter;CLNSIG=Pathogenic;CLNVC=Deletion;CLNVCSO=SO:0000159;GENEINFO=PINK1:65018;MC=SO:0001589|frameshift_variant;ORIGIN=1;RS=1557561340
1	20638073	189240	CG	C	.	.	ALLELEID=187107;CLNDISDB=MONDO:MONDO:0011613,MedGen:C1853833,OMIM:605909;CLNDN=Parkinson_disease_6,_autosomal_recessive_early-onset;CLNHGVS=NC_000001.11:g.20638074del;CLNREVSTAT=criteria_provided,_single_submitter;CLNSIG=Pathogenic;CLNVC=Deletion;CLNVCSO=SO:0000159;GENEINFO=PINK1:65018;MC=SO:0001589|frameshift_variant;ORIGIN=1;RS=756677845
1	20638104	2414	C	A	.	.	ALLELEID=17453;CLNDISDB=MONDO:MONDO:0011613,MedGen:C1853833,OMIM:605909;CLNDN=Parkinson_disease_6,_autosomal_recessive_early-onset;CLNHGVS=NC_000001.11:g.20638104C>A;CLNREVSTAT=no_assertion_criteria_provided;CLNSIG=Pathogenic;CLNVC=single_nucleotide_variant;CLNVCSO=SO:0001483;CLNVI=OMIM_Allelic_Variant:608309.0011|UniProtKB_(protein):Q9BXM7#VAR_046578;GENEINFO=PINK1:65018;MC=SO:0001583|missense_v…
1	20639952	2407	C	T	.	.	ALLELEID=17446;CLNDISDB=MONDO:MONDO:0011613,MedGen:C1853833,OMIM:605909;CLNDN=Parkinson_disease_6,_autosomal_recessive_early-onset;CLNHGVS=NC_000001.11:g.20639952C>T;CLNREVSTAT=criteria_provided,_single_submitter;CLNSIG=Pathogenic;CLNVC=single_nucleotide_variant;CLNVCSO=SO:0001483;CLNVI=OMIM_Allelic_Variant:608309.0003;GENEINFO=PINK1:65018;MC=SO:0001587|nonsense;ORIGIN=1;RS=74315357
1	20639990	631591	C	A	.	.	AF_EXAC=0.00002;ALLELEID=619987;CLNDISDB=MONDO:MONDO:0011613,MedGen:C1853833,OMIM:605909;CLNDN=Parkinson_disease_6,_autosomal_recessive_early-onset;CLNHGVS=NC_000001.11:g.20639990C>A;CLNREVSTAT=criteria_provided,_single_submitter;CLNSIG=Pathogenic;CLNVC=single_nucleotide_variant;CLNVCSO=SO:0001483;CLNVI=Illumina_Clinical_Services_Laboratory,Illumina:932946;GENEINFO=PINK1:65018;MC=SO:0001587|nonse…
1	20644526	2405	C	A	.	.	ALLELEID=17444;CLNDISDB=MONDO:MONDO:0011613,MedGen:C1853833,OMIM:605909;CLNDN=Parkinson_disease_6,_autosomal_recessive_early-onset;CLNHGVS=NC_000001.11:g.20644526C>A;CLNREVSTAT=no_assertion_criteria_provided;CLNSIG=Pathogenic;CLNVC=single_nucleotide_variant;CLNVCSO=SO:0001483;CLNVI=OMIM_Allelic_Variant:608309.0004|UniProtKB_(protein):Q9BXM7#VAR_046585;GENEINFO=PINK1:65018|PINK1-AS:100861548;MC=SO…
1	20644549	2411	G	A	.	.	AF_EXAC=0.00004;ALLELEID=17450;CLNDISDB=MONDO:MONDO:0011613,MedGen:C1853833,OMIM:605909;CLNDN=Parkinson_disease_6,_autosomal_recessive_early-onset;CLNHGVS=NC_000001.11:g.20644549G>A;CLNREVSTAT=no_assertion_criteria_provided;CLNSIG=Pathogenic;CLNVC=single_nucleotide_variant;CLNVCSO=SO:0001483;CLNVI=OMIM_Allelic_Variant:608309.0008|UniProtKB_(protein):Q9BXM7#VAR_046587;GENEINFO=PINK1:65018|PINK1-AS…
1	20644639	2404	G	A	.	.	ALLELEID=17443;CLNDISDB=MONDO:MONDO:0011613,MedGen:C1853833,OMIM:605909;CLNDN=Parkinson_disease_6,_autosomal_recessive_early-onset;CLNHGVS=NC_000001.11:g.20644639G>A;CLNREVSTAT=no_assertion_criteria_provided;CLNSIG=Pathogenic;CLNVC=single_nucleotide_variant;CLNVCSO=SO:0001483;CLNVI=OMIM_Allelic_Variant:608309.0001|UniProtKB_(protein):Q9BXM7#VAR_018994;GENEINFO=PINK1:65018|PINK1-AS:100861548;MC=SO…
1	20644651	2413	C	T	.	.	AF_EXAC=0.00001;AF_TGP=0.00020;ALLELEID=17452;CLNDISDB=MONDO:MONDO:0011613,MedGen:C1853833,OMIM:605909;CLNDN=Parkinson_disease_6,_autosomal_recessive_early-onset;CLNHGVS=NC_000001.11:g.20644651C>T;CLNREVSTAT=no_assertion_criteria_provided;CLNSIG=Pathogenic;CLNVC=single_nucleotide_variant;CLNVCSO=SO:0001483;CLNVI=OMIM_Allelic_Variant:608309.0010|UniProtKB_(protein):Q9BXM7#VAR_046589;GENEINFO=PINK1…
1	20645640	2408	T	C	.	.	AF_EXAC=0.00002;ALLELEID=17447;CLNDISDB=MONDO:MONDO:0011613,MedGen:C1853833,OMIM:605909;CLNDN=Parkinson_disease_6,_autosomal_recessive_early-onset;CLNHGVS=NC_000001.11:g.20645640T>C;CLNREVSTAT=criteria_provided,_multiple_submitters,_no_conflicts;CLNSIG=Pathogenic;CLNVC=single_nucleotide_variant;CLNVCSO=SO:0001483;CLNVI=OMIM_Allelic_Variant:608309.0005|UniProtKB_(protein):Q9BXM7#VAR_046593;GENEINF…
1	20649054	2406	G	A	.	.	AF_EXAC=0.00001;ALLELEID=17445;CLNDISDB=MONDO:MONDO:0011613,MedGen:C1853833,OMIM:605909;CLNDN=Parkinson_disease_6,_autosomal_recessive_early-onset;CLNHGVS=NC_000001.11:g.20649054G>A;CLNREVSTAT=no_assertion_criteria_provided;CLNSIG=Pathogenic;CLNVC=single_nucleotide_variant;CLNVCSO=SO:0001483;CLNVI=OMIM_Allelic_Variant:608309.0002;GENEINFO=PINK1:65018|PINK1-AS:100861548;MC=SO:0001587|nonsense,SO:0…
1	20649109	2415	C	T	.	.	AF_EXAC=0.00002;AF_TGP=0.00020;ALLELEID=17454;CLNDISDB=MONDO:MONDO:0011613,MedGen:C1853833,OMIM:605909|MedGen:CN517202;CLNDN=Parkinson_disease_6,_autosomal_recessive_early-onset|not_provided;CLNHGVS=NC_000001.11:g.20649109C>T;CLNREVSTAT=criteria_provided,_single_submitter;CLNSIG=Pathogenic;CLNVC=single_nucleotide_variant;CLNVCSO=SO:0001483;CLNVI=OMIM_Allelic_Variant:608309.0012;GENEINFO=PINK1:650…
1	20649217	431963	C	T	.	.	AF_ESP=0.00008;AF_EXAC=0.00003;AF_TGP=0.00020;ALLELEID=425331;CLNDISDB=MONDO:MONDO:0011613,MedGen:C1853833,OMIM:605909|MedGen:CN517202;CLNDN=Parkinson_disease_6,_autosomal_recessive_early-onset|not_provided;CLNHGVS=NC_000001.11:g.20649217C>T;CLNREVSTAT=criteria_provided,_multiple_submitters,_no_conflicts;CLNSIG=Pathogenic;CLNVC=single_nucleotide_variant;CLNVCSO=SO:0001483;GENEINFO=PINK1:65018|PIN…
1	20650512	2409	A	AAGTT	.	.	ALLELEID=17448;CLNDISDB=MONDO:MONDO:0011613,MedGen:C1853833,OMIM:605909;CLNDN=Parkinson_disease_6,_autosomal_recessive_early-onset;CLNHGVS=NC_000001.11:g.20650515_20650518dup;CLNREVSTAT=no_assertion_criteria_provided;CLNSIG=Pathogenic;CLNVC=Duplication;CLNVCSO=SO:1000035;CLNVI=OMIM_Allelic_Variant:608309.0006;GENEINFO=PINK1:65018|PINK1-AS:100861548;MC=SO:0001589|frameshift_variant,SO:0001619|non-…
1	20650541	2410	C	CCAA	.	.	ALLELEID=17449;CLNDISDB=MONDO:MONDO:0011613,MedGen:C1853833,OMIM:605909;CLNDN=Parkinson_disease_6,_autosomal_recessive_early-onset;CLNHGVS=NC_000001.11:g.20650542_20650544CAA[3];CLNREVSTAT=no_assertion_criteria_provided;CLNSIG=Pathogenic;CLNVC=Microsatellite;CLNVCSO=SO:0000289;CLNVI=OMIM_Allelic_Variant:608309.0007;GENEINFO=PINK1:65018|PINK1-AS:100861548;MC=SO:0001619|non-coding_transcript_varian…
1	20652463	30245	GTAGTAGGGGTAGGCCGAGGGGA	G	.	.	ALLELEID=39201;CLNDISDB=MONDO:MONDO:0013789,MedGen:C3281084,OMIM:614507,Orphanet:ORPHA300536,SNOMED_CT:733083006|MedGen:CN517202;CLNDN=Congenital_disorder_of_glycosylation_type_Ir|not_provided;CLNHGVS=NC_000001.11:g.20652465_20652486del;CLNREVSTAT=criteria_provided,_single_submitter;CLNSIG=Pathogenic;CLNVC=Deletion;CLNVCSO=SO:0000159;CLNVI=OMIM_Allelic_Variant:602202.0001;GENEINFO=DDOST:1650;MC=S…
1	20654660	30246	C	T	.	.	ALLELEID=39202;CLNDISDB=MONDO:MONDO:0013789,MedGen:C3281084,OMIM:614507,Orphanet:ORPHA300536,SNOMED_CT:733083006|MedGen:CN517202;CLNDN=Congenital_disorder_of_glycosylation_type_Ir|not_provided;CLNHGVS=NC_000001.11:g.20654660C>T;CLNREVSTAT=criteria_provided,_single_submitter;CLNSIG=Pathogenic;CLNVC=single_nucleotide_variant;CLNVCSO=SO:0001483;CLNVI=OMIM_Allelic_Variant:602202.0002|UniProtKB_(prote…
1	21220008	9133	G	A	.	.	AF_EXAC=0.00021;ALLELEID=24172;CLNDISDB=MONDO:MONDO:0013473,MedGen:C3151237,OMIM:613870;CLNDN=Hirschsprung_disease,_cardiac_defects,_and_autonomic_dysfunction;CLNHGVS=NC_000001.11:g.21220008G>A;CLNREVSTAT=no_assertion_criteria_provided;CLNSIG=Pathogenic;CLNVC=single_nucleotide_variant;CLNVCSO=SO:0001483;CLNVI=OMIM_Allelic_Variant:600423.0001;GENEINFO=ECE1:1889;MC=SO:0001583|missense_variant;ORIGI…
1	21554098	518424	TA	T	.	.	ALLELEID=508966;CLNDISDB=Human_Phenotype_Ontology:HP:0003239,MONDO:MONDO:0009427,MedGen:C0268412,OMIM:241500,Orphanet:ORPHA247651,SNOMED_CT:55236002;CLNDN=Infantile_hypophosphatasia;CLNHGVS=NC_000001.11:g.21554099del;CLNREVSTAT=no_assertion_criteria_provided;CLNSIG=Pathogenic;CLNVC=Deletion;CLNVCSO=SO:0000159;GENEINFO=ALPL:249;MC=SO:0001589|frameshift_variant,SO:0001627|intron_variant;ORIGIN=16;R…
1	21554123	370095	TACTA	T	.	.	ALLELEID=357053;CLNDISDB=Human_Phenotype_Ontology:HP:0002652,MedGen:C0410528,SNOMED_CT:105986008|Human_Phenotype_Ontology:HP:0003239,MONDO:MONDO:0009427,MedGen:C0268412,OMIM:241500,Orphanet:ORPHA247651,SNOMED_CT:55236002;CLNDN=Skeletal_dysplasia|Infantile_hypophosphatasia;CLNHGVS=NC_000001.11:g.21554127_21554130del;CLNREVSTAT=criteria_provided,_multiple_submitters,_no_conflicts;CLNSIG=Pathogenic/…
1	21560652	370232	C	T	.	.	ALLELEID=357055;CLNDISDB=Human_Phenotype_Ontology:HP:0003239,MONDO:MONDO:0009427,MedGen:C0268412,OMIM:241500,Orphanet:ORPHA247651,SNOMED_CT:55236002|MedGen:CN517202;CLNDN=Infantile_hypophosphatasia|not_provided;CLNHGVS=NC_000001.11:g.21560652C>T;CLNREVSTAT=criteria_provided,_multiple_submitters,_no_conflicts;CLNSIG=Pathogenic/Likely_pathogenic;CLNVC=single_nucleotide_variant;CLNVCSO=SO:0001483;GE…
1	21560662	13667	C	T	.	.	ALLELEID=28706;CLNDISDB=Human_Phenotype_Ontology:HP:0003239,MONDO:MONDO:0009427,MedGen:C0268412,OMIM:241500,Orphanet:ORPHA247651,SNOMED_CT:55236002|MedGen:CN517202;CLNDN=Infantile_hypophosphatasia|not_provided;CLNHGVS=NC_000001.11:g.21560662C>T;CLNREVSTAT=criteria_provided,_single_submitter;CLNSIG=Pathogenic;CLNVC=single_nucleotide_variant;CLNVCSO=SO:0001483;CLNVI=OMIM_Allelic_Variant:171760.0006…
1	21561127	13665	G	C	.	.	AF_EXAC=0.00002;ALLELEID=28704;CLNDISDB=Human_Phenotype_Ontology:HP:0003239,MONDO:MONDO:0009427,MedGen:C0268412,OMIM:241500,Orphanet:ORPHA247651,SNOMED_CT:55236002;CLNDN=Infantile_hypophosphatasia;CLNHGVS=NC_000001.11:g.21561127G>C;CLNREVSTAT=no_assertion_criteria_provided;CLNSIG=Pathogenic;CLNVC=single_nucleotide_variant;CLNVCSO=SO:0001483;CLNVI=OMIM_Allelic_Variant:171760.0004|UniProtKB_(protei…
1	21563135	13680	C	T	.	.	ALLELEID=28719;CLNDISDB=MONDO:MONDO:0016607,MedGen:C1840322,Orphanet:ORPHA247685;CLNDN=Odontohypophosphatasia;CLNHGVS=NC_000001.11:g.21563135C>T;CLNREVSTAT=no_assertion_criteria_provided;CLNSIG=Pathogenic;CLNVC=single_nucleotide_variant;CLNVCSO=SO:0001483;CLNVI=OMIM_Allelic_Variant:171760.0018|UniProtKB_(protein):P05186#VAR_025910;GENEINFO=ALPL:249;MC=SO:0001583|missense_variant;ORIGIN=1;RS=12191…
1	21563143	829876	G	A	.	.	ALLELEID=818168;CLNDISDB=MONDO:MONDO:0007798,MedGen:C0268413,OMIM:146300,Orphanet:ORPHA247676,SNOMED_CT:20756002;CLNDN=Adult_hypophosphatasia;CLNHGVS=NC_000001.11:g.21563143G>A;CLNREVSTAT=no_assertion_criteria_provided;CLNSIG=Pathogenic;CLNVC=single_nucleotide_variant;CLNVCSO=SO:0001483;GENEINFO=ALPL:249;MC=SO:0001583|missense_variant;ORIGIN=1
1	21563158	13677	G	A	.	.	ALLELEID=28716;CLNDISDB=Human_Phenotype_Ontology:HP:0003239,MONDO:MONDO:0009427,MedGen:C0268412,OMIM:241500,Orphanet:ORPHA247651,SNOMED_CT:55236002|MONDO:MONDO:0007798,MedGen:C0268413,OMIM:146300,Orphanet:ORPHA247676,SNOMED_CT:20756002|MONDO:MONDO:0009428,MedGen:C0220743,OMIM:241510,Orphanet:ORPHA247667,SNOMED_CT:30174008|MONDO:MONDO:0016607,MedGen:C1840322,Orphanet:ORPHA247685|MONDO:MONDO:001857…
1	21563169	493003	TGG	T	.	.	ALLELEID=485947;CLNDISDB=Human_Phenotype_Ontology:HP:0002652,MedGen:C0410528,SNOMED_CT:105986008|MedGen:CN517202;CLNDN=Skeletal_dysplasia|not_provided;CLNHGVS=NC_000001.11:g.21563172_21563173del;CLNREVSTAT=criteria_provided,_multiple_submitters,_no_conflicts;CLNSIG=Pathogenic;CLNVC=Deletion;CLNVCSO=SO:0000159;GENEINFO=ALPL:249;MC=SO:0001589|frameshift_variant;ORIGIN=1;RS=751994699
1	21563212	188877	AC	CA	.	.	ALLELEID=186616;CLNDISDB=Human_Phenotype_Ontology:HP:0002148,MONDO:MONDO:0000313,MedGen:C0085682|Human_Phenotype_Ontology:HP:0003239,MONDO:MONDO:0009427,MedGen:C0268412,OMIM:241500,Orphanet:ORPHA247651,SNOMED_CT:55236002|MONDO:MONDO:0007798,MedGen:C0268413,OMIM:146300,Orphanet:ORPHA247676,SNOMED_CT:20756002|MONDO:MONDO:0009428,MedGen:C0220743,OMIM:241510,Orphanet:ORPHA247667,SNOMED_CT:30174008|Me…
1	21563219	13675	G	A	.	.	AF_EXAC=0.00020;ALLELEID=28714;CLNDISDB=Human_Phenotype_Ontology:HP:0003239,MONDO:MONDO:0009427,MedGen:C0268412,OMIM:241500,Orphanet:ORPHA247651,SNOMED_CT:55236002|MONDO:MONDO:0007798,MedGen:C0268413,OMIM:146300,Orphanet:ORPHA247676,SNOMED_CT:20756002|MONDO:MONDO:0009428,MedGen:C0220743,OMIM:241510,Orphanet:ORPHA247667,SNOMED_CT:30174008|MONDO:MONDO:0018570,MedGen:C0020630,Orphanet:ORPHA436|MedGe…
1	21564085	371067	AC	A	.	.	ALLELEID=357060;CLNDISDB=Human_Phenotype_Ontology:HP:0003239,MONDO:MONDO:0009427,MedGen:C0268412,OMIM:241500,Orphanet:ORPHA247651,SNOMED_CT:55236002|MedGen:CN517202;CLNDN=Infantile_hypophosphatasia|not_provided;CLNHGVS=NC_000001.11:g.21564090del;CLNREVSTAT=criteria_provided,_multiple_submitters,_no_conflicts;CLNSIG=Pathogenic/Likely_pathogenic;CLNVC=Deletion;CLNVCSO=SO:0000159;GENEINFO=ALPL:249;M…
1	21564094	13683	G	A	.	.	AF_EXAC=0.00007;AF_TGP=0.00020;ALLELEID=28722;CLNDISDB=Human_Phenotype_Ontology:HP:0003239,MONDO:MONDO:0009427,MedGen:C0268412,OMIM:241500,Orphanet:ORPHA247651,SNOMED_CT:55236002|MONDO:MONDO:0007798,MedGen:C0268413,OMIM:146300,Orphanet:ORPHA247676,SNOMED_CT:20756002|MONDO:MONDO:0009428,MedGen:C0220743,OMIM:241510,Orphanet:ORPHA247667,SNOMED_CT:30174008|MedGen:CN517202;CLNDN=Infantile_hypophosphat…
1	21564103	13662	G	A	.	.	ALLELEID=28701;CLNDISDB=Human_Phenotype_Ontology:HP:0003239,MONDO:MONDO:0009427,MedGen:C0268412,OMIM:241500,Orphanet:ORPHA247651,SNOMED_CT:55236002|MedGen:CN517202;CLNDN=Infantile_hypophosphatasia|not_provided;CLNHGVS=NC_000001.11:g.21564103G>A;CLNREVSTAT=criteria_provided,_multiple_submitters,_no_conflicts;CLNSIG=Pathogenic/Likely_pathogenic;CLNVC=single_nucleotide_variant;CLNVCSO=SO:0001483;CLN…
1	21564139	13670	G	A	.	.	AF_EXAC=0.00258;AF_TGP=0.00080;ALLELEID=28709;CLNDISDB=Human_Phenotype_Ontology:HP:0003239,MONDO:MONDO:0009427,MedGen:C0268412,OMIM:241500,Orphanet:ORPHA247651,SNOMED_CT:55236002|MONDO:MONDO:0007798,MedGen:C0268413,OMIM:146300,Orphanet:ORPHA247676,SNOMED_CT:20756002|MONDO:MONDO:0009428,MedGen:C0220743,OMIM:241510,Orphanet:ORPHA247667,SNOMED_CT:30174008|MONDO:MONDO:0018570,MedGen:C0020630,Orphanet…
1	21564188	13666	A	C	.	.	ALLELEID=28705;CLNDISDB=Human_Phenotype_Ontology:HP:0003239,MONDO:MONDO:0009427,MedGen:C0268412,OMIM:241500,Orphanet:ORPHA247651,SNOMED_CT:55236002|MedGen:CN517202;CLNDN=Infantile_hypophosphatasia|not_provided;CLNHGVS=NC_000001.11:g.21564188A>C;CLNREVSTAT=criteria_provided,_single_submitter;CLNSIG=Pathogenic;CLNVC=single_nucleotide_variant;CLNVCSO=SO:0001483;CLNVI=OMIM_Allelic_Variant:171760.0005…
1	21564217	13678	G	A	.	.	AF_EXAC=0.00001;ALLELEID=28717;CLNDISDB=Human_Phenotype_Ontology:HP:0003239,MONDO:MONDO:0009427,MedGen:C0268412,OMIM:241500,Orphanet:ORPHA247651,SNOMED_CT:55236002|MONDO:MONDO:0016605,MedGen:C2673477,Orphanet:ORPHA247623;CLNDN=Infantile_hypophosphatasia|Hypophosphatasia,_perinatal_lethal;CLNHGVS=NC_000001.11:g.21564217G>A;CLNREVSTAT=criteria_provided,_single_submitter;CLNSIG=Pathogenic;CLNVC=sing…
1	21568111	370379	T	TG	.	.	ALLELEID=357062;CLNDISDB=Human_Phenotype_Ontology:HP:0003239,MONDO:MONDO:0009427,MedGen:C0268412,OMIM:241500,Orphanet:ORPHA247651,SNOMED_CT:55236002|MedGen:CN517202;CLNDN=Infantile_hypophosphatasia|not_provided;CLNHGVS=NC_000001.11:g.21568117dup;CLNREVSTAT=criteria_provided,_multiple_submitters,_no_conflicts;CLNSIG=Pathogenic/Likely_pathogenic;CLNVC=Duplication;CLNVCSO=SO:1000035;GENEINFO=ALPL:24…
1	21568123	381586	G	A	.	.	AF_EXAC=0.00002;ALLELEID=364747;CLNDISDB=Human_Phenotype_Ontology:HP:0003239,MONDO:MONDO:0009427,MedGen:C0268412,OMIM:241500,Orphanet:ORPHA247651,SNOMED_CT:55236002|MedGen:CN517202;CLNDN=Infantile_hypophosphatasia|not_provided;CLNHGVS=NC_000001.11:g.21568123G>A;CLNREVSTAT=criteria_provided,_multiple_submitters,_no_conflicts;CLNSIG=Pathogenic/Likely_pathogenic;CLNVC=single_nucleotide_variant;CLNVC…
1	21568169	852461	TG	T	.	.	ALLELEID=823353;CLNDISDB=MedGen:CN517202;CLNDN=not_provided;CLNHGVS=NC_000001.11:g.21568170del;CLNREVSTAT=criteria_provided,_single_submitter;CLNSIG=Pathogenic;CLNVC=Deletion;CLNVCSO=SO:0000159;GENEINFO=ALPL:249;MC=SO:0001589|frameshift_variant;ORIGIN=1
1	21570326	13684	C	T	.	.	AF_EXAC=0.00002;ALLELEID=28723;CLNDISDB=Human_Phenotype_Ontology:HP:0003239,MONDO:MONDO:0009427,MedGen:C0268412,OMIM:241500,Orphanet:ORPHA247651,SNOMED_CT:55236002|MONDO:MONDO:0009428,MedGen:C0220743,OMIM:241510,Orphanet:ORPHA247667,SNOMED_CT:30174008|MedGen:CN517202;CLNDN=Infantile_hypophosphatasia|Childhood_hypophosphatasia|not_provided;CLNHGVS=NC_000001.11:g.21570326C>T;CLNREVSTAT=criteria_pro…
1	21573683	13664	A	C	.	.	AF_EXAC=0.00002;ALLELEID=28703;CLNDISDB=Human_Phenotype_Ontology:HP:0003239,MONDO:MONDO:0009427,MedGen:C0268412,OMIM:241500,Orphanet:ORPHA247651,SNOMED_CT:55236002|MONDO:MONDO:0007798,MedGen:C0268413,OMIM:146300,Orphanet:ORPHA247676,SNOMED_CT:20756002|MONDO:MONDO:0009428,MedGen:C0220743,OMIM:241510,Orphanet:ORPHA247667,SNOMED_CT:30174008|MONDO:MONDO:0018570,MedGen:C0020630,Orphanet:ORPHA436|MedGe…
1	21573694	13669	G	A	.	.	AF_EXAC=0.00002;ALLELEID=28708;CLNDISDB=Human_Phenotype_Ontology:HP:0003239,MONDO:MONDO:0009427,MedGen:C0268412,OMIM:241500,Orphanet:ORPHA247651,SNOMED_CT:55236002;CLNDN=Infantile_hypophosphatasia;CLNHGVS=NC_000001.11:g.21573694G>A;CLNREVSTAT=no_assertion_criteria_provided;CLNSIG=Pathogenic;CLNVC=single_nucleotide_variant;CLNVCSO=SO:0001483;CLNVI=OMIM_Allelic_Variant:171760.0020|UniProtKB_(protei…
1	21573725	661538	C	G	.	.	ALLELEID=627356;CLNDISDB=MedGen:CN517202;CLNDN=not_provided;CLNHGVS=NC_000001.11:g.21573725C>G;CLNREVSTAT=criteria_provided,_single_submitter;CLNSIG=Pathogenic;CLNVC=single_nucleotide_variant;CLNVCSO=SO:0001483;GENEINFO=ALPL:249;MC=SO:0001587|nonsense;ORIGIN=1
1	21573779	654922	GCTT	G	.	.	ALLELEID=627357;CLNDISDB=MedGen:CN169374|MedGen:CN517202;CLNDN=not_specified|not_provided;CLNHGVS=NC_000001.11:g.21573780_21573782CTT[2];CLNREVSTAT=criteria_provided,_multiple_submitters,_no_conflicts;CLNSIG=Pathogenic/Likely_pathogenic;CLNVC=Microsatellite;CLNVCSO=SO:0000289;CLNVI=ARUP_Laboratories,_Molecular_Genetics_and_Genomics,_ARUP_Laboratories:2221648;GENEINFO=ALPL:249;MC=SO:0001822|infram…
1	21573781	13673	T	C	.	.	AF_EXAC=0.00006;ALLELEID=28712;CLNDISDB=Human_Phenotype_Ontology:HP:0003239,MONDO:MONDO:0009427,MedGen:C0268412,OMIM:241500,Orphanet:ORPHA247651,SNOMED_CT:55236002|MONDO:MONDO:0007798,MedGen:C0268413,OMIM:146300,Orphanet:ORPHA247676,SNOMED_CT:20756002|MONDO:MONDO:0018570,MedGen:C0020630,Orphanet:ORPHA436|MedGen:CN517202;CLNDN=Infantile_hypophosphatasia|Adult_hypophosphatasia|Hypophosphatasia|not_…
1	21573800	853798	G	T	.	.	ALLELEID=850743;CLNDISDB=MedGen:CN517202;CLNDN=not_provided;CLNHGVS=NC_000001.11:g.21573800G>T;CLNREVSTAT=criteria_provided,_single_submitter;CLNSIG=Pathogenic;CLNVC=single_nucleotide_variant;CLNVCSO=SO:0001483;GENEINFO=ALPL:249;MC=SO:0001575|splice_donor_variant;ORIGIN=1
1	21573801	371591	T	G	.	.	ALLELEID=357066;CLNDISDB=Human_Phenotype_Ontology:HP:0003239,MONDO:MONDO:0009427,MedGen:C0268412,OMIM:241500,Orphanet:ORPHA247651,SNOMED_CT:55236002;CLNDN=Infantile_hypophosphatasia;CLNHGVS=NC_000001.11:g.21573801T>G;CLNREVSTAT=criteria_provided,_single_submitter;CLNSIG=Pathogenic;CLNVC=single_nucleotide_variant;CLNVCSO=SO:0001483;GENEINFO=ALPL:249;MC=SO:0001575|splice_donor_variant;ORIGIN=0;RS=1…
1	21575736	13672	G	A	.	.	ALLELEID=28711;CLNDISDB=Human_Phenotype_Ontology:HP:0003239,MONDO:MONDO:0009427,MedGen:C0268412,OMIM:241500,Orphanet:ORPHA247651,SNOMED_CT:55236002|MONDO:MONDO:0007798,MedGen:C0268413,OMIM:146300,Orphanet:ORPHA247676,SNOMED_CT:20756002|MONDO:MONDO:0009428,MedGen:C0220743,OMIM:241510,Orphanet:ORPHA247667,SNOMED_CT:30174008|MONDO:MONDO:0018570,MedGen:C0020630,Orphanet:ORPHA436|MedGen:CN517202;CLNDN…
1	21575749	554623	C	CG	.	.	ALLELEID=540890;CLNDISDB=Human_Phenotype_Ontology:HP:0003239,MONDO:MONDO:0009427,MedGen:C0268412,OMIM:241500,Orphanet:ORPHA247651,SNOMED_CT:55236002|MedGen:CN517202;CLNDN=Infantile_hypophosphatasia|not_provided;CLNHGVS=NC_000001.11:g.21575752dup;CLNREVSTAT=criteria_provided,_multiple_submitters,_no_conflicts;CLNSIG=Pathogenic/Likely_pathogenic;CLNVC=Duplication;CLNVCSO=SO:1000035;GENEINFO=ALPL:24…
1	21575811	853207	T	TCGGG	.	.	ALLELEID=823360;CLNDISDB=MedGen:CN517202;CLNDN=not_provided;CLNHGVS=NC_000001.11:g.21575813_21575816dup;CLNREVSTAT=criteria_provided,_single_submitter;CLNSIG=Pathogenic;CLNVC=Duplication;CLNVCSO=SO:1000035;GENEINFO=ALPL:249;MC=SO:0001589|frameshift_variant;ORIGIN=1
1	21575831	545020	ACCT	A	.	.	ALLELEID=535284;CLNDISDB=Human_Phenotype_Ontology:HP:0003239,MONDO:MONDO:0009427,MedGen:C0268412,OMIM:241500,Orphanet:ORPHA247651,SNOMED_CT:55236002;CLNDN=Infantile_hypophosphatasia;CLNHGVS=NC_000001.11:g.21575833_21575835CTC[1];CLNREVSTAT=no_assertion_criteria_provided;CLNSIG=Pathogenic;CLNVC=Microsatellite;CLNVCSO=SO:0000289;GENEINFO=ALPL:249;MC=SO:0001822|inframe_deletion;ORIGIN=8;RS=1558557341
1	21575868	13671	A	T	.	.	ALLELEID=28710;CLNDISDB=Human_Phenotype_Ontology:HP:0003239,MONDO:MONDO:0009427,MedGen:C0268412,OMIM:241500,Orphanet:ORPHA247651,SNOMED_CT:55236002|MONDO:MONDO:0007798,MedGen:C0268413,OMIM:146300,Orphanet:ORPHA247676,SNOMED_CT:20756002|MONDO:MONDO:0009428,MedGen:C0220743,OMIM:241510,Orphanet:ORPHA247667,SNOMED_CT:30174008|MONDO:MONDO:0018570,MedGen:C0020630,Orphanet:ORPHA436|MedGen:CN517202;CLNDN…
1	21575906	550442	C	T	.	.	AF_ESP=0.00008;AF_EXAC=0.00002;ALLELEID=540957;CLNDISDB=Human_Phenotype_Ontology:HP:0003239,MONDO:MONDO:0009427,MedGen:C0268412,OMIM:241500,Orphanet:ORPHA247651,SNOMED_CT:55236002|MONDO:MONDO:0007798,MedGen:C0268413,OMIM:146300,Orphanet:ORPHA247676,SNOMED_CT:20756002|MONDO:MONDO:0009428,MedGen:C0220743,OMIM:241510,Orphanet:ORPHA247667,SNOMED_CT:30174008|MedGen:CN517202;CLNDN=Infantile_hypophospha…
1	21575916	632629	C	CT	.	.	ALLELEID=621069;CLNDISDB=MONDO:MONDO:0018570,MedGen:C0020630,Orphanet:ORPHA436|MedGen:CN517202;CLNDN=Hypophosphatasia|not_provided;CLNHGVS=NC_000001.11:g.21575917dup;CLNREVSTAT=criteria_provided,_multiple_submitters,_no_conflicts;CLNSIG=Pathogenic/Likely_pathogenic;CLNVC=Duplication;CLNVCSO=SO:1000035;GENEINFO=ALPL:249;MC=SO:0001589|frameshift_variant;ORIGIN=1;RS=754826836
1	21576638	13668	T	C	.	.	ALLELEID=28707;CLNDISDB=Human_Phenotype_Ontology:HP:0003239,MONDO:MONDO:0009427,MedGen:C0268412,OMIM:241500,Orphanet:ORPHA247651,SNOMED_CT:55236002;CLNDN=Infantile_hypophosphatasia;CLNHGVS=NC_000001.11:g.21576638T>C;CLNREVSTAT=no_assertion_criteria_provided;CLNSIG=Pathogenic;CLNVC=single_nucleotide_variant;CLNVCSO=SO:0001483;CLNVI=OMIM_Allelic_Variant:171760.0007|UniProtKB_(protein):P05186#VAR_00…
1	21577436	371400	G	A	.	.	AF_ESP=0.00008;AF_EXAC=0.00003;ALLELEID=357070;CLNDISDB=Human_Phenotype_Ontology:HP:0003239,MONDO:MONDO:0009427,MedGen:C0268412,OMIM:241500,Orphanet:ORPHA247651,SNOMED_CT:55236002|MONDO:MONDO:0018570,MedGen:C0020630,Orphanet:ORPHA436|MedGen:CN517202;CLNDN=Infantile_hypophosphatasia|Hypophosphatasia|not_provided;CLNHGVS=NC_000001.11:g.21577436G>A;CLNREVSTAT=criteria_provided,_multiple_submitters,_…
1	21577439	13681	G	A	.	.	ALLELEID=28720;CLNDISDB=Human_Phenotype_Ontology:HP:0003239,MONDO:MONDO:0009427,MedGen:C0268412,OMIM:241500,Orphanet:ORPHA247651,SNOMED_CT:55236002;CLNDN=Infantile_hypophosphatasia;CLNHGVS=NC_000001.11:g.21577439G>A;CLNREVSTAT=no_assertion_criteria_provided;CLNSIG=Pathogenic;CLNVC=single_nucleotide_variant;CLNVCSO=SO:0001483;CLNVI=OMIM_Allelic_Variant:171760.0019|UniProtKB_(protein):P05186#VAR_01…
1	21577544	551446	G	A	.	.	ALLELEID=540900;CLNDISDB=Human_Phenotype_Ontology:HP:0003239,MONDO:MONDO:0009427,MedGen:C0268412,OMIM:241500,Orphanet:ORPHA247651,SNOMED_CT:55236002|MONDO:MONDO:0007798,MedGen:C0268413,OMIM:146300,Orphanet:ORPHA247676,SNOMED_CT:20756002|MONDO:MONDO:0009428,MedGen:C0220743,OMIM:241510,Orphanet:ORPHA247667,SNOMED_CT:30174008|MedGen:CN517202;CLNDN=Infantile_hypophosphatasia|Adult_hypophosphatasia|Ch…
1	21577631	13674	CT	C	.	.	AF_EXAC=0.00002;ALLELEID=28713;CLNDISDB=Human_Phenotype_Ontology:HP:0003239,MONDO:MONDO:0009427,MedGen:C0268412,OMIM:241500,Orphanet:ORPHA247651,SNOMED_CT:55236002|MONDO:MONDO:0018570,MedGen:C0020630,Orphanet:ORPHA436|MedGen:CN517202;CLNDN=Infantile_hypophosphatasia|Hypophosphatasia|not_provided;CLNHGVS=NC_000001.11:g.21577632del;CLNREVSTAT=criteria_provided,_multiple_submitters,_no_conflicts;CLN…
1	21833551	284213	G	A	.	.	AF_EXAC=0.00001;ALLELEID=268450;CLNDISDB=MedGen:CN517202;CLNDN=not_provided;CLNHGVS=NC_000001.11:g.21833551G>A;CLNREVSTAT=criteria_provided,_single_submitter;CLNSIG=Pathogenic;CLNVC=single_nucleotide_variant;CLNVCSO=SO:0001483;GENEINFO=HSPG2:3339;MC=SO:0001587|nonsense;ORIGIN=1;RS=762281715
1	21846104	14917	T	C	.	.	ALLELEID=29956;CLNDISDB=MONDO:MONDO:0009717,MedGen:C4551479,OMIM:255800,Orphanet:ORPHA800;CLNDN=Schwartz-Jampel_syndrome;CLNHGVS=NC_000001.11:g.21846104T>C;CLNREVSTAT=no_assertion_criteria_provided;CLNSIG=Pathogenic;CLNVC=single_nucleotide_variant;CLNVCSO=SO:0001483;CLNVI=OMIM_Allelic_Variant:142461.0001;GENEINFO=HSPG2:3339;MC=SO:0001627|intron_variant;ORIGIN=1
1	21846447	800538	C	T	.	.	ALLELEID=789106;CLNDISDB=MONDO:MONDO:0009717,MedGen:C4551479,OMIM:255800,Orphanet:ORPHA800;CLNDN=Schwartz-Jampel_syndrome;CLNHGVS=NC_000001.11:g.21846447C>T;CLNREVSTAT=criteria_provided,_single_submitter;CLNSIG=Pathogenic;CLNVC=single_nucleotide_variant;CLNVCSO=SO:0001483;GENEINFO=HSPG2:3339;MC=SO:0001575|splice_donor_variant;ORIGIN=1
1	21850359	14922	T	C	.	.	ALLELEID=29961;CLNDISDB=MONDO:MONDO:0009717,MedGen:C4551479,OMIM:255800,Orphanet:ORPHA800;CLNDN=Schwartz-Jampel_syndrome;CLNHGVS=NC_000001.11:g.21850359T>C;CLNREVSTAT=no_assertion_criteria_provided;CLNSIG=Pathogenic;CLNVC=single_nucleotide_variant;CLNVCSO=SO:0001483;CLNVI=OMIM_Allelic_Variant:142461.0006;GENEINFO=HSPG2:3339;MC=SO:0001627|intron_variant;ORIGIN=1
1	21851790	265454	C	T	.	.	ALLELEID=259654;CLNDISDB=MedGen:CN517202;CLNDN=not_provided;CLNHGVS=NC_000001.11:g.21851790C>T;CLNREVSTAT=criteria_provided,_single_submitter;CLNSIG=Pathogenic;CLNVC=single_nucleotide_variant;CLNVCSO=SO:0001483;GENEINFO=HSPG2:3339;MC=SO:0001575|splice_donor_variant;ORIGIN=1;RS=778653296
1	21864874	14918	C	T	.	.	ALLELEID=29957;CLNDISDB=MONDO:MONDO:0009717,MedGen:C4551479,OMIM:255800,Orphanet:ORPHA800;CLNDN=Schwartz-Jampel_syndrome;CLNHGVS=NC_000001.11:g.21864874C>T;CLNREVSTAT=no_assertion_criteria_provided;CLNSIG=Pathogenic;CLNVC=single_nucleotide_variant;CLNVCSO=SO:0001483;CLNVI=OMIM_Allelic_Variant:142461.0002|UniProtKB_(protein):P98160#VAR_014122;GENEINFO=HSPG2:3339;MC=SO:0001583|missense_variant;ORIG…
1	21872243	801456	GGCAAAGTTGCCAAAAGAGA	G	.	.	ALLELEID=789932;CLNDISDB=MONDO:MONDO:0009717,MedGen:C4551479,OMIM:255800,Orphanet:ORPHA800;CLNDN=Schwartz-Jampel_syndrome;CLNHGVS=NC_000001.11:g.21872246_21872264del;CLNREVSTAT=criteria_provided,_single_submitter;CLNSIG=Pathogenic;CLNVC=Deletion;CLNVCSO=SO:0000159;GENEINFO=HSPG2:3339;MC=SO:0001589|frameshift_variant;ORIGIN=0
1	21874458	817179	TC	A	.	.	ALLELEID=805206;CLNDISDB=MedGen:CN517202;CLNDN=not_provided;CLNHGVS=NC_000001.11:g.21874458_21874459delinsA;CLNREVSTAT=criteria_provided,_single_submitter;CLNSIG=Pathogenic;CLNVC=Indel;CLNVCSO=SO:1000032;GENEINFO=HSPG2:3339;MC=SO:0001589|frameshift_variant;ORIGIN=1
1	21880517	280466	CCG	C	.	.	ALLELEID=263979;CLNDISDB=MedGen:CN517202;CLNDN=not_provided;CLNHGVS=NC_000001.11:g.21880519_21880520GC[2];CLNREVSTAT=criteria_provided,_single_submitter;CLNSIG=Pathogenic;CLNVC=Microsatellite;CLNVCSO=SO:0000289;GENEINFO=HSPG2:3339;MC=SO:0001589|frameshift_variant;ORIGIN=1;RS=886041667
1	22078546	208731	A	G	.	.	ALLELEID=205217;CLNDISDB=MeSH:D030342,MedGen:C0950123|MedGen:CN517202;CLNDN=Inborn_genetic_diseases|not_provided;CLNHGVS=NC_000001.11:g.22078546A>G;CLNREVSTAT=criteria_provided,_multiple_submitters,_no_conflicts;CLNSIG=Pathogenic;CLNVC=single_nucleotide_variant;CLNVCSO=SO:0001483;GENEINFO=CDC42:998;MC=SO:0001583|missense_variant;ORIGIN=1;RS=797044916
1	22086451	218950	A	G	.	.	ALLELEID=215784;CLNDISDB=MONDO:MONDO:0014757,MedGen:C4225222,OMIM:616737,Orphanet:ORPHA487796|MedGen:CN517202;CLNDN=Takenouchi-Kosaki_syndrome|not_provided;CLNHGVS=NC_000001.11:g.22086451A>G;CLNREVSTAT=criteria_provided,_multiple_submitters,_no_conflicts;CLNSIG=Pathogenic/Likely_pathogenic;CLNVC=single_nucleotide_variant;CLNVCSO=SO:0001483;CLNVI=OMIM_Allelic_Variant:116952.0001|UniProtKB_(protein…
1	22086456	208668	A	G	.	.	ALLELEID=205218;CLNDISDB=MONDO:MONDO:0014757,MedGen:C4225222,OMIM:616737,Orphanet:ORPHA487796|MeSH:D030342,MedGen:C0950123;CLNDN=Takenouchi-Kosaki_syndrome|Inborn_genetic_diseases;CLNHGVS=NC_000001.11:g.22086456A>G;CLNREVSTAT=criteria_provided,_single_submitter;CLNSIG=Pathogenic;CLNVC=single_nucleotide_variant;CLNVCSO=SO:0001483;CLNVI=OMIM_Allelic_Variant:116952.0002;GENEINFO=CDC42:998;MC=SO:0001…
1	22086463	450370	G	A	.	.	ALLELEID=442723;CLNDISDB=MedGen:CN517202;CLNDN=not_provided;CLNHGVS=NC_000001.11:g.22086463G>A;CLNREVSTAT=criteria_provided,_multiple_submitters,_no_conflicts;CLNSIG=Pathogenic/Likely_pathogenic;CLNVC=single_nucleotide_variant;CLNVCSO=SO:0001483;GENEINFO=CDC42:998;MC=SO:0001583|missense_variant;ORIGIN=33;RS=1553196096
1	22086507	487652	T	C	.	.	ALLELEID=480736;CLNDISDB=MONDO:MONDO:0014757,MedGen:C4225222,OMIM:616737,Orphanet:ORPHA487796|MedGen:CN517202;CLNDN=Takenouchi-Kosaki_syndrome|not_provided;CLNHGVS=NC_000001.11:g.22086507T>C;CLNREVSTAT=criteria_provided,_single_submitter;CLNSIG=Pathogenic;CLNVC=single_nucleotide_variant;CLNVCSO=SO:0001483;CLNVI=OMIM_Allelic_Variant:116952.0004;GENEINFO=CDC42:998;MC=SO:0001583|missense_variant;ORI…
1	22086856	487653	C	T	.	.	ALLELEID=480737;CLNDISDB=MedGen:CN517202;CLNDN=not_provided;CLNHGVS=NC_000001.11:g.22086856C>T;CLNREVSTAT=criteria_provided,_single_submitter;CLNSIG=Pathogenic;CLNVC=single_nucleotide_variant;CLNVCSO=SO:0001483;GENEINFO=CDC42:998;MC=SO:0001583|missense_variant;ORIGIN=32;RS=1553196134
1	22091452	487654	G	A	.	.	ALLELEID=480738;CLNDISDB=MONDO:MONDO:0014757,MedGen:C4225222,OMIM:616737,Orphanet:ORPHA487796|MedGen:CN239316;CLNDN=Takenouchi-Kosaki_syndrome|Noonan-Like_Syndrome_Disorder;CLNHGVS=NC_000001.11:g.22091452G>A;CLNREVSTAT=criteria_provided,_single_submitter;CLNSIG=Pathogenic;CLNVC=single_nucleotide_variant;CLNVCSO=SO:0001483;CLNVI=OMIM_Allelic_Variant:116952.0006;GENEINFO=CDC42:998;MC=SO:0001583|mis…
1	22120459	6308	T	C	.	.	ALLELEID=21347;CLNDISDB=MONDO:MONDO:0008019,MedGen:C2675014,OMIM:158330,Orphanet:ORPHA247768;CLNDN=Mullerian_aplasia_and_hyperandrogenism;CLNHGVS=NC_000001.11:g.22120459T>C;CLNREVSTAT=no_assertion_criteria_provided;CLNSIG=Pathogenic;CLNVC=single_nucleotide_variant;CLNVCSO=SO:0001483;CLNVI=OMIM_Allelic_Variant:603490.0001|UniProtKB_(protein):P56705#VAR_034703;GENEINFO=WNT4:54361;MC=SO:0001583|miss…
1	22121549	6309	G	A	.	.	ALLELEID=21348;CLNDISDB=MONDO:MONDO:0012734,MedGen:C2678492,OMIM:611812,Orphanet:ORPHA139466;CLNDN=Serkal_syndrome;CLNHGVS=NC_000001.11:g.22121549G>A;CLNREVSTAT=no_assertion_criteria_provided;CLNSIG=Pathogenic;CLNVC=single_nucleotide_variant;CLNVCSO=SO:0001483;CLNVI=OMIM_Allelic_Variant:603490.0002|UniProtKB_(protein):P56705#VAR_043499;GENEINFO=WNT4:54361;MC=SO:0001583|missense_variant;ORIGIN=1;R…
1	22129682	6310	G	A	.	.	AF_EXAC=0.00001;ALLELEID=21349;CLNDISDB=MONDO:MONDO:0008019,MedGen:C2675014,OMIM:158330,Orphanet:ORPHA247768;CLNDN=Mullerian_aplasia_and_hyperandrogenism;CLNHGVS=NC_000001.11:g.22129682G>A;CLNREVSTAT=no_assertion_criteria_provided;CLNSIG=Pathogenic;CLNVC=single_nucleotide_variant;CLNVCSO=SO:0001483;CLNVI=OMIM_Allelic_Variant:603490.0003;GENEINFO=WNT4:54361;MC=SO:0001583|missense_variant;ORIGIN=1;…
1	22142888	6311	A	G	.	.	ALLELEID=21350;CLNDISDB=MONDO:MONDO:0008019,MedGen:C2675014,OMIM:158330,Orphanet:ORPHA247768;CLNDN=Mullerian_aplasia_and_hyperandrogenism;CLNHGVS=NC_000001.11:g.22142888A>G;CLNREVSTAT=no_assertion_criteria_provided;CLNSIG=Pathogenic;CLNVC=single_nucleotide_variant;CLNVCSO=SO:0001483;CLNVI=OMIM_Allelic_Variant:603490.0004|UniProtKB_(protein):P56705#VAR_043497;GENEINFO=WNT4:54361;MC=SO:0001583|miss…
1	22639291	17073	C	T	.	.	AF_EXAC=0.00006;ALLELEID=32112;CLNDISDB=MONDO:MONDO:0013343,MedGen:C3150902,OMIM:613652;CLNDN=C1q_deficiency;CLNHGVS=NC_000001.11:g.22639291C>T;CLNREVSTAT=no_assertion_criteria_provided;CLNSIG=Pathogenic;CLNVC=single_nucleotide_variant;CLNVCSO=SO:0001483;CLNVI=OMIM_Allelic_Variant:120550.0001;GENEINFO=C1QA:712;MC=SO:0001587|nonsense;ORIGIN=1;RS=121909581
1	22639317	440740	G	A	.	.	ALLELEID=434365;CLNDISDB=MONDO:MONDO:0013343,MedGen:C3150902,OMIM:613652;CLNDN=C1q_deficiency;CLNHGVS=NC_000001.11:g.22639317G>A;CLNREVSTAT=no_assertion_criteria_provided;CLNSIG=Pathogenic;CLNVC=single_nucleotide_variant;CLNVCSO=SO:0001483;CLNVI=OMIM_Allelic_Variant:120550.0002;GENEINFO=C1QA:712;MC=SO:0001587|nonsense;ORIGIN=1;RS=34139950
1	22644123	17071	G	A	.	.	AF_ESP=0.00008;AF_EXAC=0.00029;ALLELEID=32110;CLNDISDB=MONDO:MONDO:0013343,MedGen:C3150902,OMIM:613652;CLNDN=C1q_deficiency;CLNHGVS=NC_000001.11:g.22644123G>A;CLNREVSTAT=no_assertion_criteria_provided;CLNSIG=Pathogenic;CLNVC=single_nucleotide_variant;CLNVCSO=SO:0001483;CLNVI=OMIM_Allelic_Variant:120575.0003;GENEINFO=C1QC:714;MC=SO:0001583|missense_variant,SO:0001627|intron_variant;ORIGIN=1;RS=200…
1	22647250	17070	C	T	.	.	AF_EXAC=0.00001;ALLELEID=32109;CLNDISDB=MONDO:MONDO:0013343,MedGen:C3150902,OMIM:613652;CLNDN=C1q_deficiency;CLNHGVS=NC_000001.11:g.22647250C>T;CLNREVSTAT=no_assertion_criteria_provided;CLNSIG=Pathogenic;CLNVC=single_nucleotide_variant;CLNVCSO=SO:0001483;CLNVI=OMIM_Allelic_Variant:120575.0002;GENEINFO=C1QC:714;MC=SO:0001587|nonsense,SO:0001623|5_prime_UTR_variant;ORIGIN=1;RS=377549148
1	22647255	17069	AC	A	.	.	ALLELEID=32108;CLNDISDB=MONDO:MONDO:0013343,MedGen:C3150902,OMIM:613652;CLNDN=C1q_deficiency;CLNHGVS=NC_000001.11:g.22647258del;CLNREVSTAT=no_assertion_criteria_provided;CLNSIG=Pathogenic;CLNVC=Deletion;CLNVCSO=SO:0000159;CLNVI=OMIM_Allelic_Variant:120575.0001;GENEINFO=C1QC:714;MC=SO:0001589|frameshift_variant,SO:0001623|5_prime_UTR_variant;ORIGIN=1;RS=761681612
1	22647535	440743	G	A	.	.	AF_EXAC=0.00001;ALLELEID=434368;CLNDISDB=MONDO:MONDO:0013343,MedGen:C3150902,OMIM:613652;CLNDN=C1q_deficiency;CLNHGVS=NC_000001.11:g.22647535G>A;CLNREVSTAT=no_assertion_criteria_provided;CLNSIG=Pathogenic;CLNVC=single_nucleotide_variant;CLNVCSO=SO:0001483;CLNVI=OMIM_Allelic_Variant:120575.0004;GENEINFO=C1QC:714;MC=SO:0001583|missense_variant;ORIGIN=1;RS=752596663
1	22659644	440741	G	T	.	.	ALLELEID=434366;CLNDISDB=MONDO:MONDO:0013343,MedGen:C3150902,OMIM:613652;CLNDN=C1q_deficiency;CLNHGVS=NC_000001.11:g.22659644G>T;CLNREVSTAT=no_assertion_criteria_provided;CLNSIG=Pathogenic;CLNVC=single_nucleotide_variant;CLNVCSO=SO:0001483;CLNVI=OMIM_Allelic_Variant:120570.0002;GENEINFO=C1QB:713;MC=SO:0001575|splice_donor_variant;ORIGIN=1;RS=1361922961
1	22661354	440742	G	A	.	.	AF_EXAC=0.00002;ALLELEID=434367;CLNDISDB=MONDO:MONDO:0013343,MedGen:C3150902,OMIM:613652;CLNDN=C1q_deficiency;CLNHGVS=NC_000001.11:g.22661354G>A;CLNREVSTAT=no_assertion_criteria_provided;CLNSIG=Pathogenic;CLNVC=single_nucleotide_variant;CLNVCSO=SO:0001483;CLNVI=OMIM_Allelic_Variant:120570.0003;GENEINFO=C1QB:713;MC=SO:0001583|missense_variant;ORIGIN=1;RS=34813378
1	22907980	8532	C	T	.	.	ALLELEID=23571;CLNDISDB=MONDO:MONDO:0011361,MedGen:C1863600,OMIM:603688;CLNDN=Prostate_cancer/brain_cancer_susceptibility;CLNHGVS=NC_000001.11:g.22907980C>T;CLNREVSTAT=no_assertion_criteria_provided;CLNSIG=Pathogenic;CLNVC=single_nucleotide_variant;CLNVCSO=SO:0001483;CLNVI=OMIM_Allelic_Variant:600997.0001;GENEINFO=EPHB2:2048;MC=SO:0001587|nonsense;ORIGIN=2;RS=121912582
1	22908049	633783	C	T	.	.	AF_EXAC=0.00001;ALLELEID=622215;CLNDISDB=MONDO:MONDO:0032765,MedGen:CN259043,OMIM:618462;CLNDN=BLEEDING_DISORDER,_PLATELET-TYPE,_22;CLNHGVS=NC_000001.11:g.22908049C>T;CLNREVSTAT=no_assertion_criteria_provided;CLNSIG=Pathogenic;CLNVC=single_nucleotide_variant;CLNVCSO=SO:0001483;CLNVI=OMIM_Allelic_Variant:600997.0005;GENEINFO=EPHB2:2048;MC=SO:0001583|missense_variant;ORIGIN=1;RS=761749948
1	23068566	218912	G	A	.	.	ALLELEID=215724;CLNDISDB=MONDO:MONDO:0014751,MedGen:C4225229,OMIM:616728,Orphanet:ORPHA477993;CLNDN=Cleft_palate,_psychomotor_retardation,_and_distinctive_facial_features;CLNHGVS=NC_000001.11:g.23068566G>A;CLNREVSTAT=criteria_provided,_single_submitter;CLNSIG=Pathogenic;CLNVC=single_nucleotide_variant;CLNVCSO=SO:0001483;CLNVI=OMIM_Allelic_Variant:609132.0002;GENEINFO=KDM1A:23028;MC=SO:0001583|mis…
1	23077232	218913	A	G	.	.	ALLELEID=215725;CLNDISDB=MONDO:MONDO:0014751,MedGen:C4225229,OMIM:616728,Orphanet:ORPHA477993;CLNDN=Cleft_palate,_psychomotor_retardation,_and_distinctive_facial_features;CLNHGVS=NC_000001.11:g.23077232A>G;CLNREVSTAT=criteria_provided,_single_submitter;CLNSIG=Pathogenic;CLNVC=single_nucleotide_variant;CLNVCSO=SO:0001483;CLNVI=OMIM_Allelic_Variant:609132.0003;GENEINFO=KDM1A:23028;MC=SO:0001583|mis…
1	23082274	218911	T	C	.	.	ALLELEID=215723;CLNDISDB=MONDO:MONDO:0014751,MedGen:C4225229,OMIM:616728,Orphanet:ORPHA477993;CLNDN=Cleft_palate,_psychomotor_retardation,_and_distinctive_facial_features;CLNHGVS=NC_000001.11:g.23082274T>C;CLNREVSTAT=criteria_provided,_single_submitter;CLNSIG=Pathogenic;CLNVC=single_nucleotide_variant;CLNVCSO=SO:0001483;CLNVI=OMIM_Allelic_Variant:609132.0001;GENEINFO=KDM1A:23028;MC=SO:0001583|mis…
1	23692643	522687	AACTTCGC	A	.	.	ALLELEID=513403;CLNDISDB=MONDO:MONDO:0012938,MedGen:C2675512,OMIM:612562;CLNDN=Diamond-Blackfan_anemia_7;CLNHGVS=NC_000001.11:g.23692645_23692651del;CLNREVSTAT=criteria_provided,_single_submitter;CLNSIG=Pathogenic;CLNVC=Deletion;CLNVCSO=SO:0000159;GENEINFO=RPL11:6135;MC=SO:0001589|frameshift_variant;ORIGIN=4;RS=1553121678
1	23692659	5752	ACT	A	.	.	ALLELEID=20791;CLNDISDB=MONDO:MONDO:0012938,MedGen:C2675512,OMIM:612562;CLNDN=Diamond-Blackfan_anemia_7;CLNHGVS=NC_000001.11:g.23692660_23692661CT[1];CLNREVSTAT=no_assertion_criteria_provided;CLNSIG=Pathogenic;CLNVC=Microsatellite;CLNVCSO=SO:0000289;CLNVI=OMIM_Allelic_Variant:604175.0002;GENEINFO=RPL11:6135;MC=SO:0001589|frameshift_variant;ORIGIN=1
1	23692662	643018	CTG	C	.	.	ALLELEID=627541;CLNDISDB=Human_Phenotype_Ontology:HP:0004810,MONDO:MONDO:0015253,MedGen:C1260899,Orphanet:ORPHA124,SNOMED_CT:88854002;CLNDN=Diamond-Blackfan_anemia;CLNHGVS=NC_000001.11:g.23692664_23692665del;CLNREVSTAT=criteria_provided,_single_submitter;CLNSIG=Pathogenic;CLNVC=Deletion;CLNVCSO=SO:0000159;GENEINFO=RPL11:6135;MC=SO:0001589|frameshift_variant;ORIGIN=1
1	23692711	532180	GC	G	.	.	ALLELEID=515705;CLNDISDB=Human_Phenotype_Ontology:HP:0004810,MONDO:MONDO:0015253,MedGen:C1260899,Orphanet:ORPHA124,SNOMED_CT:88854002;CLNDN=Diamond-Blackfan_anemia;CLNHGVS=NC_000001.11:g.23692713del;CLNREVSTAT=criteria_provided,_single_submitter;CLNSIG=Pathogenic;CLNVC=Deletion;CLNVCSO=SO:0000159;GENEINFO=RPL11:6135;MC=SO:0001589|frameshift_variant;ORIGIN=1;RS=1553121684
1	23692717	280297	G	GT	.	.	ALLELEID=263980;CLNDISDB=MedGen:CN517202;CLNDN=not_provided;CLNHGVS=NC_000001.11:g.23692718dup;CLNREVSTAT=criteria_provided,_single_submitter;CLNSIG=Pathogenic;CLNVC=Duplication;CLNVCSO=SO:1000035;GENEINFO=RPL11:6135;MC=SO:0001589|frameshift_variant;ORIGIN=1;RS=886041528
1	23692744	451147	CCT	C	.	.	ALLELEID=442762;CLNDISDB=MedGen:CN517202;CLNDN=not_provided;CLNHGVS=NC_000001.11:g.23692745_23692746del;CLNREVSTAT=criteria_provided,_single_submitter;CLNSIG=Pathogenic;CLNVC=Deletion;CLNVCSO=SO:0000159;GENEINFO=RPL11:6135;MC=SO:0001589|frameshift_variant;ORIGIN=1;RS=1553121689
1	23693806	5754	G	A	.	.	ALLELEID=20793;CLNDISDB=MONDO:MONDO:0012938,MedGen:C2675512,OMIM:612562;CLNDN=Diamond-Blackfan_anemia_7;CLNHGVS=NC_000001.11:g.23693806G>A;CLNREVSTAT=no_assertion_criteria_provided;CLNSIG=Pathogenic;CLNVC=single_nucleotide_variant;CLNVCSO=SO:0001483;CLNVI=OMIM_Allelic_Variant:604175.0004;GENEINFO=RPL11:6135;MC=SO:0001574|splice_acceptor_variant;ORIGIN=1
1	23693808	856991	T	TA	.	.	ALLELEID=823641;CLNDISDB=Human_Phenotype_Ontology:HP:0004810,MONDO:MONDO:0015253,MedGen:C1260899,Orphanet:ORPHA124,SNOMED_CT:88854002;CLNDN=Diamond-Blackfan_anemia;CLNHGVS=NC_000001.11:g.23693809dup;CLNREVSTAT=criteria_provided,_single_submitter;CLNSIG=Pathogenic;CLNVC=Duplication;CLNVCSO=SO:1000035;GENEINFO=RPL11:6135;MC=SO:0001589|frameshift_variant;ORIGIN=1
1	23693851	100641	AT	A	.	.	ALLELEID=106513;CLNDISDB=MONDO:MONDO:0012938,MedGen:C2675512,OMIM:612562;CLNDN=Diamond-Blackfan_anemia_7;CLNHGVS=NC_000001.11:g.23693853del;CLNREVSTAT=no_assertion_criteria_provided;CLNSIG=Pathogenic;CLNVC=Deletion;CLNVCSO=SO:0000159;CLNVI=OMIM_Allelic_Variant:604175.0006;GENEINFO=RPL11:6135;MC=SO:0001589|frameshift_variant;ORIGIN=1;RS=587777120
1	23693872	5751	C	T	.	.	ALLELEID=20790;CLNDISDB=Human_Phenotype_Ontology:HP:0004810,MONDO:MONDO:0015253,MedGen:C1260899,Orphanet:ORPHA124,SNOMED_CT:88854002|MONDO:MONDO:0012938,MedGen:C2675512,OMIM:612562;CLNDN=Diamond-Blackfan_anemia|Diamond-Blackfan_anemia_7;CLNHGVS=NC_000001.11:g.23693872C>T;CLNREVSTAT=criteria_provided,_single_submitter;CLNSIG=Pathogenic;CLNVC=single_nucleotide_variant;CLNVCSO=SO:0001483;CLNVI=OMIM_…
1	23695875	100640	CAA	C	.	.	ALLELEID=106512;CLNDISDB=MONDO:MONDO:0012938,MedGen:C2675512,OMIM:612562;CLNDN=Diamond-Blackfan_anemia_7;CLNHGVS=NC_000001.11:g.23695877_23695878del;CLNREVSTAT=no_assertion_criteria_provided;CLNSIG=Pathogenic;CLNVC=Deletion;CLNVCSO=SO:0000159;CLNVI=OMIM_Allelic_Variant:604175.0005;GENEINFO=RPL11:6135;MC=SO:0001589|frameshift_variant;ORIGIN=1;RS=587777119
1	23695878	5753	AGAG	A	.	.	ALLELEID=20792;CLNDISDB=MONDO:MONDO:0012938,MedGen:C2675512,OMIM:612562;CLNDN=Diamond-Blackfan_anemia_7;CLNHGVS=NC_000001.11:g.23695880_23695882AGG[1];CLNREVSTAT=no_assertion_criteria_provided;CLNSIG=Pathogenic;CLNVC=Microsatellite;CLNVCSO=SO:0000289;CLNVI=OMIM_Allelic_Variant:604175.0003;GENEINFO=RPL11:6135;MC=SO:0001822|inframe_deletion;ORIGIN=1
1	23696342	639774	A	G	.	.	ALLELEID=650701;CLNDISDB=Human_Phenotype_Ontology:HP:0004810,MONDO:MONDO:0015253,MedGen:C1260899,Orphanet:ORPHA124,SNOMED_CT:88854002;CLNDN=Diamond-Blackfan_anemia;CLNHGVS=NC_000001.11:g.23696342A>G;CLNREVSTAT=criteria_provided,_single_submitter;CLNSIG=Pathogenic;CLNVC=single_nucleotide_variant;CLNVCSO=SO:0001483;GENEINFO=RPL11:6135;MC=SO:0001574|splice_acceptor_variant;ORIGIN=1
1	23796202	3680	G	T	.	.	ALLELEID=18719;CLNDISDB=MONDO:MONDO:0009257,MedGen:C0751161,OMIM:230350,Orphanet:ORPHA79238,SNOMED_CT:8849004;CLNDN=UDPglucose-4-epimerase_deficiency;CLNHGVS=NC_000001.11:g.23796202G>T;CLNREVSTAT=no_assertion_criteria_provided;CLNSIG=Pathogenic;CLNVC=single_nucleotide_variant;CLNVCSO=SO:0001483;CLNVI=OMIM_Allelic_Variant:606953.0006|UniProtKB_(protein):Q14376#VAR_002545;GENEINFO=GALE:2582;MC=SO:0…
1	23796234	21173	C	T	.	.	AF_EXAC=0.00003;ALLELEID=34025;CLNDISDB=MONDO:MONDO:0009257,MedGen:C0751161,OMIM:230350,Orphanet:ORPHA79238,SNOMED_CT:8849004;CLNDN=UDPglucose-4-epimerase_deficiency;CLNHGVS=NC_000001.11:g.23796234C>T;CLNREVSTAT=no_assertion_criteria_provided;CLNSIG=Pathogenic;CLNVC=single_nucleotide_variant;CLNVCSO=SO:0001483;CLNVI=UniProtKB_(protein):Q14376#VAR_037739;GENEINFO=GALE:2582;MC=SO:0001583|missense_v…
1	23796587	281922	C	A	.	.	AF_EXAC=0.00001;ALLELEID=266159;CLNDISDB=MedGen:CN517202;CLNDN=not_provided;CLNHGVS=NC_000001.11:g.23796587C>A;CLNREVSTAT=criteria_provided,_single_submitter;CLNSIG=Pathogenic;CLNVC=single_nucleotide_variant;CLNVCSO=SO:0001483;GENEINFO=GALE:2582;MC=SO:0001574|splice_acceptor_variant;ORIGIN=1;RS=779828095
1	23796742	664655	GC	G	.	.	ALLELEID=627619;CLNDISDB=MONDO:MONDO:0009257,MedGen:C0751161,OMIM:230350,Orphanet:ORPHA79238,SNOMED_CT:8849004;CLNDN=UDPglucose-4-epimerase_deficiency;CLNHGVS=NC_000001.11:g.23796745del;CLNREVSTAT=criteria_provided,_single_submitter;CLNSIG=Pathogenic;CLNVC=Deletion;CLNVCSO=SO:0000159;GENEINFO=GALE:2582;MC=SO:0001589|frameshift_variant;ORIGIN=1
1	23797128	3675	A	G	.	.	AF_EXAC=0.00001;ALLELEID=18714;CLNDISDB=MONDO:MONDO:0009257,MedGen:C0751161,OMIM:230350,Orphanet:ORPHA79238,SNOMED_CT:8849004;CLNDN=UDPglucose-4-epimerase_deficiency;CLNHGVS=NC_000001.11:g.23797128A>G;CLNREVSTAT=no_assertion_criteria_provided;CLNSIG=Pathogenic;CLNVC=single_nucleotide_variant;CLNVCSO=SO:0001483;CLNVI=OMIM_Allelic_Variant:606953.0001|UniProtKB_(protein):Q14376#VAR_002543;GENEINFO=G…
1	23797718	21171	G	A	.	.	ALLELEID=34023;CLNDISDB=MONDO:MONDO:0009257,MedGen:C0751161,OMIM:230350,Orphanet:ORPHA79238,SNOMED_CT:8849004|MedGen:CN517202;CLNDN=UDPglucose-4-epimerase_deficiency|not_provided;CLNHGVS=NC_000001.11:g.23797718G>A;CLNREVSTAT=criteria_provided,_single_submitter;CLNSIG=Pathogenic;CLNVC=single_nucleotide_variant;CLNVCSO=SO:0001483;CLNVI=UniProtKB_(protein):Q14376#VAR_037737;GENEINFO=GALE:2582;MC=SO:…
1	23797815	167124	G	T	.	.	ALLELEID=177739;CLNDISDB=MedGen:CN517202;CLNDN=not_provided;CLNHGVS=NC_000001.11:g.23797815G>T;CLNREVSTAT=criteria_provided,_single_submitter;CLNSIG=Pathogenic;CLNVC=single_nucleotide_variant;CLNVCSO=SO:0001483;GENEINFO=GALE:2582;MC=SO:0001587|nonsense;ORIGIN=1;RS=727503943
1	23798160	3678	T	C	.	.	ALLELEID=18717;CLNDISDB=MONDO:MONDO:0009257,MedGen:C0751161,OMIM:230350,Orphanet:ORPHA79238,SNOMED_CT:8849004;CLNDN=UDPglucose-4-epimerase_deficiency;CLNHGVS=NC_000001.11:g.23798160T>C;CLNREVSTAT=no_assertion_criteria_provided;CLNSIG=Pathogenic;CLNVC=single_nucleotide_variant;CLNVCSO=SO:0001483;CLNVI=OMIM_Allelic_Variant:606953.0004|UniProtKB_(protein):Q14376#VAR_002541;GENEINFO=GALE:2582;MC=SO:0…
1	23798188	3682	C	T	.	.	AF_EXAC=0.00001;ALLELEID=18721;CLNDISDB=MONDO:MONDO:0009257,MedGen:C0751161,OMIM:230350,Orphanet:ORPHA79238,SNOMED_CT:8849004|MedGen:C4017048|MedGen:CN517202;CLNDN=UDPglucose-4-epimerase_deficiency|Galactose_epimerase_deficiency,_severe|not_provided;CLNHGVS=NC_000001.11:g.23798188C>T;CLNREVSTAT=criteria_provided,_multiple_submitters,_no_conflicts;CLNSIG=Pathogenic/Likely_pathogenic;CLNVC=single_n…
1	23798195	197665	GA	G	.	.	ALLELEID=194826;CLNDISDB=MedGen:CN517202;CLNDN=not_provided;CLNHGVS=NC_000001.11:g.23798196del;CLNREVSTAT=criteria_provided,_single_submitter;CLNSIG=Pathogenic;CLNVC=Deletion;CLNVCSO=SO:0000159;GENEINFO=GALE:2582;MC=SO:0001589|frameshift_variant;ORIGIN=1;RS=794727702
1	23798199	3677	C	T	.	.	ALLELEID=18716;CLNDISDB=MONDO:MONDO:0009257,MedGen:C0751161,OMIM:230350,Orphanet:ORPHA79238,SNOMED_CT:8849004;CLNDN=UDPglucose-4-epimerase_deficiency;CLNHGVS=NC_000001.11:g.23798199C>T;CLNREVSTAT=no_assertion_criteria_provided;CLNSIG=Pathogenic;CLNVC=single_nucleotide_variant;CLNVCSO=SO:0001483;CLNVI=OMIM_Allelic_Variant:606953.0003|UniProtKB_(protein):Q14376#VAR_002540;GENEINFO=GALE:2582;MC=SO:0…
1	23798907	3676	T	C	.	.	ALLELEID=18715;CLNDISDB=MONDO:MONDO:0009257,MedGen:C0751161,OMIM:230350,Orphanet:ORPHA79238,SNOMED_CT:8849004|MedGen:CN517202;CLNDN=UDPglucose-4-epimerase_deficiency|not_provided;CLNHGVS=NC_000001.11:g.23798907T>C;CLNREVSTAT=criteria_provided,_single_submitter;CLNSIG=Pathogenic;CLNVC=single_nucleotide_variant;CLNVCSO=SO:0001483;CLNVI=HGMD:CM970571|OMIM_Allelic_Variant:606953.0002|UniProtKB_(prote…
1	23802525	31084	TAA	T	.	.	ALLELEID=40041;CLNDISDB=MONDO:MONDO:0009520,MedGen:C0268601,OMIM:246450,Orphanet:ORPHA20,SNOMED_CT:124611007|MedGen:CN517202;CLNDN=Deficiency_of_hydroxymethylglutaryl-CoA_lyase|not_provided;CLNHGVS=NC_000001.11:g.23802527_23802528del;CLNREVSTAT=criteria_provided,_multiple_submitters,_no_conflicts;CLNSIG=Pathogenic;CLNVC=Deletion;CLNVCSO=SO:0000159;CLNVI=OMIM_Allelic_Variant:613898.0006;GENEINFO=H…
1	23804441	11958	C	T	.	.	ALLELEID=26997;CLNDISDB=MONDO:MONDO:0009520,MedGen:C0268601,OMIM:246450,Orphanet:ORPHA20,SNOMED_CT:124611007;CLNDN=Deficiency_of_hydroxymethylglutaryl-CoA_lyase;CLNHGVS=NC_000001.11:g.23804441C>T;CLNREVSTAT=no_assertion_criteria_provided;CLNSIG=Pathogenic;CLNVC=single_nucleotide_variant;CLNVCSO=SO:0001483;CLNVI=OMIM_Allelic_Variant:613898.0005|UniProtKB_(protein):P35914#VAR_014202;GENEINFO=HMGCL:…
1	23808187	167180	T	C	.	.	ALLELEID=176929;CLNDISDB=MONDO:MONDO:0009520,MedGen:C0268601,OMIM:246450,Orphanet:ORPHA20,SNOMED_CT:124611007|MedGen:CN517202;CLNDN=Deficiency_of_hydroxymethylglutaryl-CoA_lyase|not_provided;CLNHGVS=NC_000001.11:g.23808187T>C;CLNREVSTAT=criteria_provided,_multiple_submitters,_no_conflicts;CLNSIG=Pathogenic/Likely_pathogenic;CLNVC=single_nucleotide_variant;CLNVCSO=SO:0001483;CLNVI=HGMD:CM962739|Un…
1	23808283	449033	G	T	.	.	AF_EXAC=0.00001;ALLELEID=442782;CLNDISDB=MONDO:MONDO:0009520,MedGen:C0268601,OMIM:246450,Orphanet:ORPHA20,SNOMED_CT:124611007|MedGen:CN517202;CLNDN=Deficiency_of_hydroxymethylglutaryl-CoA_lyase|not_provided;CLNHGVS=NC_000001.11:g.23808283G>T;CLNREVSTAT=criteria_provided,_single_submitter;CLNSIG=Pathogenic;CLNVC=single_nucleotide_variant;CLNVCSO=SO:0001483;GENEINFO=HMGCL:3155;MC=SO:0001583|missens…
1	23810790	521753	GGA	G	.	.	ALLELEID=511253;CLNDISDB=MONDO:MONDO:0009520,MedGen:C0268601,OMIM:246450,Orphanet:ORPHA20,SNOMED_CT:124611007|MeSH:D030342,MedGen:C0950123;CLNDN=Deficiency_of_hydroxymethylglutaryl-CoA_lyase|Inborn_genetic_diseases;CLNHGVS=NC_000001.11:g.23810791_23810792GA[1];CLNREVSTAT=criteria_provided,_multiple_submitters,_no_conflicts;CLNSIG=Pathogenic;CLNVC=Microsatellite;CLNVCSO=SO:0000289;GENEINFO=HMGCL:3…
1	23810798	523024	A	T	.	.	ALLELEID=513508;CLNDISDB=MONDO:MONDO:0009520,MedGen:C0268601,OMIM:246450,Orphanet:ORPHA20,SNOMED_CT:124611007;CLNDN=Deficiency_of_hydroxymethylglutaryl-CoA_lyase;CLNHGVS=NC_000001.11:g.23810798A>T;CLNREVSTAT=criteria_provided,_single_submitter;CLNSIG=Pathogenic;CLNVC=single_nucleotide_variant;CLNVCSO=SO:0001483;GENEINFO=HMGCL:3155;MC=SO:0001583|missense_variant,SO:0001627|intron_variant;ORIGIN=4;…
1	23817520	11954	CAG	C	.	.	ALLELEID=26993;CLNDISDB=MONDO:MONDO:0009520,MedGen:C0268601,OMIM:246450,Orphanet:ORPHA20,SNOMED_CT:124611007|MedGen:CN517202;CLNDN=Deficiency_of_hydroxymethylglutaryl-CoA_lyase|not_provided;CLNHGVS=NC_000001.11:g.23817521_23817522AG[2];CLNREVSTAT=criteria_provided,_multiple_submitters,_no_conflicts;CLNSIG=Pathogenic/Likely_pathogenic;CLNVC=Microsatellite;CLNVCSO=SO:0000289;CLNVI=OMIM_Allelic_Vari…
1	23820532	11957	C	T	.	.	AF_EXAC=0.00002;ALLELEID=26996;CLNDISDB=MONDO:MONDO:0009520,MedGen:C0268601,OMIM:246450,Orphanet:ORPHA20,SNOMED_CT:124611007|MedGen:CN517202;CLNDN=Deficiency_of_hydroxymethylglutaryl-CoA_lyase|not_provided;CLNHGVS=NC_000001.11:g.23820532C>T;CLNREVSTAT=criteria_provided,_multiple_submitters,_no_conflicts;CLNSIG=Pathogenic;CLNVC=single_nucleotide_variant;CLNVCSO=SO:0001483;CLNVI=HGMD:CM980987|OMIM_…
1	23820545	195033	C	A	.	.	AF_EXAC=0.00002;ALLELEID=192195;CLNDISDB=MONDO:MONDO:0009520,MedGen:C0268601,OMIM:246450,Orphanet:ORPHA20,SNOMED_CT:124611007|MedGen:CN517202;CLNDN=Deficiency_of_hydroxymethylglutaryl-CoA_lyase|not_provided;CLNHGVS=NC_000001.11:g.23820545C>A;CLNREVSTAT=criteria_provided,_multiple_submitters,_no_conflicts;CLNSIG=Pathogenic;CLNVC=single_nucleotide_variant;CLNVCSO=SO:0001483;CLNVI=Illumina_Clinical_…
1	23825385	521752	G	A	.	.	ALLELEID=511254;CLNDISDB=MONDO:MONDO:0009520,MedGen:C0268601,OMIM:246450,Orphanet:ORPHA20,SNOMED_CT:124611007|MeSH:D030342,MedGen:C0950123;CLNDN=Deficiency_of_hydroxymethylglutaryl-CoA_lyase|Inborn_genetic_diseases;CLNHGVS=NC_000001.11:g.23825385G>A;CLNREVSTAT=criteria_provided,_multiple_submitters,_no_conflicts;CLNSIG=Pathogenic;CLNVC=single_nucleotide_variant;CLNVCSO=SO:0001483;GENEINFO=HMGCL:3…
1	23825388	557324	GC	G	.	.	ALLELEID=541121;CLNDISDB=MONDO:MONDO:0009520,MedGen:C0268601,OMIM:246450,Orphanet:ORPHA20,SNOMED_CT:124611007;CLNDN=Deficiency_of_hydroxymethylglutaryl-CoA_lyase;CLNHGVS=NC_000001.11:g.23825389del;CLNREVSTAT=criteria_provided,_single_submitter;CLNSIG=Pathogenic;CLNVC=Deletion;CLNVCSO=SO:0000159;GENEINFO=HMGCL:3155;MC=SO:0001589|frameshift_variant;ORIGIN=0;RS=1409716731
1	23845837	681	G	A	.	.	AF_EXAC=0.00002;ALLELEID=15720;CLNDISDB=MONDO:MONDO:0009254,MedGen:C0016788,OMIM:230000,Orphanet:ORPHA349,SNOMED_CT:64716005;CLNDN=Fucosidosis;CLNHGVS=NC_000001.11:g.23845837G>A;CLNREVSTAT=criteria_provided,_single_submitter;CLNSIG=Pathogenic;CLNVC=single_nucleotide_variant;CLNVCSO=SO:0001483;CLNVI=OMIM_Allelic_Variant:612280.0001;GENEINFO=FUCA1:2517;MC=SO:0001587|nonsense;ORIGIN=1;RS=118204450
1	23846105	692	A	C	.	.	ALLELEID=15731;CLNDISDB=MONDO:MONDO:0009254,MedGen:C0016788,OMIM:230000,Orphanet:ORPHA349,SNOMED_CT:64716005;CLNDN=Fucosidosis;CLNHGVS=NC_000001.11:g.23846105A>C;CLNREVSTAT=no_assertion_criteria_provided;CLNSIG=Pathogenic;CLNVC=single_nucleotide_variant;CLNVCSO=SO:0001483;CLNVI=OMIM_Allelic_Variant:612280.0012|UniProtKB_(protein):P04066#VAR_016235;GENEINFO=FUCA1:2517;MC=SO:0001583|missense_varian…
1	23848649	686	C	T	.	.	AF_EXAC=0.00001;ALLELEID=15725;CLNDISDB=MONDO:MONDO:0009254,MedGen:C0016788,OMIM:230000,Orphanet:ORPHA349,SNOMED_CT:64716005;CLNDN=Fucosidosis;CLNHGVS=NC_000001.11:g.23848649C>T;CLNREVSTAT=no_assertion_criteria_provided;CLNSIG=Pathogenic;CLNVC=single_nucleotide_variant;CLNVCSO=SO:0001483;CLNVI=OMIM_Allelic_Variant:612280.0006;GENEINFO=FUCA1:2517;MC=SO:0001587|nonsense;ORIGIN=1;RS=80358197
1	23848671	683	C	A	.	.	ALLELEID=15722;CLNDISDB=MONDO:MONDO:0009254,MedGen:C0016788,OMIM:230000,Orphanet:ORPHA349,SNOMED_CT:64716005;CLNDN=Fucosidosis;CLNHGVS=NC_000001.11:g.23848671C>A;CLNREVSTAT=criteria_provided,_multiple_submitters,_no_conflicts;CLNSIG=Pathogenic;CLNVC=single_nucleotide_variant;CLNVCSO=SO:0001483;CLNVI=OMIM_Allelic_Variant:612280.0003;GENEINFO=FUCA1:2517;MC=SO:0001587|nonsense;ORIGIN=1;RS=80358195
1	23848684	198046	C	T	.	.	ALLELEID=195207;CLNDISDB=MONDO:MONDO:0009254,MedGen:C0016788,OMIM:230000,Orphanet:ORPHA349,SNOMED_CT:64716005|MedGen:CN517202;CLNDN=Fucosidosis|not_provided;CLNHGVS=NC_000001.11:g.23848684C>T;CLNREVSTAT=criteria_provided,_multiple_submitters,_no_conflicts;CLNSIG=Pathogenic;CLNVC=single_nucleotide_variant;CLNVCSO=SO:0001483;GENEINFO=FUCA1:2517;MC=SO:0001587|nonsense;ORIGIN=5;RS=794727774
1	23848727	218428	C	T	.	.	ALLELEID=215197;CLNDISDB=MedGen:CN517202;CLNDN=not_provided;CLNHGVS=NC_000001.11:g.23848727C>T;CLNREVSTAT=criteria_provided,_single_submitter;CLNSIG=Pathogenic;CLNVC=single_nucleotide_variant;CLNVCSO=SO:0001483;GENEINFO=FUCA1:2517;MC=SO:0001587|nonsense;ORIGIN=0;RS=864309551
1	23854359	684	C	T	.	.	ALLELEID=15723;CLNDISDB=MONDO:MONDO:0009254,MedGen:C0016788,OMIM:230000,Orphanet:ORPHA349,SNOMED_CT:64716005;CLNDN=Fucosidosis;CLNHGVS=NC_000001.11:g.23854359C>T;CLNREVSTAT=no_assertion_criteria_provided;CLNSIG=Pathogenic;CLNVC=single_nucleotide_variant;CLNVCSO=SO:0001483;CLNVI=OMIM_Allelic_Variant:612280.0004;GENEINFO=FUCA1:2517;MC=SO:0001575|splice_donor_variant;ORIGIN=1
1	23854518	633222	AG	A	.	.	ALLELEID=621079;CLNDISDB=MONDO:MONDO:0009254,MedGen:C0016788,OMIM:230000,Orphanet:ORPHA349,SNOMED_CT:64716005;CLNDN=Fucosidosis;CLNHGVS=NC_000001.11:g.23854520del;CLNREVSTAT=criteria_provided,_single_submitter;CLNSIG=Pathogenic;CLNVC=Deletion;CLNVCSO=SO:0000159;GENEINFO=FUCA1:2517;MC=SO:0001589|frameshift_variant;ORIGIN=1;RS=1557510081
1	23854539	100721	G	A	.	.	ALLELEID=106586;CLNDISDB=MONDO:MONDO:0009254,MedGen:C0016788,OMIM:230000,Orphanet:ORPHA349,SNOMED_CT:64716005;CLNDN=Fucosidosis;CLNHGVS=NC_000001.11:g.23854539G>A;CLNREVSTAT=no_assertion_criteria_provided;CLNSIG=Pathogenic;CLNVC=single_nucleotide_variant;CLNVCSO=SO:0001483;GENEINFO=FUCA1:2517;MC=SO:0001587|nonsense;ORIGIN=4;RS=587779399
1	23863148	687	G	T	.	.	ALLELEID=15726;CLNDISDB=MONDO:MONDO:0009254,MedGen:C0016788,OMIM:230000,Orphanet:ORPHA349,SNOMED_CT:64716005;CLNDN=Fucosidosis;CLNHGVS=NC_000001.11:g.23863148G>T;CLNREVSTAT=no_assertion_criteria_provided;CLNSIG=Pathogenic;CLNVC=single_nucleotide_variant;CLNVCSO=SO:0001483;CLNVI=OMIM_Allelic_Variant:612280.0007;GENEINFO=FUCA1:2517;MC=SO:0001587|nonsense;ORIGIN=1;RS=80358198
1	23863232	488519	C	T	.	.	ALLELEID=481387;CLNDISDB=MONDO:MONDO:0009254,MedGen:C0016788,OMIM:230000,Orphanet:ORPHA349,SNOMED_CT:64716005;CLNDN=Fucosidosis;CLNHGVS=NC_000001.11:g.23863232C>T;CLNREVSTAT=criteria_provided,_single_submitter;CLNSIG=Pathogenic;CLNVC=single_nucleotide_variant;CLNVCSO=SO:0001483;GENEINFO=FUCA1:2517;MC=SO:0001587|nonsense;ORIGIN=1;RS=189315801
1	23865551	100720	G	A	.	.	ALLELEID=106585;CLNDISDB=MONDO:MONDO:0009254,MedGen:C0016788,OMIM:230000,Orphanet:ORPHA349,SNOMED_CT:64716005;CLNDN=Fucosidosis;CLNHGVS=NC_000001.11:g.23865551G>A;CLNREVSTAT=no_assertion_criteria_provided;CLNSIG=Pathogenic;CLNVC=single_nucleotide_variant;CLNVCSO=SO:0001483;GENEINFO=FUCA1:2517;MC=SO:0001583|missense_variant;ORIGIN=4;RS=587779398
1	23865622	265438	A	T	.	.	AF_EXAC=0.00001;ALLELEID=259658;CLNDISDB=MedGen:CN517202;CLNDN=not_provided;CLNHGVS=NC_000001.11:g.23865622A>T;CLNREVSTAT=criteria_provided,_single_submitter;CLNSIG=Pathogenic;CLNVC=single_nucleotide_variant;CLNVCSO=SO:0001483;GENEINFO=FUCA1:2517;MC=SO:0001587|nonsense;ORIGIN=1;RS=781230182
1	23868043	685	G	A	.	.	AF_EXAC=0.00001;ALLELEID=15724;CLNDISDB=MONDO:MONDO:0009254,MedGen:C0016788,OMIM:230000,Orphanet:ORPHA349,SNOMED_CT:64716005;CLNDN=Fucosidosis;CLNHGVS=NC_000001.11:g.23868043G>A;CLNREVSTAT=no_assertion_criteria_provided;CLNSIG=Pathogenic;CLNVC=single_nucleotide_variant;CLNVCSO=SO:0001483;CLNVI=OMIM_Allelic_Variant:612280.0005;GENEINFO=FUCA1:2517;MC=SO:0001587|nonsense;ORIGIN=1;RS=80358196
1	24337687	219243	C	T	.	.	ALLELEID=217264;CLNDISDB=MedGen:CN234898;CLNDN=nonsyndromic_cleft_palate;CLNHGVS=NC_000001.11:g.24337687C>T;CLNREVSTAT=criteria_provided,_single_submitter;CLNSIG=Pathogenic;CLNVC=single_nucleotide_variant;CLNVCSO=SO:0001483;GENEINFO=GRHL3:57822;MC=SO:0001819|synonymous_variant;ORIGIN=32;RS=886037767
1	24337790	219244	G	T	.	.	ALLELEID=217265;CLNDISDB=MedGen:CN234898;CLNDN=nonsyndromic_cleft_palate;CLNHGVS=NC_000001.11:g.24337790G>T;CLNREVSTAT=criteria_provided,_single_submitter;CLNSIG=Pathogenic;CLNVC=single_nucleotide_variant;CLNVCSO=SO:0001483;GENEINFO=GRHL3:57822;MC=SO:0001575|splice_donor_variant;ORIGIN=32;RS=886037768
1	24338044	101518	G	A	.	.	AF_EXAC=0.00003;ALLELEID=107261;CLNDISDB=MONDO:MONDO:0011712,MedGen:C1847604,OMIM:606713;CLNDN=Van_der_Woude_syndrome_2;CLNHGVS=NC_000001.11:g.24338044G>A;CLNREVSTAT=no_assertion_criteria_provided;CLNSIG=Pathogenic;CLNVC=single_nucleotide_variant;CLNVCSO=SO:0001483;CLNVI=OMIM_Allelic_Variant:608317.0003|UniProtKB_(protein):Q8TE85#VAR_072616;GENEINFO=GRHL3:57822;MC=SO:0001583|missense_variant;ORIG…
1	24338050	465251	G	A	.	.	ALLELEID=448069;CLNDISDB=MONDO:MONDO:0011712,MedGen:C1847604,OMIM:606713;CLNDN=Van_der_Woude_syndrome_2;CLNHGVS=NC_000001.11:g.24338050G>A;CLNREVSTAT=criteria_provided,_single_submitter;CLNSIG=Pathogenic;CLNVC=single_nucleotide_variant;CLNVCSO=SO:0001483;GENEINFO=GRHL3:57822;MC=SO:0001587|nonsense;ORIGIN=1;RS=1553172687
1	24338064	219245	T	TC	.	.	ALLELEID=217266;CLNDISDB=MedGen:CN234898;CLNDN=nonsyndromic_cleft_palate;CLNHGVS=NC_000001.11:g.24338067dup;CLNREVSTAT=criteria_provided,_single_submitter;CLNSIG=Pathogenic;CLNVC=Duplication;CLNVCSO=SO:1000035;GENEINFO=GRHL3:57822;MC=SO:0001589|frameshift_variant;ORIGIN=4;RS=886037769
1	24339684	101516	C	CTG	.	.	ALLELEID=107259;CLNDISDB=MONDO:MONDO:0011712,MedGen:C1847604,OMIM:606713;CLNDN=Van_der_Woude_syndrome_2;CLNHGVS=NC_000001.11:g.24339685_24339686insGT;CLNREVSTAT=no_assertion_criteria_provided;CLNSIG=Pathogenic;CLNVC=Insertion;CLNVCSO=SO:0000667;CLNVI=OMIM_Allelic_Variant:608317.0001;GENEINFO=GRHL3:57822;MC=SO:0001589|frameshift_variant;ORIGIN=1;RS=879255573
1	24342238	101520	C	T	.	.	ALLELEID=107263;CLNDISDB=MONDO:MONDO:0011712,MedGen:C1847604,OMIM:606713;CLNDN=Van_der_Woude_syndrome_2;CLNHGVS=NC_000001.11:g.24342238C>T;CLNREVSTAT=no_assertion_criteria_provided;CLNSIG=Pathogenic;CLNVC=single_nucleotide_variant;CLNVCSO=SO:0001483;CLNVI=OMIM_Allelic_Variant:608317.0005|UniProtKB_(protein):Q8TE85#VAR_072617;GENEINFO=GRHL3:57822;MC=SO:0001583|missense_variant;ORIGIN=1;RS=879255245
1	24342773	219246	GT	G	.	.	ALLELEID=217267;CLNDISDB=MedGen:CN234898;CLNDN=nonsyndromic_cleft_palate;CLNHGVS=NC_000001.11:g.24342774del;CLNREVSTAT=criteria_provided,_single_submitter;CLNSIG=Pathogenic;CLNVC=Deletion;CLNVCSO=SO:0000159;GENEINFO=GRHL3:57822;MC=SO:0001575|splice_donor_variant;ORIGIN=4;RS=886037770
1	24343026	101519	G	T	.	.	ALLELEID=107262;CLNDISDB=MONDO:MONDO:0011712,MedGen:C1847604,OMIM:606713;CLNDN=Van_der_Woude_syndrome_2;CLNHGVS=NC_000001.11:g.24343026G>T;CLNREVSTAT=no_assertion_criteria_provided;CLNSIG=Pathogenic;CLNVC=single_nucleotide_variant;CLNVCSO=SO:0001483;CLNVI=OMIM_Allelic_Variant:608317.0004;GENEINFO=GRHL3:57822;MC=SO:0001575|splice_donor_variant;ORIGIN=1;RS=879255244
1	24347482	101517	CGGAG	C	.	.	ALLELEID=107260;CLNDISDB=MONDO:MONDO:0011712,MedGen:C1847604,OMIM:606713;CLNDN=Van_der_Woude_syndrome_2;CLNHGVS=NC_000001.11:g.24347483_24347486GGAG[1];CLNREVSTAT=no_assertion_criteria_provided;CLNSIG=Pathogenic;CLNVC=Microsatellite;CLNVCSO=SO:0000289;CLNVI=OMIM_Allelic_Variant:608317.0002;GENEINFO=GRHL3:57822;MC=SO:0001589|frameshift_variant;ORIGIN=1;RS=879255243
1	25284753	17712	T	C	.	.	AF_EXAC=0.00111;AF_TGP=0.00080;ALLELEID=32751;CLNDISDB=MedGen:C4015919;CLNDN=RhD_category_D-VII;CLNHGVS=NC_000001.11:g.25284753T>C;CLNREVSTAT=no_assertion_criteria_provided;CLNSIG=Pathogenic;CLNVC=single_nucleotide_variant;CLNVCSO=SO:0001483;CLNVI=OMIM_Allelic_Variant:111680.0002|UniProtKB_(protein):Q02161#VAR_006919;GENEINFO=RHD:6007|RSRP1:57035;MC=SO:0001583|missense_variant,SO:0001623|5_prime_…
1	25303329	17713	T	G	.	.	AF_EXAC=0.00291;AF_TGP=0.00120;ALLELEID=32752;CLNDISDB=MedGen:C4015920;CLNDN=Rhd,_weak_d,_type_I;CLNHGVS=NC_000001.11:g.25303329T>G;CLNREVSTAT=no_assertion_criteria_provided;CLNSIG=Pathogenic;CLNVC=single_nucleotide_variant;CLNVCSO=SO:0001483;CLNVI=OMIM_Allelic_Variant:111680.0003;GENEINFO=RHD:6007|RSRP1:57035;MC=SO:0001583|missense_variant,SO:0001619|non-coding_transcript_variant,SO:0001627|intr…
1	25385733	523642	T	TATGAAGC	.	.	ALLELEID=514290;CLNDISDB=MedGen:C4693796,OMIM:617970;CLNDN=RH-NULL,_AMORPH_TYPE;CLNHGVS=NC_000001.11:g.25385735_25385741dup;CLNREVSTAT=no_assertion_criteria_provided;CLNSIG=Pathogenic;CLNVC=Duplication;CLNVCSO=SO:1000035;CLNVI=OMIM_Allelic_Variant:111700.0006;GENEINFO=RHCE:6006;MC=SO:0001589|frameshift_variant,SO:0001627|intron_variant;ORIGIN=1;RS=1553156106
1	25543762	468290	TG	T	.	.	ALLELEID=447723;CLNDISDB=MONDO:MONDO:0011374,MedGen:C1863512,OMIM:603813|MedGen:CN517202;CLNDN=Familial_hypercholesterolemia_4|not_provided;CLNHGVS=NC_000001.11:g.25543769del;CLNREVSTAT=criteria_provided,_multiple_submitters,_no_conflicts;CLNSIG=Pathogenic/Likely_pathogenic;CLNVC=Deletion;CLNVCSO=SO:0000159;CLNVI=OMIM_Allelic_Variant:605747.0006;GENEINFO=LDLRAP1:26119;MC=SO:0001589|frameshift_var…
1	25543763	4773	G	A	.	.	ALLELEID=19812;CLNDISDB=MONDO:MONDO:0011374,MedGen:C1863512,OMIM:603813;CLNDN=Familial_hypercholesterolemia_4;CLNHGVS=NC_000001.11:g.25543763G>A;CLNREVSTAT=criteria_provided,_single_submitter;CLNSIG=Pathogenic;CLNVC=single_nucleotide_variant;CLNVCSO=SO:0001483;CLNVI=OMIM_Allelic_Variant:605747.0001;GENEINFO=LDLRAP1:26119;MC=SO:0001587|nonsense;ORIGIN=1;RS=121908324
1	25543770	4777	C	CG	.	.	ALLELEID=19816;CLNDISDB=MONDO:MONDO:0011374,MedGen:C1863512,OMIM:603813;CLNDN=Familial_hypercholesterolemia_4;CLNHGVS=NC_000001.11:g.25543772dup;CLNREVSTAT=no_assertion_criteria_provided;CLNSIG=Pathogenic;CLNVC=Duplication;CLNVCSO=SO:1000035;CLNVI=OMIM_Allelic_Variant:605747.0005;GENEINFO=LDLRAP1:26119;MC=SO:0001589|frameshift_variant;ORIGIN=1;RS=1553170279
1	25553921	4779	G	C	.	.	AF_EXAC=0.00001;ALLELEID=19818;CLNDISDB=MONDO:MONDO:0011374,MedGen:C1863512,OMIM:603813;CLNDN=Familial_hypercholesterolemia_4;CLNHGVS=NC_000001.11:g.25553921G>C;CLNREVSTAT=criteria_provided,_single_submitter;CLNSIG=Pathogenic;CLNVC=single_nucleotide_variant;CLNVCSO=SO:0001483;CLNVI=OMIM_Allelic_Variant:605747.0007;GENEINFO=LDLRAP1:26119;ORIGIN=1;RS=755104973
1	25557214	4775	C	T	.	.	ALLELEID=19814;CLNDISDB=MONDO:MONDO:0011374,MedGen:C1863512,OMIM:603813;CLNDN=Familial_hypercholesterolemia_4;CLNHGVS=NC_000001.11:g.25557214C>T;CLNREVSTAT=criteria_provided,_single_submitter;CLNSIG=Pathogenic;CLNVC=single_nucleotide_variant;CLNVCSO=SO:0001483;CLNVI=OMIM_Allelic_Variant:605747.0003;GENEINFO=LDLRAP1:26119;MC=SO:0001587|nonsense;ORIGIN=1;RS=121908325
1	25557237	620519	C	A	.	.	ALLELEID=611516;CLNDISDB=MedGen:CN517202;CLNDN=not_provided;CLNHGVS=NC_000001.11:g.25557237C>A;CLNREVSTAT=criteria_provided,_single_submitter;CLNSIG=Pathogenic;CLNVC=single_nucleotide_variant;CLNVCSO=SO:0001483;GENEINFO=LDLRAP1:26119;MC=SO:0001587|nonsense;ORIGIN=1;RS=777648532
1	25557238	662264	C	CA	.	.	ALLELEID=627723;CLNDISDB=MONDO:MONDO:0011374,MedGen:C1863512,OMIM:603813;CLNDN=Familial_hypercholesterolemia_4;CLNHGVS=NC_000001.11:g.25557239dup;CLNREVSTAT=criteria_provided,_single_submitter;CLNSIG=Pathogenic;CLNVC=Duplication;CLNVCSO=SO:1000035;GENEINFO=LDLRAP1:26119;MC=SO:0001589|frameshift_variant;ORIGIN=1
1	25557240	4774	C	CA	.	.	ALLELEID=19813;CLNDISDB=MONDO:MONDO:0011374,MedGen:C1863512,OMIM:603813;CLNDN=Familial_hypercholesterolemia_4;CLNHGVS=NC_000001.11:g.25557240_25557241insA;CLNREVSTAT=no_assertion_criteria_provided;CLNSIG=Pathogenic;CLNVC=Insertion;CLNVCSO=SO:0000667;CLNVI=OMIM_Allelic_Variant:605747.0002;GENEINFO=LDLRAP1:26119;MC=SO:0001589|frameshift_variant;ORIGIN=1;RS=1557703339
1	25557269	4780	T	G	.	.	ALLELEID=19819;CLNDISDB=MONDO:MONDO:0011374,MedGen:C1863512,OMIM:603813;CLNDN=Familial_hypercholesterolemia_4;CLNHGVS=NC_000001.11:g.25557269T>G;CLNREVSTAT=no_assertion_criteria_provided;CLNSIG=Pathogenic;CLNVC=single_nucleotide_variant;CLNVCSO=SO:0001483;CLNVI=OMIM_Allelic_Variant:605747.0008;GENEINFO=LDLRAP1:26119;MC=SO:0001575|splice_donor_variant;ORIGIN=1;RS=1461905374
1	25563104	860136	AG	A	.	.	ALLELEID=823847;CLNDISDB=MONDO:MONDO:0011374,MedGen:C1863512,OMIM:603813;CLNDN=Familial_hypercholesterolemia_4;CLNHGVS=NC_000001.11:g.25563108del;CLNREVSTAT=criteria_provided,_single_submitter;CLNSIG=Pathogenic;CLNVC=Deletion;CLNVCSO=SO:0000159;GENEINFO=LDLRAP1:26119;MC=SO:0001589|frameshift_variant;ORIGIN=1
1	25563135	4781	A	AC	.	.	ALLELEID=19820;CLNDISDB=MONDO:MONDO:0011374,MedGen:C1863512,OMIM:603813;CLNDN=Familial_hypercholesterolemia_4;CLNHGVS=NC_000001.11:g.25563140dup;CLNREVSTAT=criteria_provided,_single_submitter;CLNSIG=Pathogenic;CLNVC=Duplication;CLNVCSO=SO:1000035;CLNVI=OMIM_Allelic_Variant:605747.0009;GENEINFO=LDLRAP1:26119;MC=SO:0001589|frameshift_variant;ORIGIN=1;RS=781585299
1	25566928	520396	C	T	.	.	AF_EXAC=0.00002;ALLELEID=511000;CLNDISDB=MONDO:MONDO:0011374,MedGen:C1863512,OMIM:603813;CLNDN=Familial_hypercholesterolemia_4;CLNHGVS=NC_000001.11:g.25566928C>T;CLNREVSTAT=no_assertion_criteria_provided;CLNSIG=Pathogenic;CLNVC=single_nucleotide_variant;CLNVCSO=SO:0001483;CLNVI=OMIM_Allelic_Variant:605747.0011;GENEINFO=LDLRAP1:26119;MC=SO:0001583|missense_variant;ORIGIN=1;RS=753151497
1	25800158	665196	CGGCCGCCCCGCCCCCGGCCCCGCCCCGCTCTTTCGCTTCCCGGGCCGCCGGCAGCCGCCGCCAGCCGCAGCCATGGGCCGGGCCCGGCCGGGCCAACGCG	C	.	.	ALLELEID=650633;CLNDISDB=MedGen:C0410180,OMIM:602771,Orphanet:ORPHA97244,SNOMED_CT:240063002;CLNDN=Eichsfeld_type_congenital_muscular_dystrophy;CLNHGVS=NC_000001.11:g.25800167_25800266del;CLNREVSTAT=criteria_provided,_single_submitter;CLNSIG=Pathogenic;CLNVC=Deletion;CLNVCSO=SO:0000159;GENEINFO=SELENON:57190;ORIGIN=1
1	25800174	659413	GGCCCCGCCCCGCTCTTTCGCTTCCCGGGCCGCCGGCAGCCGCCGCCAGCCGCAGCCATGGGCCGGGCCCGGCCGGGCCAACGCGGGCCGCCCAGCCCCGGCCCCGCCGCGCAGCCTCCCGCGCCACCGCGCCGCCGCGCCCGTTCCCTGGCGCTGCTCGGAGCCCTGCTGGCCGCCGCCGCTGCCGCCGCCGTCCGGGTCTGCGCCCGCCACGCCGAGGCCCAGGCGGCCGCGCGGCA	G	.	.	ALLELEID=650648;CLNDISDB=MedGen:C0410180,OMIM:602771,Orphanet:ORPHA97244,SNOMED_CT:240063002;CLNDN=Eichsfeld_type_congenital_muscular_dystrophy;CLNHGVS=NC_000001.11:g.25800176_25800413del;CLNREVSTAT=criteria_provided,_single_submitter;CLNSIG=Pathogenic;CLNVC=Deletion;CLNVCSO=SO:0000159;GENEINFO=SELENON:57190;ORIGIN=1
1	25800211	373075	AGCCGCCGCCAGCCGCAGCCATGGGCCGGGCCCGGCCGGGCCAACGCGGGCCGCCCAGCCCCGGCCCCGCCGCGCAGCCTCCCGCGCCACCGC	A	.	.	ALLELEID=359257;CLNDISDB=MONDO:MONDO:0009711,MedGen:C0546264,OMIM:255310,Orphanet:ORPHA2020,SNOMED_CT:240084007|MedGen:C0410180,OMIM:602771,Orphanet:ORPHA97244,SNOMED_CT:240063002|MedGen:CN517202;CLNDN=Congenital_myopathy_with_fiber_type_disproportion|Eichsfeld_type_congenital_muscular_dystrophy|not_provided;CLNHGVS=NC_000001.11:g.25800220_25800311del;CLNREVSTAT=criteria_provided,_multiple_submit…
1	25800231	4491	A	G	.	.	ALLELEID=19530;CLNDISDB=MedGen:C0410180,OMIM:602771,Orphanet:ORPHA97244,SNOMED_CT:240063002|MedGen:CN517202;CLNDN=Eichsfeld_type_congenital_muscular_dystrophy|not_provided;CLNHGVS=NC_000001.11:g.25800231A>G;CLNREVSTAT=criteria_provided,_multiple_submitters,_no_conflicts;CLNSIG=Pathogenic;CLNVC=single_nucleotide_variant;CLNVCSO=SO:0001483;CLNVI=OMIM_Allelic_Variant:606210.0003;GENEINFO=SELENON:571…
1	25800232	530813	T	C	.	.	ALLELEID=515885;CLNDISDB=MedGen:C0410180,OMIM:602771,Orphanet:ORPHA97244,SNOMED_CT:240063002;CLNDN=Eichsfeld_type_congenital_muscular_dystrophy;CLNHGVS=NC_000001.11:g.25800232T>C;CLNREVSTAT=criteria_provided,_single_submitter;CLNSIG=Pathogenic;CLNVC=single_nucleotide_variant;CLNVCSO=SO:0001483;GENEINFO=SELENON:57190;MC=SO:0001582|initiatior_codon_variant,SO:0001583|missense_variant;ORIGIN=1;RS=11…
1	25800232	461632	T	G	.	.	ALLELEID=448054;CLNDISDB=MedGen:C0410180,OMIM:602771,Orphanet:ORPHA97244,SNOMED_CT:240063002;CLNDN=Eichsfeld_type_congenital_muscular_dystrophy;CLNHGVS=NC_000001.11:g.25800232T>G;CLNREVSTAT=criteria_provided,_single_submitter;CLNSIG=Pathogenic;CLNVC=single_nucleotide_variant;CLNVCSO=SO:0001483;GENEINFO=SELENON:57190;MC=SO:0001582|initiatior_codon_variant,SO:0001583|missense_variant;ORIGIN=1;RS=11…
1	25800232	623320	T	TGGGCC	.	.	ALLELEID=612256;CLNDISDB=MedGen:C0410180,OMIM:602771,Orphanet:ORPHA97244,SNOMED_CT:240063002;CLNDN=Eichsfeld_type_congenital_muscular_dystrophy;CLNHGVS=NC_000001.11:g.25800233_25800237GGGCC[3];CLNREVSTAT=criteria_provided,_single_submitter;CLNSIG=Pathogenic;CLNVC=Microsatellite;CLNVCSO=SO:0000289;GENEINFO=SELENON:57190;MC=SO:0001582|initiatior_codon_variant,SO:0001589|frameshift_variant;ORIGIN=0
1	25800232	280406	TGGGCCGGGCCCGGCCGGGCCAACGC	T	.	.	ALLELEID=264015;CLNDISDB=MedGen:CN517202;CLNDN=not_provided;CLNHGVS=NC_000001.11:g.25800239_25800263del;CLNREVSTAT=criteria_provided,_single_submitter;CLNSIG=Pathogenic;CLNVC=Deletion;CLNVCSO=SO:0000159;GENEINFO=SELENON:57190;MC=SO:0001582|initiatior_codon_variant,SO:0001589|frameshift_variant;ORIGIN=1;RS=886041619
1	25800233	193432	G	GGGCCGGGCCC	.	.	ALLELEID=190596;CLNDISDB=MedGen:C0410180,OMIM:602771,Orphanet:ORPHA97244,SNOMED_CT:240063002|MedGen:CN517202;CLNDN=Eichsfeld_type_congenital_muscular_dystrophy|not_provided;CLNHGVS=NC_000001.11:g.25800243_25800252dup;CLNREVSTAT=criteria_provided,_multiple_submitters,_no_conflicts;CLNSIG=Pathogenic;CLNVC=Duplication;CLNVCSO=SO:1000035;GENEINFO=SELENON:57190;MC=SO:0001589|frameshift_variant;ORIGIN=…
1	25800270	193429	C	CCCGGCCCCGCCGCGCAGCCTCCCGCGCCA	.	.	ALLELEID=190593;CLNDISDB=MedGen:CN517202;CLNDN=not_provided;CLNHGVS=NC_000001.11:g.25800274_25800302dup;CLNREVSTAT=criteria_provided,_single_submitter;CLNSIG=Pathogenic;CLNVC=Duplication;CLNVCSO=SO:1000035;GENEINFO=SELENON:57190;MC=SO:0001589|frameshift_variant;ORIGIN=1;RS=797044620
1	25800396	574438	C	T	.	.	ALLELEID=557015;CLNDISDB=MedGen:C0410180,OMIM:602771,Orphanet:ORPHA97244,SNOMED_CT:240063002;CLNDN=Eichsfeld_type_congenital_muscular_dystrophy;CLNHGVS=NC_000001.11:g.25800396C>T;CLNREVSTAT=criteria_provided,_single_submitter;CLNSIG=Pathogenic;CLNVC=single_nucleotide_variant;CLNVCSO=SO:0001483;GENEINFO=SELENON:57190;MC=SO:0001587|nonsense;ORIGIN=1;RS=1557814050
1	25801105	523931	C	CGG	.	.	ALLELEID=514427;CLNDISDB=MedGen:C0410180,OMIM:602771,Orphanet:ORPHA97244,SNOMED_CT:240063002|MedGen:CN517202;CLNDN=Eichsfeld_type_congenital_muscular_dystrophy|not_provided;CLNHGVS=NC_000001.11:g.25801108_25801109dup;CLNREVSTAT=criteria_provided,_multiple_submitters,_no_conflicts;CLNSIG=Pathogenic;CLNVC=Duplication;CLNVCSO=SO:1000035;GENEINFO=SELENON:57190;MC=SO:0001589|frameshift_variant;ORIGIN=…
1	25801158	662908	CA	C	.	.	ALLELEID=627729;CLNDISDB=MedGen:C0410180,OMIM:602771,Orphanet:ORPHA97244,SNOMED_CT:240063002;CLNDN=Eichsfeld_type_congenital_muscular_dystrophy;CLNHGVS=NC_000001.11:g.25801159del;CLNREVSTAT=criteria_provided,_single_submitter;CLNSIG=Pathogenic;CLNVC=Deletion;CLNVCSO=SO:0000159;GENEINFO=SELENON:57190;MC=SO:0001589|frameshift_variant;ORIGIN=1
1	25801161	95962	G	T	.	.	ALLELEID=101858;CLNDISDB=MedGen:CN517202;CLNDN=not_provided;CLNHGVS=NC_000001.11:g.25801161G>T;CLNREVSTAT=criteria_provided,_single_submitter;CLNSIG=Pathogenic;CLNVC=single_nucleotide_variant;CLNVCSO=SO:0001483;GENEINFO=SELENON:57190;MC=SO:0001575|splice_donor_variant;ORIGIN=1;RS=398124360
1	25805219	837936	C	T	.	.	ALLELEID=823853;CLNDISDB=MedGen:C0410180,OMIM:602771,Orphanet:ORPHA97244,SNOMED_CT:240063002;CLNDN=Eichsfeld_type_congenital_muscular_dystrophy;CLNHGVS=NC_000001.11:g.25805219C>T;CLNREVSTAT=criteria_provided,_single_submitter;CLNSIG=Pathogenic;CLNVC=single_nucleotide_variant;CLNVCSO=SO:0001483;GENEINFO=SELENON:57190;MC=SO:0001587|nonsense;ORIGIN=1
1	25808707	461634	G	A	.	.	ALLELEID=447750;CLNDISDB=MedGen:C0410180,OMIM:602771,Orphanet:ORPHA97244,SNOMED_CT:240063002;CLNDN=Eichsfeld_type_congenital_muscular_dystrophy;CLNHGVS=NC_000001.11:g.25808707G>A;CLNREVSTAT=criteria_provided,_single_submitter;CLNSIG=Pathogenic;CLNVC=single_nucleotide_variant;CLNVCSO=SO:0001483;GENEINFO=SELENON:57190;MC=SO:0001587|nonsense;ORIGIN=1;RS=1553120047
1	25808724	419984	C	CTGAGCAT	.	.	ALLELEID=405144;CLNDISDB=MedGen:CN517202;CLNDN=not_provided;CLNHGVS=NC_000001.11:g.25808725_25808731dup;CLNREVSTAT=criteria_provided,_single_submitter;CLNSIG=Pathogenic;CLNVC=Duplication;CLNVCSO=SO:1000035;GENEINFO=SELENON:57190;MC=SO:0001589|frameshift_variant;ORIGIN=1;RS=1553120055
1	25808753	4494	C	CA	.	.	ALLELEID=19533;CLNDISDB=MedGen:C0410180,OMIM:602771,Orphanet:ORPHA97244,SNOMED_CT:240063002|MedGen:CN517202;CLNDN=Eichsfeld_type_congenital_muscular_dystrophy|not_provided;CLNHGVS=NC_000001.11:g.25808755dup;CLNREVSTAT=criteria_provided,_multiple_submitters,_no_conflicts;CLNSIG=Pathogenic;CLNVC=Duplication;CLNVCSO=SO:1000035;CLNVI=OMIM_Allelic_Variant:606210.0006;GENEINFO=SELENON:57190;MC=SO:00015…
1	25809080	657794	C	T	.	.	ALLELEID=627732;CLNDISDB=MedGen:C0410180,OMIM:602771,Orphanet:ORPHA97244,SNOMED_CT:240063002|MedGen:CN517202;CLNDN=Eichsfeld_type_congenital_muscular_dystrophy|not_provided;CLNHGVS=NC_000001.11:g.25809080C>T;CLNREVSTAT=criteria_provided,_multiple_submitters,_no_conflicts;CLNSIG=Pathogenic/Likely_pathogenic;CLNVC=single_nucleotide_variant;CLNVCSO=SO:0001483;GENEINFO=SELENON:57190;MC=SO:0001583|mis…
1	25809092	872766	C	T	.	.	ALLELEID=858936;CLNDISDB=MedGen:CN517202;CLNDN=not_provided;CLNHGVS=NC_000001.11:g.25809092C>T;CLNREVSTAT=criteria_provided,_single_submitter;CLNSIG=Pathogenic;CLNVC=single_nucleotide_variant;CLNVCSO=SO:0001483;GENEINFO=SELENON:57190;MC=SO:0001587|nonsense;ORIGIN=1
1	25809096	4489	G	A	.	.	ALLELEID=19528;CLNDISDB=MedGen:C0410180,OMIM:602771,Orphanet:ORPHA97244,SNOMED_CT:240063002;CLNDN=Eichsfeld_type_congenital_muscular_dystrophy;CLNHGVS=NC_000001.11:g.25809096G>A;CLNREVSTAT=no_assertion_criteria_provided;CLNSIG=Pathogenic;CLNVC=single_nucleotide_variant;CLNVCSO=SO:0001483;CLNVI=OMIM_Allelic_Variant:606210.0001|UniProtKB_(protein):Q9NZV5#VAR_019635;GENEINFO=SELENON:57190;MC=SO:0001…
1	25809150	280026	G	A	.	.	AF_ESP=0.00008;AF_EXAC=0.00001;ALLELEID=264017;CLNDISDB=MONDO:MONDO:0009711,MedGen:C0546264,OMIM:255310,Orphanet:ORPHA2020,SNOMED_CT:240084007|MedGen:C0410180,OMIM:602771,Orphanet:ORPHA97244,SNOMED_CT:240063002|MedGen:CN517202;CLNDN=Congenital_myopathy_with_fiber_type_disproportion|Eichsfeld_type_congenital_muscular_dystrophy|not_provided;CLNHGVS=NC_000001.11:g.25809150G>A;CLNREVSTAT=criteria_pro…
1	25809152	198238	T	C	.	.	ALLELEID=195399;CLNDISDB=MedGen:CN517202;CLNDN=not_provided;CLNHGVS=NC_000001.11:g.25809152T>C;CLNREVSTAT=criteria_provided,_single_submitter;CLNSIG=Pathogenic;CLNVC=single_nucleotide_variant;CLNVCSO=SO:0001483;GENEINFO=SELENON:57190;MC=SO:0001575|splice_donor_variant;ORIGIN=1;RS=794727808
1	25809731	530817	G	A	.	.	ALLELEID=515769;CLNDISDB=MedGen:C0410180,OMIM:602771,Orphanet:ORPHA97244,SNOMED_CT:240063002;CLNDN=Eichsfeld_type_congenital_muscular_dystrophy;CLNHGVS=NC_000001.11:g.25809731G>A;CLNREVSTAT=criteria_provided,_single_submitter;CLNSIG=Pathogenic;CLNVC=single_nucleotide_variant;CLNVCSO=SO:0001483;GENEINFO=SELENON:57190;MC=SO:0001587|nonsense;ORIGIN=1;RS=1553120202
1	25809753	4496	G	A	.	.	AF_EXAC=0.00017;ALLELEID=19535;CLNDISDB=MONDO:MONDO:0009711,MedGen:C0546264,OMIM:255310,Orphanet:ORPHA2020,SNOMED_CT:240084007|MedGen:C0410180,OMIM:602771,Orphanet:ORPHA97244,SNOMED_CT:240063002|MedGen:CN239420|MedGen:CN517202;CLNDN=Congenital_myopathy_with_fiber_type_disproportion|Eichsfeld_type_congenital_muscular_dystrophy|SEPN1-Related_Disorders|not_provided;CLNHGVS=NC_000001.11:g.25809753G>A…
1	25809805	280493	TCGTG	T	.	.	ALLELEID=263988;CLNDISDB=MedGen:C0410180,OMIM:602771,Orphanet:ORPHA97244,SNOMED_CT:240063002|MedGen:CN517202;CLNDN=Eichsfeld_type_congenital_muscular_dystrophy|not_provided;CLNHGVS=NC_000001.11:g.25809807_25809810del;CLNREVSTAT=criteria_provided,_multiple_submitters,_no_conflicts;CLNSIG=Pathogenic;CLNVC=Deletion;CLNVCSO=SO:0000159;GENEINFO=SELENON:57190;MC=SO:0001589|frameshift_variant;ORIGIN=1;R…
1	25809821	837938	G	A	.	.	ALLELEID=851295;CLNDISDB=MedGen:C0410180,OMIM:602771,Orphanet:ORPHA97244,SNOMED_CT:240063002;CLNDN=Eichsfeld_type_congenital_muscular_dystrophy;CLNHGVS=NC_000001.11:g.25809821G>A;CLNREVSTAT=criteria_provided,_single_submitter;CLNSIG=Pathogenic;CLNVC=single_nucleotide_variant;CLNVCSO=SO:0001483;GENEINFO=SELENON:57190;MC=SO:0001575|splice_donor_variant;ORIGIN=1
1	25811533	280366	C	T	.	.	ALLELEID=264019;CLNDISDB=MedGen:CN517202;CLNDN=not_provided;CLNHGVS=NC_000001.11:g.25811533C>T;CLNREVSTAT=criteria_provided,_single_submitter;CLNSIG=Pathogenic;CLNVC=single_nucleotide_variant;CLNVCSO=SO:0001483;GENEINFO=SELENON:57190;MC=SO:0001587|nonsense;ORIGIN=1;RS=886041584
1	25811694	199156	G	T	.	.	ALLELEID=196315;CLNDISDB=MedGen:CN517202;CLNDN=not_provided;CLNHGVS=NC_000001.11:g.25811694G>T;CLNREVSTAT=criteria_provided,_single_submitter;CLNSIG=Pathogenic;CLNVC=single_nucleotide_variant;CLNVCSO=SO:0001483;GENEINFO=SELENON:57190;MC=SO:0001587|nonsense;ORIGIN=1;RS=794727976
1	25811778	664698	G	T	.	.	ALLELEID=627736;CLNDISDB=MedGen:C0410180,OMIM:602771,Orphanet:ORPHA97244,SNOMED_CT:240063002;CLNDN=Eichsfeld_type_congenital_muscular_dystrophy;CLNHGVS=NC_000001.11:g.25811778G>T;CLNREVSTAT=criteria_provided,_single_submitter;CLNSIG=Pathogenic;CLNVC=single_nucleotide_variant;CLNVCSO=SO:0001483;GENEINFO=SELENON:57190;MC=SO:0001587|nonsense;ORIGIN=1
1	25811806	835943	T	TC	.	.	ALLELEID=823858;CLNDISDB=MedGen:C0410180,OMIM:602771,Orphanet:ORPHA97244,SNOMED_CT:240063002;CLNDN=Eichsfeld_type_congenital_muscular_dystrophy;CLNHGVS=NC_000001.11:g.25811807dup;CLNREVSTAT=criteria_provided,_single_submitter;CLNSIG=Pathogenic;CLNVC=Duplication;CLNVCSO=SO:1000035;GENEINFO=SELENON:57190;MC=SO:0001589|frameshift_variant;ORIGIN=1
1	25812720	95958	C	T	.	.	AF_ESP=0.00008;AF_EXAC=0.00005;ALLELEID=101854;CLNDISDB=MedGen:C0410180,OMIM:602771,Orphanet:ORPHA97244,SNOMED_CT:240063002|MedGen:CN517202;CLNDN=Eichsfeld_type_congenital_muscular_dystrophy|not_provided;CLNHGVS=NC_000001.11:g.25812720C>T;CLNREVSTAT=criteria_provided,_multiple_submitters,_no_conflicts;CLNSIG=Pathogenic;CLNVC=single_nucleotide_variant;CLNVCSO=SO:0001483;CLNVI=HGMD:CM050744;GENEINF…
1	25812763	4493	G	C	.	.	ALLELEID=19532;CLNDISDB=MedGen:C0410180,OMIM:602771,Orphanet:ORPHA97244,SNOMED_CT:240063002;CLNDN=Eichsfeld_type_congenital_muscular_dystrophy;CLNHGVS=NC_000001.11:g.25812763G>C;CLNREVSTAT=no_assertion_criteria_provided;CLNSIG=Pathogenic;CLNVC=single_nucleotide_variant;CLNVCSO=SO:0001483;CLNVI=OMIM_Allelic_Variant:606210.0005|UniProtKB_(protein):Q9NZV5#VAR_019639;GENEINFO=SELENON:57190;MC=SO:0001…
1	25812780	575921	C	T	.	.	AF_EXAC=0.00002;ALLELEID=557246;CLNDISDB=MedGen:C0410180,OMIM:602771,Orphanet:ORPHA97244,SNOMED_CT:240063002;CLNDN=Eichsfeld_type_congenital_muscular_dystrophy;CLNHGVS=NC_000001.11:g.25812780C>T;CLNREVSTAT=criteria_provided,_single_submitter;CLNSIG=Pathogenic;CLNVC=single_nucleotide_variant;CLNVCSO=SO:0001483;GENEINFO=SELENON:57190;MC=SO:0001587|nonsense;ORIGIN=1;RS=760063405
1	25812789	4495	T	G	.	.	ALLELEID=19534;CLNDISDB=MedGen:C0410180,OMIM:602771,Orphanet:ORPHA97244,SNOMED_CT:240063002;CLNDN=Eichsfeld_type_congenital_muscular_dystrophy;CLNHGVS=NC_000001.11:g.25812789T>G;CLNREVSTAT=no_assertion_criteria_provided;CLNSIG=Pathogenic;CLNVC=single_nucleotide_variant;CLNVCSO=SO:0001483;CLNVI=OMIM_Allelic_Variant:606210.0007|UniProtKB_(protein):Q9NZV5#VAR_019640;GENEINFO=SELENON:57190;ORIGIN=1;R…
1	25812790	4490	G	A	.	.	ALLELEID=19529;CLNDISDB=MedGen:C0410180,OMIM:602771,Orphanet:ORPHA97244,SNOMED_CT:240063002;CLNDN=Eichsfeld_type_congenital_muscular_dystrophy;CLNHGVS=NC_000001.11:g.25812790G>A;CLNREVSTAT=no_assertion_criteria_provided;CLNSIG=Pathogenic;CLNVC=single_nucleotide_variant;CLNVCSO=SO:0001483;CLNVI=OMIM_Allelic_Variant:606210.0002;GENEINFO=SELENON:57190;ORIGIN=1;RS=587776597
1	25813890	4492	G	A	.	.	AF_EXAC=0.00006;ALLELEID=19531;CLNDISDB=MedGen:C0410180,OMIM:602771,Orphanet:ORPHA97244,SNOMED_CT:240063002|MedGen:CN239420|MedGen:CN517202;CLNDN=Eichsfeld_type_congenital_muscular_dystrophy|SEPN1-Related_Disorders|not_provided;CLNHGVS=NC_000001.11:g.25813890G>A;CLNREVSTAT=criteria_provided,_multiple_submitters,_no_conflicts;CLNSIG=Pathogenic/Likely_pathogenic;CLNVC=single_nucleotide_variant;CLNV…
1	25813899	461629	G	A	.	.	ALLELEID=447970;CLNDISDB=MedGen:C0410180,OMIM:602771,Orphanet:ORPHA97244,SNOMED_CT:240063002;CLNDN=Eichsfeld_type_congenital_muscular_dystrophy;CLNHGVS=NC_000001.11:g.25813899G>A;CLNREVSTAT=criteria_provided,_single_submitter;CLNSIG=Pathogenic;CLNVC=single_nucleotide_variant;CLNVCSO=SO:0001483;GENEINFO=SELENON:57190;MC=SO:0001583|missense_variant;ORIGIN=1;RS=779162837
1	25813962	461630	G	A	.	.	ALLELEID=448072;CLNDISDB=MedGen:C0410180,OMIM:602771,Orphanet:ORPHA97244,SNOMED_CT:240063002|MedGen:CN517202;CLNDN=Eichsfeld_type_congenital_muscular_dystrophy|not_provided;CLNHGVS=NC_000001.11:g.25813962G>A;CLNREVSTAT=criteria_provided,_multiple_submitters,_no_conflicts;CLNSIG=Pathogenic;CLNVC=single_nucleotide_variant;CLNVCSO=SO:0001483;GENEINFO=SELENON:57190;MC=SO:0001587|nonsense;ORIGIN=1;RS=…
1	26045009	39553	C	T	.	.	ALLELEID=48152;CLNDISDB=MONDO:MONDO:0011973,MedGen:C1842486,OMIM:608118;CLNDN=Zinc_deficiency,_transient_neonatal;CLNHGVS=NC_000001.11:g.26045009C>T;CLNREVSTAT=no_assertion_criteria_provided;CLNSIG=Pathogenic;CLNVC=single_nucleotide_variant;CLNVCSO=SO:0001483;CLNVI=OMIM_Allelic_Variant:609617.0002;GENEINFO=SLC30A2:7780;MC=SO:0001583|missense_variant;ORIGIN=1
1	26045107	39552	T	C	.	.	ALLELEID=48151;CLNDISDB=MONDO:MONDO:0011973,MedGen:C1842486,OMIM:608118;CLNDN=Zinc_deficiency,_transient_neonatal;CLNHGVS=NC_000001.11:g.26045107T>C;CLNREVSTAT=no_assertion_criteria_provided;CLNSIG=Pathogenic;CLNVC=single_nucleotide_variant;CLNVCSO=SO:0001483;CLNVI=OMIM_Allelic_Variant:609617.0001|UniProtKB_(protein):Q9BRI3#VAR_069309;GENEINFO=SLC30A2:7780;MC=SO:0001583|missense_variant;ORIGIN=1;…
1	26438217	807406	G	A	.	.	ALLELEID=798469;CLNDISDB=MONDO:MONDO:0044326,MedGen:C4693376,OMIM:617836;CLNDN=DEVELOPMENTAL_DELAY_AND_SEIZURES_WITH_OR_WITHOUT_MOVEMENT_ABNORMALITIES;CLNHGVS=NC_000001.11:g.26438217G>A;CLNREVSTAT=criteria_provided,_single_submitter;CLNSIG=Pathogenic;CLNVC=single_nucleotide_variant;CLNVCSO=SO:0001483;GENEINFO=DHDDS:79947;MC=SO:0001583|missense_variant,SO:0001623|5_prime_UTR_variant;ORIGIN=32
1	26438228	30709	A	G	.	.	AF_ESP=0.00015;AF_EXAC=0.00012;ALLELEID=39666;CLNDISDB=Human_Phenotype_Ontology:HP:0000547,MONDO:MONDO:0019200,MeSH:D012174,MedGen:C0035334,OMIM:268000,Orphanet:ORPHA791,SNOMED_CT:28835009|MONDO:MONDO:0013468,MedGen:C3151227,OMIM:613861|MONDO:MONDO:0044326,MedGen:C4693376,OMIM:617836;CLNDN=Retinitis_pigmentosa|Retinitis_pigmentosa_59|DEVELOPMENTAL_DELAY_AND_SEIZURES_WITH_OR_WITHOUT_MOVEMENT_ABNOR…
1	26442742	488194	G	A	.	.	ALLELEID=481159;CLNDISDB=MedGen:C4693133;CLNDN=Congenital_disorder_of_glycosylation,_type_Ibb;CLNHGVS=NC_000001.11:g.26442742G>A;CLNREVSTAT=no_assertion_criteria_provided;CLNSIG=Pathogenic;CLNVC=single_nucleotide_variant;CLNVCSO=SO:0001483;CLNVI=OMIM_Allelic_Variant:608172.0004;GENEINFO=DHDDS:79947;MC=SO:0001587|nonsense,SO:0001623|5_prime_UTR_variant;ORIGIN=1;RS=1553121545
1	26447535	488195	A	G	.	.	AF_EXAC=0.00002;ALLELEID=481160;CLNDISDB=MedGen:C4693133;CLNDN=Congenital_disorder_of_glycosylation,_type_Ibb;CLNHGVS=NC_000001.11:g.26447535A>G;CLNREVSTAT=no_assertion_criteria_provided;CLNSIG=Pathogenic;CLNVC=single_nucleotide_variant;CLNVCSO=SO:0001483;CLNVI=OMIM_Allelic_Variant:608172.0005;GENEINFO=DHDDS:79947;MC=SO:0001627|intron_variant;ORIGIN=1;RS=764831063
1	26457880	488193	G	A	.	.	ALLELEID=481158;CLNDISDB=MONDO:MONDO:0013468,MedGen:C3151227,OMIM:613861|MONDO:MONDO:0044326,MedGen:C4693376,OMIM:617836|MedGen:CN517202;CLNDN=Retinitis_pigmentosa_59|DEVELOPMENTAL_DELAY_AND_SEIZURES_WITH_OR_WITHOUT_MOVEMENT_ABNORMALITIES|not_provided;CLNHGVS=NC_000001.11:g.26457880G>A;CLNREVSTAT=criteria_provided,_multiple_submitters,_no_conflicts;CLNSIG=Pathogenic;CLNVC=single_nucleotide_varian…
1	26696421	30292	CCCCGCCGCCGCCAGCAGCCTGGGCAA	C	.	.	ALLELEID=39248;CLNDISDB=MONDO:MONDO:0013819,MedGen:C3553247,OMIM:614607|MedGen:CN517202;CLNDN=Mental_retardation,_autosomal_dominant_14|not_provided;CLNHGVS=NC_000001.11:g.26696434_26696459del;CLNREVSTAT=criteria_provided,_multiple_submitters,_no_conflicts;CLNSIG=Pathogenic;CLNVC=Deletion;CLNVCSO=SO:0000159;CLNVI=OMIM_Allelic_Variant:603024.0001;GENEINFO=ARID1A:8289;MC=SO:0001589|frameshift_varia…
1	26696793	210259	TG	T	.	.	ALLELEID=206790;CLNDISDB=MONDO:MONDO:0013819,MedGen:C3553247,OMIM:614607;CLNDN=Mental_retardation,_autosomal_dominant_14;CLNHGVS=NC_000001.11:g.26696797del;CLNREVSTAT=criteria_provided,_single_submitter;CLNSIG=Pathogenic;CLNVC=Deletion;CLNVCSO=SO:0000159;GENEINFO=ARID1A:8289;MC=SO:0001589|frameshift_variant;ORIGIN=1;RS=797045263
1	26697152	623658	A	AGCCGCCTCCCTCCTCCAGCGCC	.	.	ALLELEID=612472;CLNDISDB=MONDO:MONDO:0013819,MedGen:C3553247,OMIM:614607;CLNDN=Mental_retardation,_autosomal_dominant_14;CLNHGVS=NC_000001.11:g.26697153_26697174dup;CLNREVSTAT=criteria_provided,_single_submitter;CLNSIG=Pathogenic;CLNVC=Duplication;CLNVCSO=SO:1000035;GENEINFO=ARID1A:8289;MC=SO:0001589|frameshift_variant;ORIGIN=32;RS=1557570794
1	26697316	434335	GCCCGGGGCTACCAGGGCTAC	G	.	.	ALLELEID=427777;CLNDISDB=MONDO:MONDO:0013819,MedGen:C3553247,OMIM:614607;CLNDN=Mental_retardation,_autosomal_dominant_14;CLNHGVS=NC_000001.11:g.26697324_26697343del;CLNREVSTAT=criteria_provided,_single_submitter;CLNSIG=Pathogenic;CLNVC=Deletion;CLNVCSO=SO:0000159;GENEINFO=ARID1A:8289;MC=SO:0001589|frameshift_variant;ORIGIN=1;RS=1553146165
1	26697510	225843	CG	C	.	.	ALLELEID=227657;CLNDISDB=MONDO:MONDO:0013819,MedGen:C3553247,OMIM:614607;CLNDN=Mental_retardation,_autosomal_dominant_14;CLNHGVS=NC_000001.11:g.26697516del;CLNREVSTAT=no_assertion_criteria_provided;CLNSIG=Pathogenic;CLNVC=Deletion;CLNVCSO=SO:0000159;CLNVI=OMIM_Allelic_Variant:603024.0005;GENEINFO=ARID1A:8289;MC=SO:0001589|frameshift_variant;ORIGIN=2;RS=875989848
1	26729720	235660	C	T	.	.	ALLELEID=237340;CLNDISDB=MedGen:CN517202;CLNDN=not_provided;CLNHGVS=NC_000001.11:g.26729720C>T;CLNREVSTAT=criteria_provided,_single_submitter;CLNSIG=Pathogenic;CLNVC=single_nucleotide_variant;CLNVCSO=SO:0001483;GENEINFO=ARID1A:8289;MC=SO:0001587|nonsense;ORIGIN=1;RS=878853088
1	26729861	560946	C	T	.	.	ALLELEID=552043;CLNDISDB=MONDO:MONDO:0013819,MedGen:C3553247,OMIM:614607;CLNDN=Mental_retardation,_autosomal_dominant_14;CLNHGVS=NC_000001.11:g.26729861C>T;CLNREVSTAT=criteria_provided,_single_submitter;CLNSIG=Pathogenic;CLNVC=single_nucleotide_variant;CLNVCSO=SO:0001483;GENEINFO=ARID1A:8289;MC=SO:0001587|nonsense;ORIGIN=32;RS=1557591264
1	26731191	379359	C	T	.	.	ALLELEID=365204;CLNDISDB=MedGen:CN517202;CLNDN=not_provided;CLNHGVS=NC_000001.11:g.26731191C>T;CLNREVSTAT=criteria_provided,_single_submitter;CLNSIG=Pathogenic;CLNVC=single_nucleotide_variant;CLNVCSO=SO:0001483;GENEINFO=ARID1A:8289;MC=SO:0001587|nonsense;ORIGIN=1;RS=1057520585
1	26766246	30293	C	T	.	.	ALLELEID=39249;CLNDISDB=MONDO:MONDO:0013819,MedGen:C3553247,OMIM:614607;CLNDN=Mental_retardation,_autosomal_dominant_14;CLNHGVS=NC_000001.11:g.26766246C>T;CLNREVSTAT=no_assertion_criteria_provided;CLNSIG=Pathogenic;CLNVC=single_nucleotide_variant;CLNVCSO=SO:0001483;CLNVI=OMIM_Allelic_Variant:603024.0002;GENEINFO=ARID1A:8289;MC=SO:0001587|nonsense;ORIGIN=1;RS=387906845
1	26766456	812670	G	A	.	.	ALLELEID=800921;CLNDISDB=MONDO:MONDO:0013819,MedGen:C3553247,OMIM:614607;CLNDN=Mental_retardation,_autosomal_dominant_14;CLNHGVS=NC_000001.11:g.26766456G>A;CLNREVSTAT=criteria_provided,_single_submitter;CLNSIG=Pathogenic;CLNVC=single_nucleotide_variant;CLNVCSO=SO:0001483;GENEINFO=ARID1A:8289;MC=SO:0001574|splice_acceptor_variant;ORIGIN=32
1	26766567	280918	G	A	.	.	ALLELEID=264021;CLNDISDB=MedGen:CN517202;CLNDN=not_provided;CLNHGVS=NC_000001.11:g.26766567G>A;CLNREVSTAT=criteria_provided,_single_submitter;CLNSIG=Pathogenic;CLNVC=single_nucleotide_variant;CLNVCSO=SO:0001483;GENEINFO=ARID1A:8289;MC=SO:0001575|splice_donor_variant;ORIGIN=1;RS=886042036
1	26772951	225844	G	T	.	.	ALLELEID=227658;CLNDISDB=MONDO:MONDO:0013819,MedGen:C3553247,OMIM:614607;CLNDN=Mental_retardation,_autosomal_dominant_14;CLNHGVS=NC_000001.11:g.26772951G>T;CLNREVSTAT=no_assertion_criteria_provided;CLNSIG=Pathogenic;CLNVC=single_nucleotide_variant;CLNVCSO=SO:0001483;CLNVI=OMIM_Allelic_Variant:603024.0006;GENEINFO=ARID1A:8289;MC=SO:0001587|nonsense;ORIGIN=2;RS=875989849
1	26773661	451207	GGG	CTAGGA	.	.	ALLELEID=442806;CLNDISDB=MedGen:CN517202;CLNDN=not_provided;CLNHGVS=NC_000001.11:g.26773661_26773663delinsCTAGGA;CLNREVSTAT=criteria_provided,_single_submitter;CLNSIG=Pathogenic;CLNVC=Indel;CLNVCSO=SO:1000032;GENEINFO=ARID1A:8289;MC=SO:0001587|nonsense;ORIGIN=1;RS=1553153130
1	26773716	30294	C	T	.	.	ALLELEID=39250;CLNDISDB=MONDO:MONDO:0013819,MedGen:C3553247,OMIM:614607|MedGen:C3281201,OMIM:135900;CLNDN=Mental_retardation,_autosomal_dominant_14|Coffin-Siris_syndrome_1;CLNHGVS=NC_000001.11:g.26773716C>T;CLNREVSTAT=criteria_provided,_single_submitter;CLNSIG=Pathogenic;CLNVC=single_nucleotide_variant;CLNVCSO=SO:0001483;CLNVI=OMIM_Allelic_Variant:603024.0003;GENEINFO=ARID1A:8289;MC=SO:0001587|no…
1	26779062	434343	C	T	.	.	ALLELEID=427794;CLNDISDB=MONDO:MONDO:0013819,MedGen:C3553247,OMIM:614607;CLNDN=Mental_retardation,_autosomal_dominant_14;CLNHGVS=NC_000001.11:g.26779062C>T;CLNREVSTAT=criteria_provided,_single_submitter;CLNSIG=Pathogenic;CLNVC=single_nucleotide_variant;CLNVCSO=SO:0001483;GENEINFO=ARID1A:8289;MC=SO:0001587|nonsense;ORIGIN=1;RS=1485978447
1	26779159	422806	CT	C	.	.	ALLELEID=405147;CLNDISDB=MedGen:CN517202;CLNDN=not_provided;CLNHGVS=NC_000001.11:g.26779160del;CLNREVSTAT=criteria_provided,_single_submitter;CLNSIG=Pathogenic;CLNVC=Deletion;CLNVCSO=SO:0000159;GENEINFO=ARID1A:8289;MC=SO:0001589|frameshift_variant;ORIGIN=1;RS=1064796010
1	26779245	419853	GA	G	.	.	ALLELEID=405148;CLNDISDB=MedGen:CN517202;CLNDN=not_provided;CLNHGVS=NC_000001.11:g.26779249del;CLNREVSTAT=criteria_provided,_single_submitter;CLNSIG=Pathogenic;CLNVC=Deletion;CLNVCSO=SO:0000159;GENEINFO=ARID1A:8289;MC=SO:0001589|frameshift_variant;ORIGIN=1;RS=1064794151
1	26779586	816871	GC	G	.	.	ALLELEID=805073;CLNDISDB=MONDO:MONDO:0013819,MedGen:C3553247,OMIM:614607;CLNDN=Mental_retardation,_autosomal_dominant_14;CLNHGVS=NC_000001.11:g.26779591del;CLNREVSTAT=criteria_provided,_single_submitter;CLNSIG=Pathogenic;CLNVC=Deletion;CLNVCSO=SO:0000159;GENEINFO=ARID1A:8289;MC=SO:0001589|frameshift_variant;ORIGIN=32
1	26779863	225842	C	T	.	.	ALLELEID=227656;CLNDISDB=MONDO:MONDO:0013819,MedGen:C3553247,OMIM:614607;CLNDN=Mental_retardation,_autosomal_dominant_14;CLNHGVS=NC_000001.11:g.26779863C>T;CLNREVSTAT=no_assertion_criteria_provided;CLNSIG=Pathogenic;CLNVC=single_nucleotide_variant;CLNVCSO=SO:0001483;CLNVI=OMIM_Allelic_Variant:603024.0004;GENEINFO=ARID1A:8289;MC=SO:0001587|nonsense;ORIGIN=2;RS=879255270
1	26780031	560947	AAAGTG	A	.	.	ALLELEID=552044;CLNDISDB=MONDO:MONDO:0013819,MedGen:C3553247,OMIM:614607;CLNDN=Mental_retardation,_autosomal_dominant_14;CLNHGVS=NC_000001.11:g.26780032_26780036del;CLNREVSTAT=criteria_provided,_single_submitter;CLNSIG=Pathogenic;CLNVC=Deletion;CLNVCSO=SO:0000159;GENEINFO=ARID1A:8289;MC=SO:0001589|frameshift_variant;ORIGIN=1;RS=1557620758
1	26794528	135662	C	A	.	.	AF_ESP=0.00008;AF_EXAC=0.00001;ALLELEID=139380;CLNDISDB=MONDO:MONDO:0009398,MedGen:C4551502,OMIM:239300;CLNDN=Hyperphosphatasia_with_mental_retardation_syndrome_1;CLNHGVS=NC_000001.11:g.26794528C>A;CLNREVSTAT=no_assertion_criteria_provided;CLNSIG=Pathogenic;CLNVC=single_nucleotide_variant;CLNVCSO=SO:0001483;CLNVI=OMIM_Allelic_Variant:610274.0006;GENEINFO=PIGV:55650;MC=SO:0001583|missense_variant;…
1	26794641	871134	C	T	.	.	ALLELEID=858941;CLNDISDB=MedGen:CN517202;CLNDN=not_provided;CLNHGVS=NC_000001.11:g.26794641C>T;CLNREVSTAT=criteria_provided,_single_submitter;CLNSIG=Pathogenic;CLNVC=single_nucleotide_variant;CLNVCSO=SO:0001483;GENEINFO=PIGV:55650;MC=SO:0001583|missense_variant,SO:0001619|non-coding_transcript_variant,SO:0001627|intron_variant;ORIGIN=1
1	26794800	1286	C	A	.	.	ALLELEID=16325;CLNDISDB=MONDO:MONDO:0009398,MedGen:C4551502,OMIM:239300;CLNDN=Hyperphosphatasia_with_mental_retardation_syndrome_1;CLNHGVS=NC_000001.11:g.26794800C>A;CLNREVSTAT=no_assertion_criteria_provided;CLNSIG=Pathogenic;CLNVC=single_nucleotide_variant;CLNVCSO=SO:0001483;CLNVI=OMIM_Allelic_Variant:610274.0003|UniProtKB_(protein):Q9NUD9#VAR_064190;GENEINFO=PIGV:55650;MC=SO:0001583|missense_va…
1	26795056	1284	C	A	.	.	AF_ESP=0.00023;AF_EXAC=0.00015;ALLELEID=16323;CLNDISDB=MONDO:MONDO:0009398,MedGen:C4551502,OMIM:239300|MONDO:MONDO:0016596,MedGen:C1855923,Orphanet:ORPHA247262|MeSH:D030342,MedGen:C0950123|MedGen:CN517202;CLNDN=Hyperphosphatasia_with_mental_retardation_syndrome_1|Hyperphosphatasia-intellectual_disability_syndrome|Inborn_genetic_diseases|not_provided;CLNHGVS=NC_000001.11:g.26795056C>A;CLNREVSTAT=c…
1	26795056	1287	C	T	.	.	ALLELEID=16326;CLNDISDB=MONDO:MONDO:0009398,MedGen:C4551502,OMIM:239300;CLNDN=Hyperphosphatasia_with_mental_retardation_syndrome_1;CLNHGVS=NC_000001.11:g.26795056C>T;CLNREVSTAT=no_assertion_criteria_provided;CLNSIG=Pathogenic;CLNVC=single_nucleotide_variant;CLNVCSO=SO:0001483;CLNVI=OMIM_Allelic_Variant:610274.0004|UniProtKB_(protein):Q9NUD9#VAR_064192;GENEINFO=PIGV:55650;MC=SO:0001583|missense_va…
1	26795188	1285	A	C	.	.	AF_EXAC=0.00001;ALLELEID=16324;CLNDISDB=MONDO:MONDO:0009398,MedGen:C4551502,OMIM:239300;CLNDN=Hyperphosphatasia_with_mental_retardation_syndrome_1;CLNHGVS=NC_000001.11:g.26795188A>C;CLNREVSTAT=no_assertion_criteria_provided;CLNSIG=Pathogenic;CLNVC=single_nucleotide_variant;CLNVCSO=SO:0001483;CLNVI=OMIM_Allelic_Variant:610274.0002|UniProtKB_(protein):Q9NUD9#VAR_064193;GENEINFO=PIGV:55650;MC=SO:000…
1	26912036	5427	C	A	.	.	ALLELEID=20466;CLNDISDB=MedGen:C4016893;CLNDN=Obesity,_mild,_early-onset;CLNHGVS=NC_000001.11:g.26912036C>A;CLNREVSTAT=no_assertion_criteria_provided;CLNSIG=Pathogenic;CLNVC=single_nucleotide_variant;CLNVCSO=SO:0001483;CLNVI=OMIM_Allelic_Variant:604630.0002|UniProtKB_(protein):Q15466#VAR_026017;GENEINFO=NR0B2:8431|NUDC:10726;MC=SO:0001583|missense_variant;ORIGIN=1;RS=74315350
1	26913841	5426	G	A	.	.	ALLELEID=20465;CLNDISDB=MedGen:C4016893;CLNDN=Obesity,_mild,_early-onset;CLNHGVS=NC_000001.11:g.26913841G>A;CLNREVSTAT=no_assertion_criteria_provided;CLNSIG=Pathogenic;CLNVC=single_nucleotide_variant;CLNVCSO=SO:0001483;CLNVI=OMIM_Allelic_Variant:604630.0001;GENEINFO=NR0B2:8431|NUDC:10726;MC=SO:0001587|nonsense;ORIGIN=1;RS=74315349
1	26951628	375476	G	T	.	.	ALLELEID=362285;CLNDISDB=MONDO:MONDO:0015024,MedGen:C4310616,OMIM:617337;CLNDN=Ectodermal_dysplasia_12,_hypohidrotic/hair/tooth/nail_type;CLNHGVS=NC_000001.11:g.26951628G>T;CLNREVSTAT=no_assertion_criteria_provided;CLNSIG=Pathogenic;CLNVC=single_nucleotide_variant;CLNVCSO=SO:0001483;CLNVI=OMIM_Allelic_Variant:616758.0001;GENEINFO=KDF1:126695;MC=SO:0001583|missense_variant;ORIGIN=1;RS=1057519508
1	27109678	189315	C	T	.	.	ALLELEID=187203;CLNDISDB=MONDO:MONDO:0014572,MedGen:C4225383,OMIM:616291,Orphanet:ORPHA448251;CLNDN=Lichtenstein-knorr_syndrome;CLNHGVS=NC_000001.11:g.27109678C>T;CLNREVSTAT=no_assertion_criteria_provided;CLNSIG=Pathogenic;CLNVC=single_nucleotide_variant;CLNVCSO=SO:0001483;CLNVI=OMIM_Allelic_Variant:107310.0001|UniProtKB_(protein):P19634#VAR_073439;GENEINFO=SLC9A1:6548;MC=SO:0001583|missense_vari…
1	27547633	419512	TC	T	.	.	ALLELEID=405153;CLNDISDB=MedGen:CN517202;CLNDN=not_provided;CLNHGVS=NC_000001.11:g.27547635del;CLNREVSTAT=criteria_provided,_single_submitter;CLNSIG=Pathogenic;CLNVC=Deletion;CLNVCSO=SO:0000159;GENEINFO=AHDC1:27245;MC=SO:0001589|frameshift_variant;ORIGIN=1;RS=1064793924
1	27547686	503934	GG	A	.	.	ALLELEID=495090;CLNDISDB=MedGen:CN517202;CLNDN=not_provided;CLNHGVS=NC_000001.11:g.27547686_27547687delinsA;CLNREVSTAT=criteria_provided,_single_submitter;CLNSIG=Pathogenic;CLNVC=Indel;CLNVCSO=SO:1000032;GENEINFO=AHDC1:27245;MC=SO:0001589|frameshift_variant;ORIGIN=1;RS=1553157912
1	27548302	431102	G	A	.	.	ALLELEID=424625;CLNDISDB=MONDO:MONDO:0014358,MedGen:C4014419,OMIM:615829,Orphanet:ORPHA412069;CLNDN=Xia-Gibbs_syndrome;CLNHGVS=NC_000001.11:g.27548302G>A;CLNREVSTAT=criteria_provided,_single_submitter;CLNSIG=Pathogenic;CLNVC=single_nucleotide_variant;CLNVCSO=SO:0001483;GENEINFO=AHDC1:27245;MC=SO:0001587|nonsense;ORIGIN=32;RS=1135401761
1	27548306	208157	CT	C	.	.	ALLELEID=204414;CLNDISDB=MedGen:CN517202;CLNDN=not_provided;CLNHGVS=NC_000001.11:g.27548307del;CLNREVSTAT=criteria_provided,_single_submitter;CLNSIG=Pathogenic;CLNVC=Deletion;CLNVCSO=SO:0000159;GENEINFO=AHDC1:27245;MC=SO:0001589|frameshift_variant;ORIGIN=1;RS=796065041
1	27548493	807539	C	T	.	.	ALLELEID=798470;CLNDISDB=MONDO:MONDO:0014358,MedGen:C4014419,OMIM:615829,Orphanet:ORPHA412069;CLNDN=Xia-Gibbs_syndrome;CLNHGVS=NC_000001.11:g.27548493C>T;CLNREVSTAT=criteria_provided,_single_submitter;CLNSIG=Pathogenic;CLNVC=single_nucleotide_variant;CLNVCSO=SO:0001483;GENEINFO=AHDC1:27245;MC=SO:0001587|nonsense;ORIGIN=32
1	27548619	559626	G	C	.	.	ALLELEID=550347;CLNDISDB=MONDO:MONDO:0014358,MedGen:C4014419,OMIM:615829,Orphanet:ORPHA412069;CLNDN=Xia-Gibbs_syndrome;CLNHGVS=NC_000001.11:g.27548619G>C;CLNREVSTAT=no_assertion_criteria_provided;CLNSIG=Pathogenic;CLNVC=single_nucleotide_variant;CLNVCSO=SO:0001483;GENEINFO=AHDC1:27245;MC=SO:0001587|nonsense;ORIGIN=32;RS=1553158393
1	27548650	620243	G	A	.	.	ALLELEID=611517;CLNDISDB=MedGen:CN517202;CLNDN=not_provided;CLNHGVS=NC_000001.11:g.27548650G>A;CLNREVSTAT=criteria_provided,_single_submitter;CLNSIG=Pathogenic;CLNVC=single_nucleotide_variant;CLNVCSO=SO:0001483;GENEINFO=AHDC1:27245;MC=SO:0001587|nonsense;ORIGIN=1;RS=1557658942
1	27548796	429816	TGAGAA	T	.	.	ALLELEID=421239;CLNDISDB=MedGen:CN517202;CLNDN=not_provided;CLNHGVS=NC_000001.11:g.27548798_27548802del;CLNREVSTAT=criteria_provided,_single_submitter;CLNSIG=Pathogenic;CLNVC=Deletion;CLNVCSO=SO:0000159;GENEINFO=AHDC1:27245;MC=SO:0001589|frameshift_variant;ORIGIN=1;RS=1131691609
1	27548912	546264	G	C	.	.	ALLELEID=536587;CLNDISDB=MedGen:CN517202;CLNDN=not_provided;CLNHGVS=NC_000001.11:g.27548912G>C;CLNREVSTAT=criteria_provided,_single_submitter;CLNSIG=Pathogenic;CLNVC=single_nucleotide_variant;CLNVCSO=SO:0001483;GENEINFO=AHDC1:27245;MC=SO:0001587|nonsense;ORIGIN=1;RS=1036650716
1	27548969	817369	TGA	T	.	.	ALLELEID=805218;CLNDISDB=MedGen:CN517202;CLNDN=not_provided;CLNHGVS=NC_000001.11:g.27548970_27548971del;CLNREVSTAT=criteria_provided,_single_submitter;CLNSIG=Pathogenic;CLNVC=Deletion;CLNVCSO=SO:0000159;GENEINFO=AHDC1:27245;MC=SO:0001589|frameshift_variant;ORIGIN=1
1	27549167	638358	T	TG	.	.	ALLELEID=626107;CLNDISDB=MONDO:MONDO:0014358,MedGen:C4014419,OMIM:615829,Orphanet:ORPHA412069;CLNDN=Xia-Gibbs_syndrome;CLNHGVS=NC_000001.11:g.27549171dup;CLNREVSTAT=criteria_provided,_single_submitter;CLNSIG=Pathogenic;CLNVC=Duplication;CLNVCSO=SO:1000035;GENEINFO=AHDC1:27245;MC=SO:0001589|frameshift_variant;ORIGIN=0
1	27549208	280607	G	A	.	.	ALLELEID=264026;CLNDISDB=MedGen:CN517202;CLNDN=not_provided;CLNHGVS=NC_000001.11:g.27549208G>A;CLNREVSTAT=criteria_provided,_single_submitter;CLNSIG=Pathogenic;CLNVC=single_nucleotide_variant;CLNVCSO=SO:0001483;GENEINFO=AHDC1:27245;MC=SO:0001587|nonsense;ORIGIN=1;RS=886041781
1	27549217	133327	AG	A	.	.	ALLELEID=137064;CLNDISDB=Human_Phenotype_Ontology:HP:0000750,MedGen:C0454644|Human_Phenotype_Ontology:HP:0001249,MONDO:MONDO:0001071,MedGen:C1843367|Human_Phenotype_Ontology:HP:0001252,MedGen:C0026827|Human_Phenotype_Ontology:HP:0001263,MedGen:C0557874|Human_Phenotype_Ontology:HP:0001319,MedGen:C2267233|Human_Phenotype_Ontology:HP:0010535,MedGen:C0037315|MONDO:MONDO:0014358,MedGen:C4014419,OMIM:6…
1	27549234	451682	TG	T	.	.	ALLELEID=442812;CLNDISDB=MedGen:CN517202;CLNDN=not_provided;CLNHGVS=NC_000001.11:g.27549237del;CLNREVSTAT=criteria_provided,_single_submitter;CLNSIG=Pathogenic;CLNVC=Deletion;CLNVCSO=SO:0000159;GENEINFO=AHDC1:27245;MC=SO:0001589|frameshift_variant;ORIGIN=1;RS=1553158679
1	27549343	496678	G	A	.	.	AF_EXAC=0.00001;ALLELEID=488150;CLNDISDB=MONDO:MONDO:0014352,MedGen:C4014361,OMIM:615812|MedGen:CN517202;CLNDN=Abdominal_obesity-metabolic_syndrome_3|not_provided;CLNHGVS=NC_000001.11:g.27549343G>A;CLNREVSTAT=criteria_provided,_multiple_submitters,_no_conflicts;CLNSIG=Pathogenic/Likely_pathogenic;CLNVC=single_nucleotide_variant;CLNVCSO=SO:0001483;GENEINFO=AHDC1:27245;MC=SO:0001587|nonsense;ORIGIN…
1	27549369	429248	GA	G	.	.	ALLELEID=421240;CLNDISDB=MedGen:CN517202;CLNDN=not_provided;CLNHGVS=NC_000001.11:g.27549370del;CLNREVSTAT=criteria_provided,_single_submitter;CLNSIG=Pathogenic;CLNVC=Deletion;CLNVCSO=SO:0000159;GENEINFO=AHDC1:27245;MC=SO:0001589|frameshift_variant;ORIGIN=1;RS=1131691276
1	27549422	280775	C	CA	.	.	ALLELEID=263990;CLNDISDB=MedGen:CN517202;CLNDN=not_provided;CLNHGVS=NC_000001.11:g.27549423dup;CLNREVSTAT=criteria_provided,_single_submitter;CLNSIG=Pathogenic;CLNVC=Duplication;CLNVCSO=SO:1000035;GENEINFO=AHDC1:27245;MC=SO:0001589|frameshift_variant;ORIGIN=1;RS=886041920
1	27549424	280482	CT	C	.	.	ALLELEID=264029;CLNDISDB=MedGen:CN517202;CLNDN=not_provided;CLNHGVS=NC_000001.11:g.27549425del;CLNREVSTAT=criteria_provided,_single_submitter;CLNSIG=Pathogenic;CLNVC=Deletion;CLNVCSO=SO:0000159;GENEINFO=AHDC1:27245;MC=SO:0001589|frameshift_variant;ORIGIN=1;RS=886041676
1	27549487	450320	TG	T	.	.	ALLELEID=442813;CLNDISDB=MedGen:CN517202;CLNDN=not_provided;CLNHGVS=NC_000001.11:g.27549489del;CLNREVSTAT=criteria_provided,_single_submitter;CLNSIG=Pathogenic;CLNVC=Deletion;CLNVCSO=SO:0000159;GENEINFO=AHDC1:27245;MC=SO:0001589|frameshift_variant;ORIGIN=1;RS=1553158807
1	27549568	133328	AG	A	.	.	ALLELEID=137065;CLNDISDB=Human_Phenotype_Ontology:HP:0000750,MedGen:C0454644|Human_Phenotype_Ontology:HP:0001249,MONDO:MONDO:0001071,MedGen:C1843367|Human_Phenotype_Ontology:HP:0001252,MedGen:C0026827|Human_Phenotype_Ontology:HP:0001263,MedGen:C0557874|Human_Phenotype_Ontology:HP:0001319,MedGen:C2267233|Human_Phenotype_Ontology:HP:0010535,MedGen:C0037315|MONDO:MONDO:0014358,MedGen:C4014419,OMIM:6…
1	27549570	208159	GAGTCATCCGAATCGAGC	G	.	.	ALLELEID=204415;CLNDISDB=MedGen:CN517202;CLNDN=not_provided;CLNHGVS=NC_000001.11:g.27549573_27549589del;CLNREVSTAT=criteria_provided,_single_submitter;CLNSIG=Pathogenic;CLNVC=Deletion;CLNVCSO=SO:0000159;GENEINFO=AHDC1:27245;MC=SO:0001589|frameshift_variant;ORIGIN=1;RS=796065043
1	27549739	451272	ACC	A	.	.	ALLELEID=442814;CLNDISDB=MedGen:CN517202;CLNDN=not_provided;CLNHGVS=NC_000001.11:g.27549741_27549742del;CLNREVSTAT=criteria_provided,_single_submitter;CLNSIG=Pathogenic;CLNVC=Deletion;CLNVCSO=SO:0000159;GENEINFO=AHDC1:27245;MC=SO:0001589|frameshift_variant;ORIGIN=1;RS=1553158952
1	27549741	133326	CCA	C	.	.	ALLELEID=137063;CLNDISDB=Human_Phenotype_Ontology:HP:0000750,MedGen:C0454644|Human_Phenotype_Ontology:HP:0001249,MONDO:MONDO:0001071,MedGen:C1843367|Human_Phenotype_Ontology:HP:0001252,MedGen:C0026827|Human_Phenotype_Ontology:HP:0001263,MedGen:C0557874|Human_Phenotype_Ontology:HP:0001319,MedGen:C2267233|Human_Phenotype_Ontology:HP:0010535,MedGen:C0037315|MONDO:MONDO:0014358,MedGen:C4014419,OMIM:6…
1	27549751	827795	G	A	.	.	ALLELEID=815977;CLNDISDB=MONDO:MONDO:0014358,MedGen:C4014419,OMIM:615829,Orphanet:ORPHA412069;CLNDN=Xia-Gibbs_syndrome;CLNHGVS=NC_000001.11:g.27549751G>A;CLNREVSTAT=no_assertion_criteria_provided;CLNSIG=Pathogenic;CLNVC=single_nucleotide_variant;CLNVCSO=SO:0001483;GENEINFO=AHDC1:27245;MC=SO:0001587|nonsense;ORIGIN=32
1	27549789	452095	C	T	.	.	ALLELEID=442815;CLNDISDB=MedGen:CN517202;CLNDN=not_provided;CLNHGVS=NC_000001.11:g.27549789C>T;CLNREVSTAT=criteria_provided,_single_submitter;CLNSIG=Pathogenic;CLNVC=single_nucleotide_variant;CLNVCSO=SO:0001483;GENEINFO=AHDC1:27245;MC=SO:0001587|nonsense;ORIGIN=1;RS=1553159009
1	27549886	266028	AC	A	.	.	ALLELEID=260851;CLNDISDB=MONDO:MONDO:0014358,MedGen:C4014419,OMIM:615829,Orphanet:ORPHA412069;CLNDN=Xia-Gibbs_syndrome;CLNHGVS=NC_000001.11:g.27549888del;CLNREVSTAT=criteria_provided,_single_submitter;CLNSIG=Pathogenic;CLNVC=Deletion;CLNVCSO=SO:0000159;GENEINFO=AHDC1:27245;MC=SO:0001589|frameshift_variant;ORIGIN=32;RS=886039900
1	27549921	801465	TCTAC	T	.	.	ALLELEID=789963;CLNDISDB=MONDO:MONDO:0014358,MedGen:C4014419,OMIM:615829,Orphanet:ORPHA412069;CLNDN=Xia-Gibbs_syndrome;CLNHGVS=NC_000001.11:g.27549924_27549927del;CLNREVSTAT=criteria_provided,_single_submitter;CLNSIG=Pathogenic;CLNVC=Deletion;CLNVCSO=SO:0000159;GENEINFO=AHDC1:27245;MC=SO:0001589|frameshift_variant;ORIGIN=0
1	27550054	438276	G	A	.	.	ALLELEID=431902;CLNDISDB=MONDO:MONDO:0014358,MedGen:C4014419,OMIM:615829,Orphanet:ORPHA412069;CLNDN=Xia-Gibbs_syndrome;CLNHGVS=NC_000001.11:g.27550054G>A;CLNREVSTAT=criteria_provided,_single_submitter;CLNSIG=Pathogenic;CLNVC=single_nucleotide_variant;CLNVCSO=SO:0001483;GENEINFO=AHDC1:27245;MC=SO:0001587|nonsense;ORIGIN=32;RS=1165205177
1	27550090	545027	C	AA	.	.	ALLELEID=535294;CLNDISDB=MedGen:CN517202;CLNDN=not_provided;CLNHGVS=NC_000001.11:g.27550090delinsAA;CLNREVSTAT=no_assertion_criteria_provided;CLNSIG=Pathogenic;CLNVC=Indel;CLNVCSO=SO:1000032;CLNVI=Laboratory_of_Molecular_Genetics_(Pr._Bezieau's_lab),_CHU_de_Nantes:CLIN0002;GENEINFO=AHDC1:27245;ORIGIN=1;RS=1553159175
1	27550170	208158	GC	G	.	.	ALLELEID=204416;CLNDISDB=MedGen:CN517202;CLNDN=not_provided;CLNHGVS=NC_000001.11:g.27550172del;CLNREVSTAT=criteria_provided,_single_submitter;CLNSIG=Pathogenic;CLNVC=Deletion;CLNVCSO=SO:0000159;GENEINFO=AHDC1:27245;MC=SO:0001589|frameshift_variant;ORIGIN=1;RS=796065042
1	27550234	208156	AC	A	.	.	ALLELEID=204417;CLNDISDB=MedGen:CN517202;CLNDN=not_provided;CLNHGVS=NC_000001.11:g.27550235del;CLNREVSTAT=criteria_provided,_single_submitter;CLNSIG=Pathogenic;CLNVC=Deletion;CLNVCSO=SO:0000159;GENEINFO=AHDC1:27245;MC=SO:0001589|frameshift_variant;ORIGIN=1;RS=796065040
1	27550305	451608	TC	T	.	.	ALLELEID=442816;CLNDISDB=MedGen:CN517202;CLNDN=not_provided;CLNHGVS=NC_000001.11:g.27550306del;CLNREVSTAT=criteria_provided,_single_submitter;CLNSIG=Pathogenic;CLNVC=Deletion;CLNVCSO=SO:0000159;GENEINFO=AHDC1:27245;MC=SO:0001589|frameshift_variant;ORIGIN=1;RS=1553159284
1	27550357	280407	G	A	.	.	ALLELEID=264018;CLNDISDB=MedGen:CN517202;CLNDN=not_provided;CLNHGVS=NC_000001.11:g.27550357G>A;CLNREVSTAT=criteria_provided,_single_submitter;CLNSIG=Pathogenic;CLNVC=single_nucleotide_variant;CLNVCSO=SO:0001483;GENEINFO=AHDC1:27245;MC=SO:0001587|nonsense;ORIGIN=1;RS=886041620
1	27550357	816930	G	GT	.	.	ALLELEID=805074;CLNDISDB=MONDO:MONDO:0014358,MedGen:C4014419,OMIM:615829,Orphanet:ORPHA412069;CLNDN=Xia-Gibbs_syndrome;CLNHGVS=NC_000001.11:g.27550364dup;CLNREVSTAT=criteria_provided,_single_submitter;CLNSIG=Pathogenic;CLNVC=Duplication;CLNVCSO=SO:1000035;CLNVI=Genomic_Medicine_Lab,_University_of_California_San_Francisco:UCSF236;GENEINFO=AHDC1:27245;MC=SO:0001589|frameshift_variant;ORIGIN=32
1	27550357	424562	GTTTT	G	.	.	ALLELEID=405155;CLNDISDB=MedGen:CN517202;CLNDN=not_provided;CLNHGVS=NC_000001.11:g.27550361_27550364del;CLNREVSTAT=criteria_provided,_single_submitter;CLNSIG=Pathogenic;CLNVC=Deletion;CLNVCSO=SO:0000159;GENEINFO=AHDC1:27245;MC=SO:0001589|frameshift_variant;ORIGIN=1;RS=1064797043
1	27550597	488466	T	A	.	.	ALLELEID=481334;CLNDISDB=MONDO:MONDO:0014358,MedGen:C4014419,OMIM:615829,Orphanet:ORPHA412069;CLNDN=Xia-Gibbs_syndrome;CLNHGVS=NC_000001.11:g.27550597T>A;CLNREVSTAT=criteria_provided,_single_submitter;CLNSIG=Pathogenic;CLNVC=single_nucleotide_variant;CLNVCSO=SO:0001483;GENEINFO=AHDC1:27245;MC=SO:0001587|nonsense;ORIGIN=32;RS=1553159383
1	27550713	224806	C	CA	.	.	ALLELEID=226643;CLNDISDB=MedGen:CN235864;CLNDN=Cerebral_visual_impairment_and_intellectual_disability;CLNHGVS=NC_000001.11:g.27550714dup;CLNREVSTAT=criteria_provided,_single_submitter;CLNSIG=Pathogenic;CLNVC=Duplication;CLNVCSO=SO:1000035;GENEINFO=AHDC1:27245;MC=SO:0001589|frameshift_variant;ORIGIN=32;RS=869312858
1	27550826	817789	TG	T	.	.	ALLELEID=805220;CLNDISDB=MedGen:CN517202;CLNDN=not_provided;CLNHGVS=NC_000001.11:g.27550831del;CLNREVSTAT=criteria_provided,_single_submitter;CLNSIG=Pathogenic;CLNVC=Deletion;CLNVCSO=SO:0000159;GENEINFO=AHDC1:27245;MC=SO:0001589|frameshift_variant;ORIGIN=1
1	27550962	421238	C	CTTGCGGCG	.	.	ALLELEID=405156;CLNDISDB=MedGen:CN517202;CLNDN=not_provided;CLNHGVS=NC_000001.11:g.27550962_27550963insTTGCGGCG;CLNREVSTAT=criteria_provided,_single_submitter;CLNSIG=Pathogenic;CLNVC=Insertion;CLNVCSO=SO:0000667;GENEINFO=AHDC1:27245;MC=SO:0001589|frameshift_variant;ORIGIN=1;RS=1064795000
1	27550993	208155	C	CG	.	.	ALLELEID=204419;CLNDISDB=MedGen:CN517202;CLNDN=not_provided;CLNHGVS=NC_000001.11:g.27551000dup;CLNREVSTAT=criteria_provided,_single_submitter;CLNSIG=Pathogenic;CLNVC=Duplication;CLNVCSO=SO:1000035;GENEINFO=AHDC1:27245;MC=SO:0001589|frameshift_variant;ORIGIN=1;RS=749294057
1	27551118	632597	GC	G	.	.	ALLELEID=621017;CLNDISDB=Human_Phenotype_Ontology:HP:0001320,MedGen:C1840379|MONDO:MONDO:0014358,MedGen:C4014419,OMIM:615829,Orphanet:ORPHA412069;CLNDN=Cerebellar_vermis_hypoplasia|Xia-Gibbs_syndrome;CLNHGVS=NC_000001.11:g.27551120del;CLNREVSTAT=no_assertion_criteria_provided;CLNSIG=Pathogenic;CLNVC=Deletion;CLNVCSO=SO:0000159;GENEINFO=AHDC1:27245;MC=SO:0001589|frameshift_variant;ORIGIN=1;RS=1557…
1	27551137	450264	G	A	.	.	ALLELEID=442817;CLNDISDB=MedGen:CN517202;CLNDN=not_provided;CLNHGVS=NC_000001.11:g.27551137G>A;CLNREVSTAT=criteria_provided,_single_submitter;CLNSIG=Pathogenic;CLNVC=single_nucleotide_variant;CLNVCSO=SO:0001483;GENEINFO=AHDC1:27245;MC=SO:0001587|nonsense;ORIGIN=1;RS=1553159753
1	27551171	666567	C	CT	.	.	ALLELEID=654115;CLNDISDB=MONDO:MONDO:0014358,MedGen:C4014419,OMIM:615829,Orphanet:ORPHA412069;CLNDN=Xia-Gibbs_syndrome;CLNHGVS=NC_000001.11:g.27551172dup;CLNREVSTAT=criteria_provided,_single_submitter;CLNSIG=Pathogenic;CLNVC=Duplication;CLNVCSO=SO:1000035;GENEINFO=AHDC1:27245;MC=SO:0001589|frameshift_variant;ORIGIN=32
1	27551494	817130	G	GA	.	.	ALLELEID=805221;CLNDISDB=MedGen:CN517202;CLNDN=not_provided;CLNHGVS=NC_000001.11:g.27551495dup;CLNREVSTAT=criteria_provided,_single_submitter;CLNSIG=Pathogenic;CLNVC=Duplication;CLNVCSO=SO:1000035;GENEINFO=AHDC1:27245;MC=SO:0001589|frameshift_variant;ORIGIN=1
1	27551565	559645	GC	G	.	.	ALLELEID=550348;CLNDISDB=MONDO:MONDO:0014358,MedGen:C4014419,OMIM:615829,Orphanet:ORPHA412069;CLNDN=Xia-Gibbs_syndrome;CLNHGVS=NC_000001.11:g.27551568del;CLNREVSTAT=no_assertion_criteria_provided;CLNSIG=Pathogenic;CLNVC=Deletion;CLNVCSO=SO:0000159;GENEINFO=AHDC1:27245;MC=SO:0001589|frameshift_variant;ORIGIN=32;RS=1553159979
1	28993489	618091	A	G	.	.	ALLELEID=609421;CLNDISDB=MedGen:CN517202;CLNDN=not_provided;CLNHGVS=NC_000001.11:g.28993489A>G;CLNREVSTAT=criteria_provided,_single_submitter;CLNSIG=Pathogenic;CLNVC=single_nucleotide_variant;CLNVCSO=SO:0001483;CLNVI=ARUP_Laboratories,_Molecular_Genetics_and_Genomics,_ARUP_Laboratories:173657;GENEINFO=EPB41:2035;MC=SO:0001582|initiatior_codon_variant,SO:0001583|missense_variant;ORIGIN=1;RS=155794…
1	28993490	16715	T	C	.	.	ALLELEID=31754;CLNDISDB=MONDO:MONDO:0012731,MedGen:C2678497,OMIM:611804;CLNDN=Elliptocytosis_1;CLNHGVS=NC_000001.11:g.28993490T>C;CLNREVSTAT=no_assertion_criteria_provided;CLNSIG=Pathogenic;CLNVC=single_nucleotide_variant;CLNVCSO=SO:0001483;CLNVI=OMIM_Allelic_Variant:130500.0006;GENEINFO=EPB41:2035;MC=SO:0001582|initiatior_codon_variant,SO:0001583|missense_variant;ORIGIN=1;RS=121434564
1	28993490	16714	T	G	.	.	ALLELEID=31753;CLNDISDB=MONDO:MONDO:0012731,MedGen:C2678497,OMIM:611804;CLNDN=Elliptocytosis_1;CLNHGVS=NC_000001.11:g.28993490T>G;CLNREVSTAT=no_assertion_criteria_provided;CLNSIG=Pathogenic;CLNVC=single_nucleotide_variant;CLNVCSO=SO:0001483;CLNVI=OMIM_Allelic_Variant:130500.0005;GENEINFO=EPB41:2035;MC=SO:0001582|initiatior_codon_variant,SO:0001583|missense_variant;ORIGIN=1;RS=121434564
1	28993527	620455	T	G	.	.	ALLELEID=611519;CLNDISDB=MedGen:CN517202;CLNDN=not_provided;CLNHGVS=NC_000001.11:g.28993527T>G;CLNREVSTAT=criteria_provided,_single_submitter;CLNSIG=Pathogenic;CLNVC=single_nucleotide_variant;CLNVCSO=SO:0001483;GENEINFO=EPB41:2035;MC=SO:0001587|nonsense;ORIGIN=1;RS=1557948590
1	29018388	221297	CGAATCAG	C	.	.	ALLELEID=223026;CLNDISDB=MONDO:MONDO:0017319,MedGen:C0013902,Orphanet:ORPHA288;CLNDN=Hereditary_elliptocytosis;CLNHGVS=NC_000001.11:g.29018389_29018395del;CLNREVSTAT=no_assertion_criteria_provided;CLNSIG=Pathogenic;CLNVC=Deletion;CLNVCSO=SO:0000159;GENEINFO=EPB41:2035;MC=SO:0001589|frameshift_variant;ORIGIN=1;RS=869025285
1	29196234	374879	A	C	.	.	ALLELEID=361784;CLNDISDB=Human_Phenotype_Ontology:HP:0000648,MONDO:MONDO:0003608,MedGen:C0029124|MONDO:MONDO:0015003,MedGen:C4310634,OMIM:617282,Orphanet:ORPHA508093|MedGen:C0752202;CLNDN=Optic_atrophy|Dystonia,_childhood-onset,_with_optic_atrophy_and_basal_ganglia_abnormalities|Childhood_Onset_Dystonias;CLNHGVS=NC_000001.11:g.29196234A>C;CLNREVSTAT=no_assertion_criteria_provided;CLNSIG=Pathogeni…
1	29196235	374881	T	C	.	.	AF_EXAC=0.00001;ALLELEID=361786;CLNDISDB=Human_Phenotype_Ontology:HP:0000648,MONDO:MONDO:0003608,MedGen:C0029124|MONDO:MONDO:0015003,MedGen:C4310634,OMIM:617282,Orphanet:ORPHA508093|MedGen:C0752202;CLNDN=Optic_atrophy|Dystonia,_childhood-onset,_with_optic_atrophy_and_basal_ganglia_abnormalities|Childhood_Onset_Dystonias;CLNHGVS=NC_000001.11:g.29196235T>C;CLNREVSTAT=no_assertion_criteria_provided;…
1	29200513	449055	T	TA	.	.	ALLELEID=442819;CLNDISDB=Human_Phenotype_Ontology:HP:0000648,MONDO:MONDO:0003608,MedGen:C0029124|MONDO:MONDO:0015003,MedGen:C4310634,OMIM:617282,Orphanet:ORPHA508093|MedGen:C0752202|MedGen:CN517202;CLNDN=Optic_atrophy|Dystonia,_childhood-onset,_with_optic_atrophy_and_basal_ganglia_abnormalities|Childhood_Onset_Dystonias|not_provided;CLNHGVS=NC_000001.11:g.29200514dup;CLNREVSTAT=criteria_provided,…
1	29200574	374882	G	A	.	.	AF_ESP=0.00023;AF_EXAC=0.00008;ALLELEID=361787;CLNDISDB=Human_Phenotype_Ontology:HP:0000648,MONDO:MONDO:0003608,MedGen:C0029124|MONDO:MONDO:0015003,MedGen:C4310634,OMIM:617282,Orphanet:ORPHA508093|MedGen:C0752202;CLNDN=Optic_atrophy|Dystonia,_childhood-onset,_with_optic_atrophy_and_basal_ganglia_abnormalities|Childhood_Onset_Dystonias;CLNHGVS=NC_000001.11:g.29200574G>A;CLNREVSTAT=criteria_provide…
1	29203230	807442	TC	T	.	.	ALLELEID=798471;CLNDISDB=MONDO:MONDO:0015003,MedGen:C4310634,OMIM:617282,Orphanet:ORPHA508093;CLNDN=Dystonia,_childhood-onset,_with_optic_atrophy_and_basal_ganglia_abnormalities;CLNHGVS=NC_000001.11:g.29203234del;CLNREVSTAT=criteria_provided,_single_submitter;CLNSIG=Pathogenic;CLNVC=Deletion;CLNVCSO=SO:0000159;GENEINFO=MECR:51102;ORIGIN=16
1	29216611	374883	GGATT	G	.	.	ALLELEID=361788;CLNDISDB=Human_Phenotype_Ontology:HP:0000648,MONDO:MONDO:0003608,MedGen:C0029124|MONDO:MONDO:0015003,MedGen:C4310634,OMIM:617282,Orphanet:ORPHA508093|MedGen:C0752202;CLNDN=Optic_atrophy|Dystonia,_childhood-onset,_with_optic_atrophy_and_basal_ganglia_abnormalities|Childhood_Onset_Dystonias;CLNHGVS=NC_000001.11:g.29216615_29216618del;CLNREVSTAT=criteria_provided,_single_submitter;CL…
1	30933339	617918	G	A	.	.	ALLELEID=609302;CLNDISDB=MONDO:MONDO:0033482,MedGen:C4693672,OMIM:617931|MedGen:CN517202;CLNDN=SPINOCEREBELLAR_ATAXIA_47|not_provided;CLNHGVS=NC_000001.11:g.30933339G>A;CLNREVSTAT=criteria_provided,_multiple_submitters,_no_conflicts;CLNSIG=Pathogenic/Likely_pathogenic;CLNVC=single_nucleotide_variant;CLNVCSO=SO:0001483;GENEINFO=PUM1:9698;MC=SO:0001583|missense_variant;ORIGIN=1;RS=1557539450
1	32279728	127135	T	C	.	.	ALLELEID=132633;CLNDISDB=MONDO:MONDO:0014334,MedGen:C4014233,OMIM:615758,Orphanet:ORPHA280142;CLNDN=Immunodeficiency_22;CLNHGVS=NC_000001.11:g.32279728T>C;CLNREVSTAT=no_assertion_criteria_provided;CLNSIG=Pathogenic;CLNVC=single_nucleotide_variant;CLNVCSO=SO:0001483;CLNVI=OMIM_Allelic_Variant:153390.0001|UniProtKB_(protein):P06239#VAR_071291;GENEINFO=LCK:3932;MC=SO:0001583|missense_variant;ORIGIN=…
1	32797768	243071	C	G	.	.	ALLELEID=244151;CLNDISDB=MONDO:MONDO:0012012,MedGen:C1842237,OMIM:608323,Orphanet:ORPHA100045;CLNDN=Charcot-Marie-Tooth_disease,_dominant_intermediate_C;CLNHGVS=NC_000001.11:g.32797768C>G;CLNREVSTAT=criteria_provided,_multiple_submitters,_no_conflicts;CLNSIG=Pathogenic/Likely_pathogenic;CLNVC=single_nucleotide_variant;CLNVCSO=SO:0001483;GENEINFO=YARS1:8565;MC=SO:0001583|missense_variant;ORIGIN=17…
1	32797768	6189	C	T	.	.	ALLELEID=21228;CLNDISDB=MONDO:MONDO:0012012,MedGen:C1842237,OMIM:608323,Orphanet:ORPHA100045|MONDO:MONDO:0015626,MedGen:C0007959,Orphanet:ORPHA166,SNOMED_CT:50548001;CLNDN=Charcot-Marie-Tooth_disease,_dominant_intermediate_C|Charcot-Marie-Tooth_disease;CLNHGVS=NC_000001.11:g.32797768C>T;CLNREVSTAT=criteria_provided,_single_submitter;CLNSIG=Pathogenic;CLNVC=single_nucleotide_variant;CLNVCSO=SO:000…
1	32806522	6190	TCCACCTGCTTTA	T	.	.	ALLELEID=21229;CLNDISDB=MONDO:MONDO:0012012,MedGen:C1842237,OMIM:608323,Orphanet:ORPHA100045;CLNDN=Charcot-Marie-Tooth_disease,_dominant_intermediate_C;CLNHGVS=NC_000001.11:g.32806529_32806540del;CLNREVSTAT=no_assertion_criteria_provided;CLNSIG=Pathogenic;CLNVC=Deletion;CLNVCSO=SO:0000159;CLNVI=OMIM_Allelic_Variant:603623.0003;GENEINFO=YARS1:8565;MC=SO:0001822|inframe_deletion;ORIGIN=1;RS=7862008…
1	32810729	187863	TC	AT	.	.	ALLELEID=185755;CLNDISDB=MONDO:MONDO:0012012,MedGen:C1842237,OMIM:608323,Orphanet:ORPHA100045;CLNDN=Charcot-Marie-Tooth_disease,_dominant_intermediate_C;CLNHGVS=NC_000001.11:g.32810729_32810730delinsAT;CLNREVSTAT=no_assertion_criteria_provided;CLNSIG=Pathogenic;CLNVC=Indel;CLNVCSO=SO:1000032;CLNVI=OMIM_Allelic_Variant:603623.0004;GENEINFO=YARS1:8565;MC=SO:0001583|missense_variant;ORIGIN=1;RS=7862…
1	32810734	635008	G	C	.	.	ALLELEID=622852;CLNDISDB=.;CLNDN=recessive_ARS-related_multisystem_disease;CLNHGVS=NC_000001.11:g.32810734G>C;CLNREVSTAT=no_assertion_criteria_provided;CLNSIG=Pathogenic;CLNVC=single_nucleotide_variant;CLNVCSO=SO:0001483;GENEINFO=YARS1:8565;MC=SO:0001587|nonsense;ORIGIN=0
1	32889110	190119	C	A	.	.	ALLELEID=187951;CLNDISDB=MONDO:MONDO:0009141,MedGen:C1857093,OMIM:224500,Orphanet:ORPHA99657;CLNDN=Torsion_dystonia_2;CLNHGVS=NC_000001.11:g.32889110C>A;CLNREVSTAT=no_assertion_criteria_provided;CLNSIG=Pathogenic;CLNVC=single_nucleotide_variant;CLNVCSO=SO:0001483;CLNVI=OMIM_Allelic_Variant:142622.0002|UniProtKB_(protein):P84074#VAR_073803;GENEINFO=HPCA:3208;MC=SO:0001583|missense_variant;ORIGIN=1…
1	32889123	190118	C	A	.	.	ALLELEID=187950;CLNDISDB=MONDO:MONDO:0009141,MedGen:C1857093,OMIM:224500,Orphanet:ORPHA99657;CLNDN=Torsion_dystonia_2;CLNHGVS=NC_000001.11:g.32889123C>A;CLNREVSTAT=no_assertion_criteria_provided;CLNSIG=Pathogenic;CLNVC=single_nucleotide_variant;CLNVCSO=SO:0001483;CLNVI=OMIM_Allelic_Variant:142622.0001|UniProtKB_(protein):P84074#VAR_073804;GENEINFO=HPCA:3208;MC=SO:0001583|missense_variant;ORIGIN=1…
1	32893848	190120	G	A	.	.	AF_EXAC=0.00093;AF_TGP=0.00040;ALLELEID=187952;CLNDISDB=MONDO:MONDO:0009141,MedGen:C1857093,OMIM:224500,Orphanet:ORPHA99657;CLNDN=Torsion_dystonia_2;CLNHGVS=NC_000001.11:g.32893848G>A;CLNREVSTAT=no_assertion_criteria_provided;CLNSIG=Pathogenic;CLNVC=single_nucleotide_variant;CLNVCSO=SO:0001483;CLNVI=OMIM_Allelic_Variant:142622.0003|UniProtKB_(protein):P84074#VAR_073805;GENEINFO=HPCA:3208;MC=SO:00…
1	33013204	18261	T	A	.	.	ALLELEID=33300;CLNDISDB=MONDO:MONDO:0009973,MedGen:C0272167,OMIM:267500,Orphanet:ORPHA33355,SNOMED_CT:111584000;CLNDN=Reticular_dysgenesis;CLNHGVS=NC_000001.11:g.33013204T>A;CLNREVSTAT=no_assertion_criteria_provided;CLNSIG=Pathogenic;CLNVC=single_nucleotide_variant;CLNVCSO=SO:0001483;CLNVI=OMIM_Allelic_Variant:103020.0012;GENEINFO=AK2:204;MC=SO:0001587|nonsense,SO:0001624|3_prime_UTR_variant,SO:0…
1	33013345	18258	G	A	.	.	AF_EXAC=0.00002;ALLELEID=33297;CLNDISDB=MONDO:MONDO:0009973,MedGen:C0272167,OMIM:267500,Orphanet:ORPHA33355,SNOMED_CT:111584000;CLNDN=Reticular_dysgenesis;CLNHGVS=NC_000001.11:g.33013345G>A;CLNREVSTAT=no_assertion_criteria_provided;CLNSIG=Pathogenic;CLNVC=single_nucleotide_variant;CLNVCSO=SO:0001483;CLNVI=OMIM_Allelic_Variant:103020.0009;GENEINFO=AK2:204;MC=SO:0001583|missense_variant,SO:0001619|…
1	33013377	446366	CG	C	.	.	ALLELEID=439807;CLNDISDB=MONDO:MONDO:0009973,MedGen:C0272167,OMIM:267500,Orphanet:ORPHA33355,SNOMED_CT:111584000;CLNDN=Reticular_dysgenesis;CLNHGVS=NC_000001.11:g.33013378del;CLNREVSTAT=no_assertion_criteria_provided;CLNSIG=Pathogenic;CLNVC=Deletion;CLNVCSO=SO:0000159;CLNVI=OMIM_Allelic_Variant:103020.0008;GENEINFO=AK2:204;MC=SO:0001589|frameshift_variant,SO:0001619|non-coding_transcript_variant,…
1	33014521	18255	C	T	.	.	ALLELEID=33294;CLNDISDB=MONDO:MONDO:0009973,MedGen:C0272167,OMIM:267500,Orphanet:ORPHA33355,SNOMED_CT:111584000;CLNDN=Reticular_dysgenesis;CLNHGVS=NC_000001.11:g.33014521C>T;CLNREVSTAT=no_assertion_criteria_provided;CLNSIG=Pathogenic;CLNVC=single_nucleotide_variant;CLNVCSO=SO:0001483;CLNVI=OMIM_Allelic_Variant:103020.0006;GENEINFO=AK2:204;MC=SO:0001575|splice_donor_variant;ORIGIN=1
1	33014526	18256	T	C	.	.	ALLELEID=33295;CLNDISDB=MONDO:MONDO:0009973,MedGen:C0272167,OMIM:267500,Orphanet:ORPHA33355,SNOMED_CT:111584000;CLNDN=Reticular_dysgenesis;CLNHGVS=NC_000001.11:g.33014526T>C;CLNREVSTAT=no_assertion_criteria_provided;CLNSIG=Pathogenic;CLNVC=single_nucleotide_variant;CLNVCSO=SO:0001483;CLNVI=OMIM_Allelic_Variant:103020.0007|UniProtKB_(protein):P54819#VAR_054631;GENEINFO=AK2:204;MC=SO:0001583|missen…
1	33014566	18254	AG	A	.	.	ALLELEID=33293;CLNDISDB=MONDO:MONDO:0009973,MedGen:C0272167,OMIM:267500,Orphanet:ORPHA33355,SNOMED_CT:111584000;CLNDN=Reticular_dysgenesis;CLNHGVS=NC_000001.11:g.33014568del;CLNREVSTAT=no_assertion_criteria_provided;CLNSIG=Pathogenic;CLNVC=Deletion;CLNVCSO=SO:0000159;CLNVI=OMIM_Allelic_Variant:103020.0005;GENEINFO=AK2:204;MC=SO:0001589|frameshift_variant,SO:0001619|non-coding_transcript_variant;O…
1	33021462	18253	C	T	.	.	ALLELEID=33292;CLNDISDB=MONDO:MONDO:0009973,MedGen:C0272167,OMIM:267500,Orphanet:ORPHA33355,SNOMED_CT:111584000;CLNDN=Reticular_dysgenesis;CLNHGVS=NC_000001.11:g.33021462C>T;CLNREVSTAT=no_assertion_criteria_provided;CLNSIG=Pathogenic;CLNVC=single_nucleotide_variant;CLNVCSO=SO:0001483;CLNVI=OMIM_Allelic_Variant:103020.0004;GENEINFO=AK2:204;MC=SO:0001574|splice_acceptor_variant,SO:0001627|intron_va…
1	33024542	18251	CA	C	.	.	ALLELEID=33290;CLNDISDB=MONDO:MONDO:0009973,MedGen:C0272167,OMIM:267500,Orphanet:ORPHA33355,SNOMED_CT:111584000;CLNDN=Reticular_dysgenesis;CLNHGVS=NC_000001.11:g.33024543del;CLNREVSTAT=no_assertion_criteria_provided;CLNSIG=Pathogenic;CLNVC=Deletion;CLNVCSO=SO:0000159;CLNVI=OMIM_Allelic_Variant:103020.0002;GENEINFO=AK2:204;MC=SO:0001589|frameshift_variant,SO:0001619|non-coding_transcript_variant,S…
1	33036804	18262	C	A	.	.	ALLELEID=33301;CLNDISDB=MONDO:MONDO:0009973,MedGen:C0272167,OMIM:267500,Orphanet:ORPHA33355,SNOMED_CT:111584000;CLNDN=Reticular_dysgenesis;CLNHGVS=NC_000001.11:g.33036804C>A;CLNREVSTAT=no_assertion_criteria_provided;CLNSIG=Pathogenic;CLNVC=single_nucleotide_variant;CLNVCSO=SO:0001483;CLNVI=OMIM_Allelic_Variant:103020.0013;GENEINFO=AK2:204;MC=SO:0001587|nonsense,SO:0001619|non-coding_transcript_va…
1	33036828	18252	T	C	.	.	ALLELEID=33291;CLNDISDB=MONDO:MONDO:0009973,MedGen:C0272167,OMIM:267500,Orphanet:ORPHA33355,SNOMED_CT:111584000;CLNDN=Reticular_dysgenesis;CLNHGVS=NC_000001.11:g.33036828T>C;CLNREVSTAT=no_assertion_criteria_provided;CLNSIG=Pathogenic;CLNVC=single_nucleotide_variant;CLNVCSO=SO:0001483;CLNVI=OMIM_Allelic_Variant:103020.0003;GENEINFO=AK2:204;MC=SO:0001582|initiatior_codon_variant,SO:0001583|missense…
1	34761289	5007	G	A	.	.	ALLELEID=20046;CLNDISDB=MONDO:MONDO:0033012,MedGen:C4479618,OMIM:617524;CLNDN=Erythrokeratodermia_variabilis_et_progressiva_2;CLNHGVS=NC_000001.11:g.34761289G>A;CLNREVSTAT=no_assertion_criteria_provided;CLNSIG=Pathogenic;CLNVC=single_nucleotide_variant;CLNVCSO=SO:0001483;CLNVI=OMIM_Allelic_Variant:605425.0004;GENEINFO=GJB4:127534;MC=SO:0001583|missense_variant;ORIGIN=1;RS=80358211
1	34761319	5008	G	A	.	.	ALLELEID=20047;CLNDISDB=MONDO:MONDO:0033012,MedGen:C4479618,OMIM:617524;CLNDN=Erythrokeratodermia_variabilis_et_progressiva_2;CLNHGVS=NC_000001.11:g.34761319G>A;CLNREVSTAT=no_assertion_criteria_provided;CLNSIG=Pathogenic;CLNVC=single_nucleotide_variant;CLNVCSO=SO:0001483;CLNVI=OMIM_Allelic_Variant:605425.0005;GENEINFO=GJB4:127534;MC=SO:0001583|missense_variant;ORIGIN=1;RS=80358212
1	34761507	5006	A	C	.	.	ALLELEID=20045;CLNDISDB=MONDO:MONDO:0033012,MedGen:C4479618,OMIM:617524|MedGen:CN517202;CLNDN=Erythrokeratodermia_variabilis_et_progressiva_2|not_provided;CLNHGVS=NC_000001.11:g.34761507A>C;CLNREVSTAT=criteria_provided,_single_submitter;CLNSIG=Pathogenic;CLNVC=single_nucleotide_variant;CLNVCSO=SO:0001483;CLNVI=OMIM_Allelic_Variant:605425.0003;GENEINFO=GJB4:127534;MC=SO:0001583|missense_variant;OR…
1	34761663	5004	T	C	.	.	ALLELEID=20043;CLNDISDB=MONDO:MONDO:0033012,MedGen:C4479618,OMIM:617524;CLNDN=Erythrokeratodermia_variabilis_et_progressiva_2;CLNHGVS=NC_000001.11:g.34761663T>C;CLNREVSTAT=no_assertion_criteria_provided;CLNSIG=Pathogenic;CLNVC=single_nucleotide_variant;CLNVCSO=SO:0001483;CLNVI=OMIM_Allelic_Variant:605425.0001|UniProtKB_(protein):Q9NTQ9#VAR_010206;GENEINFO=GJB4:127534;MC=SO:0001583|missense_varian…
1	34761665	5005	C	A	.	.	ALLELEID=20044;CLNDISDB=MONDO:MONDO:0033012,MedGen:C4479618,OMIM:617524;CLNDN=Erythrokeratodermia_variabilis_et_progressiva_2;CLNHGVS=NC_000001.11:g.34761665C>A;CLNREVSTAT=no_assertion_criteria_provided;CLNSIG=Pathogenic;CLNVC=single_nucleotide_variant;CLNVCSO=SO:0001483;CLNVI=OMIM_Allelic_Variant:605425.0002|UniProtKB_(protein):Q9NTQ9#VAR_010206;GENEINFO=GJB4:127534;MC=SO:0001583|missense_varian…
1	34761820	5009	T	A	.	.	ALLELEID=20048;CLNDISDB=MONDO:MONDO:0033012,MedGen:C4479618,OMIM:617524;CLNDN=Erythrokeratodermia_variabilis_et_progressiva_2;CLNHGVS=NC_000001.11:g.34761820T>A;CLNREVSTAT=no_assertion_criteria_provided;CLNSIG=Pathogenic;CLNVC=single_nucleotide_variant;CLNVCSO=SO:0001483;CLNVI=OMIM_Allelic_Variant:605425.0006;GENEINFO=GJB4:127534;MC=SO:0001583|missense_variant;ORIGIN=1;RS=80358213
1	34784770	627448	G	A	.	.	ALLELEID=615784;CLNDISDB=MONDO:MONDO:0009076,MedGen:C2673759,OMIM:220290;CLNDN=Deafness,_autosomal_recessive_1A;CLNHGVS=NC_000001.11:g.34784770G>A;CLNREVSTAT=no_assertion_criteria_provided;CLNSIG=Pathogenic;CLNVC=single_nucleotide_variant;CLNVCSO=SO:0001483;GENEINFO=GJB3:2707;MC=SO:0001587|nonsense;ORIGIN=4;RS=1557659237
1	34784796	6482	G	C	.	.	ALLELEID=21521;CLNDISDB=MONDO:MONDO:0033010,MedGen:C4551486,OMIM:133200,Orphanet:ORPHA495;CLNDN=Erythrokeratodermia_variabilis_et_progressiva_1;CLNHGVS=NC_000001.11:g.34784796G>C;CLNREVSTAT=no_assertion_criteria_provided;CLNSIG=Pathogenic;CLNVC=single_nucleotide_variant;CLNVCSO=SO:0001483;CLNVI=OMIM_Allelic_Variant:603324.0001|UniProtKB_(protein):O75712#VAR_002148;GENEINFO=GJB3:2707;MC=SO:0001583…
1	34784797	6483	G	A	.	.	ALLELEID=21522;CLNDISDB=MONDO:MONDO:0033010,MedGen:C4551486,OMIM:133200,Orphanet:ORPHA495;CLNDN=Erythrokeratodermia_variabilis_et_progressiva_1;CLNHGVS=NC_000001.11:g.34784797G>A;CLNREVSTAT=no_assertion_criteria_provided;CLNSIG=Pathogenic;CLNVC=single_nucleotide_variant;CLNVCSO=SO:0001483;CLNVI=OMIM_Allelic_Variant:603324.0002|UniProtKB_(protein):O75712#VAR_002147;GENEINFO=GJB3:2707;MC=SO:0001583…
1	34784863	6491	T	C	.	.	ALLELEID=21530;CLNDISDB=MONDO:MONDO:0033010,MedGen:C4551486,OMIM:133200,Orphanet:ORPHA495;CLNDN=Erythrokeratodermia_variabilis_et_progressiva_1;CLNHGVS=NC_000001.11:g.34784863T>C;CLNREVSTAT=no_assertion_criteria_provided;CLNSIG=Pathogenic;CLNVC=single_nucleotide_variant;CLNVCSO=SO:0001483;CLNVI=OMIM_Allelic_Variant:603324.0010;GENEINFO=GJB3:2707;MC=SO:0001583|missense_variant;ORIGIN=1;RS=28937583
1	34784887	6489	G	C	.	.	ALLELEID=21528;CLNDISDB=MONDO:MONDO:0033010,MedGen:C4551486,OMIM:133200,Orphanet:ORPHA495;CLNDN=Erythrokeratodermia_variabilis_et_progressiva_1;CLNHGVS=NC_000001.11:g.34784887G>C;CLNREVSTAT=no_assertion_criteria_provided;CLNSIG=Pathogenic;CLNVC=single_nucleotide_variant;CLNVCSO=SO:0001483;CLNVI=OMIM_Allelic_Variant:603324.0008|UniProtKB_(protein):O75712#VAR_015085;GENEINFO=GJB3:2707;MC=SO:0001583…
1	34785018	6484	T	A	.	.	ALLELEID=21523;CLNDISDB=MONDO:MONDO:0033010,MedGen:C4551486,OMIM:133200,Orphanet:ORPHA495;CLNDN=Erythrokeratodermia_variabilis_et_progressiva_1;CLNHGVS=NC_000001.11:g.34785018T>A;CLNREVSTAT=no_assertion_criteria_provided;CLNSIG=Pathogenic;CLNVC=single_nucleotide_variant;CLNVCSO=SO:0001483;CLNVI=OMIM_Allelic_Variant:603324.0003|UniProtKB_(protein):O75712#VAR_002149;GENEINFO=GJB3:2707;MC=SO:0001583…
1	34785182	6487	CATT	C	.	.	AF_EXAC=0.00001;ALLELEID=21526;CLNDISDB=MONDO:MONDO:0019588,MedGen:C1846647,OMIM:607197;CLNDN=Deafness,_autosomal_recessive;CLNHGVS=NC_000001.11:g.34785183_34785185del;CLNREVSTAT=no_assertion_criteria_provided;CLNSIG=Pathogenic;CLNVC=Deletion;CLNVCSO=SO:0000159;CLNVI=OMIM_Allelic_Variant:603324.0006;GENEINFO=GJB3:2707;MC=SO:0001822|inframe_deletion;ORIGIN=1;RS=770247378
1	34785183	6488	A	G	.	.	ALLELEID=21527;CLNDISDB=MONDO:MONDO:0019588,MedGen:C1846647,OMIM:607197;CLNDN=Deafness,_autosomal_recessive;CLNHGVS=NC_000001.11:g.34785183A>G;CLNREVSTAT=no_assertion_criteria_provided;CLNSIG=Pathogenic;CLNVC=single_nucleotide_variant;CLNVCSO=SO:0001483;CLNVI=OMIM_Allelic_Variant:603324.0007|UniProtKB_(protein):O75712#VAR_015087;GENEINFO=GJB3:2707;MC=SO:0001583|missense_variant;ORIGIN=1;RS=743153…
1	34785259	6492	A	G	.	.	AF_EXAC=0.00001;ALLELEID=21531;CLNDISDB=MedGen:C2673761;CLNDN=Deafness,_digenic,_GJB2/GJB3;CLNHGVS=NC_000001.11:g.34785259A>G;CLNREVSTAT=no_assertion_criteria_provided;CLNSIG=Pathogenic;CLNVC=single_nucleotide_variant;CLNVCSO=SO:0001483;CLNVI=OMIM_Allelic_Variant:603324.0011;GENEINFO=GJB3:2707;MC=SO:0001583|missense_variant;ORIGIN=1;RS=121908851
1	36089004	590303	G	A	.	.	ALLELEID=581244;CLNDISDB=MONDO:MONDO:0100095,MedGen:C4748527,OMIM:618170;CLNDN=NEURODEGENERATION,_CHILDHOOD-ONSET,_STRESS-INDUCED,_WITH_VARIABLE_ATAXIA_AND_SEIZURES;CLNHGVS=NC_000001.11:g.36089004G>A;CLNREVSTAT=no_assertion_criteria_provided;CLNSIG=Pathogenic;CLNVC=single_nucleotide_variant;CLNVCSO=SO:0001483;CLNVI=OMIM_Allelic_Variant:610624.0006;GENEINFO=ADPRS:54936;MC=SO:0001583|missense_varia…
1	36091267	590300	A	C	.	.	ALLELEID=581241;CLNDISDB=MONDO:MONDO:0100095,MedGen:C4748527,OMIM:618170;CLNDN=NEURODEGENERATION,_CHILDHOOD-ONSET,_STRESS-INDUCED,_WITH_VARIABLE_ATAXIA_AND_SEIZURES;CLNHGVS=NC_000001.11:g.36091267A>C;CLNREVSTAT=no_assertion_criteria_provided;CLNSIG=Pathogenic;CLNVC=single_nucleotide_variant;CLNVCSO=SO:0001483;CLNVI=OMIM_Allelic_Variant:610624.0003;GENEINFO=ADPRS:54936;MC=SO:0001583|missense_varia…
1	36091322	599344	AG	A	.	.	ALLELEID=590641;CLNDISDB=MONDO:MONDO:0100095,MedGen:C4748527,OMIM:618170;CLNDN=NEURODEGENERATION,_CHILDHOOD-ONSET,_STRESS-INDUCED,_WITH_VARIABLE_ATAXIA_AND_SEIZURES;CLNHGVS=NC_000001.11:g.36091324del;CLNREVSTAT=no_assertion_criteria_provided;CLNSIG=Pathogenic;CLNVC=Deletion;CLNVCSO=SO:0000159;CLNVI=OMIM_Allelic_Variant:610624.0008;GENEINFO=ADPRS:54936;MC=SO:0001589|frameshift_variant;ORIGIN=1;RS=…
1	36091720	590301	GCCTGC	G	.	.	ALLELEID=581242;CLNDISDB=MONDO:MONDO:0100095,MedGen:C4748527,OMIM:618170;CLNDN=NEURODEGENERATION,_CHILDHOOD-ONSET,_STRESS-INDUCED,_WITH_VARIABLE_ATAXIA_AND_SEIZURES;CLNHGVS=NC_000001.11:g.36091723_36091727del;CLNREVSTAT=no_assertion_criteria_provided;CLNSIG=Pathogenic;CLNVC=Deletion;CLNVCSO=SO:0000159;CLNVI=OMIM_Allelic_Variant:610624.0004;GENEINFO=ADPRS:54936;MC=SO:0001589|frameshift_variant;ORI…
1	36091723	852549	TGCCCGGGCCCA	T	.	.	ALLELEID=823926;CLNDISDB=MedGen:CN517202;CLNDN=not_provided;CLNHGVS=NC_000001.11:g.36091725_36091735del;CLNREVSTAT=criteria_provided,_single_submitter;CLNSIG=Pathogenic;CLNVC=Deletion;CLNVCSO=SO:0000159;GENEINFO=ADPRS:54936;MC=SO:0001589|frameshift_variant;ORIGIN=1
1	36091923	590302	C	T	.	.	ALLELEID=581243;CLNDISDB=MONDO:MONDO:0100095,MedGen:C4748527,OMIM:618170;CLNDN=NEURODEGENERATION,_CHILDHOOD-ONSET,_STRESS-INDUCED,_WITH_VARIABLE_ATAXIA_AND_SEIZURES;CLNHGVS=NC_000001.11:g.36091923C>T;CLNREVSTAT=no_assertion_criteria_provided;CLNSIG=Pathogenic;CLNVC=single_nucleotide_variant;CLNVCSO=SO:0001483;CLNVI=OMIM_Allelic_Variant:610624.0005;GENEINFO=ADPRS:54936;MC=SO:0001583|missense_varia…
1	36093294	590298	C	T	.	.	ALLELEID=581239;CLNDISDB=MONDO:MONDO:0100095,MedGen:C4748527,OMIM:618170;CLNDN=NEURODEGENERATION,_CHILDHOOD-ONSET,_STRESS-INDUCED,_WITH_VARIABLE_ATAXIA_AND_SEIZURES;CLNHGVS=NC_000001.11:g.36093294C>T;CLNREVSTAT=no_assertion_criteria_provided;CLNSIG=Pathogenic;CLNVC=single_nucleotide_variant;CLNVCSO=SO:0001483;CLNVI=OMIM_Allelic_Variant:610624.0001;GENEINFO=ADPRS:54936;MC=SO:0001587|nonsense;ORIGI…
1	36098317	167868	TG	AC	.	.	ALLELEID=178168;CLNDISDB=MONDO:MONDO:0007637,MedGen:C1850959,OMIM:136800;CLNDN=Corneal_dystrophy,_Fuchs_endothelial_1;CLNHGVS=NC_000001.11:g.36098317_36098318delinsAC;CLNREVSTAT=no_assertion_criteria_provided;CLNSIG=Pathogenic;CLNVC=Indel;CLNVCSO=SO:1000032;CLNVI=OMIM_Allelic_Variant:120252.0004;GENEINFO=COL8A2:1296;MC=SO:0001583|missense_variant;ORIGIN=1;RS=727504229
1	36098318	17147	G	T	.	.	ALLELEID=32186;CLNDISDB=MONDO:MONDO:0007637,MedGen:C1850959,OMIM:136800|MONDO:MONDO:0012199,MedGen:C1852795,OMIM:609140;CLNDN=Corneal_dystrophy,_Fuchs_endothelial_1|Corneal_dystrophy,_posterior_polymorphous,_2;CLNHGVS=NC_000001.11:g.36098318G>T;CLNREVSTAT=no_assertion_criteria_provided;CLNSIG=Pathogenic;CLNVC=single_nucleotide_variant;CLNVCSO=SO:0001483;CLNVI=OMIM_Allelic_Variant:120252.0001|UniP…
1	36098332	17148	A	C	.	.	ALLELEID=32187;CLNDISDB=MONDO:MONDO:0007637,MedGen:C1850959,OMIM:136800|MONDO:MONDO:0012199,MedGen:C1852795,OMIM:609140;CLNDN=Corneal_dystrophy,_Fuchs_endothelial_1|Corneal_dystrophy,_posterior_polymorphous,_2;CLNHGVS=NC_000001.11:g.36098332A>C;CLNREVSTAT=no_assertion_criteria_provided;CLNSIG=Pathogenic;CLNVC=single_nucleotide_variant;CLNVCSO=SO:0001483;CLNVI=OMIM_Allelic_Variant:120252.0003;GENE…
1	36467597	16005	G	T	.	.	ALLELEID=31044;CLNDISDB=MONDO:MONDO:0008092,MedGen:C0543669,OMIM:162830,Orphanet:ORPHA279943,SNOMED_CT:129639005;CLNDN=Hereditary_neutrophilia;CLNHGVS=NC_000001.11:g.36467597G>T;CLNREVSTAT=no_assertion_criteria_provided;CLNSIG=Pathogenic;CLNVC=single_nucleotide_variant;CLNVCSO=SO:0001483;CLNVI=OMIM_Allelic_Variant:138971.0001|UniProtKB_(protein):Q99062#VAR_063065;GENEINFO=CSF3R:1441;MC=SO:0001583…
1	36468158	570920	C	T	.	.	AF_ESP=0.00046;AF_EXAC=0.00024;AF_TGP=0.00020;ALLELEID=557045;CLNDISDB=MONDO:MONDO:0014865,MedGen:C4310764,OMIM:617014,Orphanet:ORPHA420702|MeSH:D000081207;CLNDN=Neutropenia,_severe_congenital,_7,_autosomal_recessive|Inherited_Immunodeficiency_Diseases;CLNHGVS=NC_000001.11:g.36468158C>T;CLNREVSTAT=criteria_provided,_multiple_submitters,_no_conflicts;CLNSIG=Pathogenic/Likely_pathogenic;CLNVC=singl…
1	36471472	242630	TC	T	.	.	ALLELEID=171705;CLNDISDB=MONDO:MONDO:0014865,MedGen:C4310764,OMIM:617014,Orphanet:ORPHA420702;CLNDN=Neutropenia,_severe_congenital,_7,_autosomal_recessive;CLNHGVS=NC_000001.11:g.36471475del;CLNREVSTAT=no_assertion_criteria_provided;CLNSIG=Pathogenic;CLNVC=Deletion;CLNVCSO=SO:0000159;CLNVI=Klein_lab,_Ludwig-Maximilians-University:P4|OMIM_Allelic_Variant:138971.0004;GENEINFO=CSF3R:1441;MC=SO:000158…
1	36471501	542855	A	AC	.	.	ALLELEID=515878;CLNDISDB=MONDO:MONDO:0014865,MedGen:C4310764,OMIM:617014,Orphanet:ORPHA420702;CLNDN=Neutropenia,_severe_congenital,_7,_autosomal_recessive;CLNHGVS=NC_000001.11:g.36471503dup;CLNREVSTAT=criteria_provided,_single_submitter;CLNSIG=Pathogenic;CLNVC=Duplication;CLNVCSO=SO:1000035;GENEINFO=CSF3R:1441;MC=SO:0001589|frameshift_variant;ORIGIN=1;RS=890101650
1	36472141	242835	T	A	.	.	ALLELEID=243939;CLNDISDB=MONDO:MONDO:0014865,MedGen:C4310764,OMIM:617014,Orphanet:ORPHA420702;CLNDN=Neutropenia,_severe_congenital,_7,_autosomal_recessive;CLNHGVS=NC_000001.11:g.36472141T>A;CLNREVSTAT=no_assertion_criteria_provided;CLNSIG=Pathogenic;CLNVC=single_nucleotide_variant;CLNVCSO=SO:0001483;CLNVI=OMIM_Allelic_Variant:138971.0005;GENEINFO=CSF3R:1441;MC=SO:0001574|splice_acceptor_variant;O…
1	36472271	242629	TCCAGTCGCTCCAGTGG	T	.	.	ALLELEID=171706;CLNDISDB=MONDO:MONDO:0014865,MedGen:C4310764,OMIM:617014,Orphanet:ORPHA420702;CLNDN=Neutropenia,_severe_congenital,_7,_autosomal_recessive;CLNHGVS=NC_000001.11:g.36472276_36472291del;CLNREVSTAT=no_assertion_criteria_provided;CLNSIG=Pathogenic;CLNVC=Deletion;CLNVCSO=SO:0000159;CLNVI=Klein_lab,_Ludwig-Maximilians-University:P4|OMIM_Allelic_Variant:138971.0003;GENEINFO=CSF3R:1441;MC=…
1	36472271	649220	TCCAGTCGCTCCAGTGGCCAGGCAGGGGCC	T	.	.	ALLELEID=627817;CLNDISDB=MONDO:MONDO:0014865,MedGen:C4310764,OMIM:617014,Orphanet:ORPHA420702;CLNDN=Neutropenia,_severe_congenital,_7,_autosomal_recessive;CLNHGVS=NC_000001.11:g.36472272_36472300del;CLNREVSTAT=criteria_provided,_single_submitter;CLNSIG=Pathogenic;CLNVC=Deletion;CLNVCSO=SO:0000159;GENEINFO=CSF3R:1441;MC=SO:0001587|nonsense;ORIGIN=1
1	36472313	161982	G	A	.	.	ALLELEID=171707;CLNDISDB=Human_Phenotype_Ontology:HP:0005549,MONDO:MONDO:0018542,MedGen:C1853118,Orphanet:ORPHA42738|MONDO:MONDO:0014865,MedGen:C4310764,OMIM:617014,Orphanet:ORPHA420702;CLNDN=Severe_congenital_neutropenia|Neutropenia,_severe_congenital,_7,_autosomal_recessive;CLNHGVS=NC_000001.11:g.36472313G>A;CLNREVSTAT=criteria_provided,_single_submitter;CLNSIG=Pathogenic;CLNVC=single_nucleotid…
1	36472560	542856	TC	T	.	.	AF_EXAC=0.00001;ALLELEID=515880;CLNDISDB=MONDO:MONDO:0014865,MedGen:C4310764,OMIM:617014,Orphanet:ORPHA420702;CLNDN=Neutropenia,_severe_congenital,_7,_autosomal_recessive;CLNHGVS=NC_000001.11:g.36472561del;CLNREVSTAT=criteria_provided,_single_submitter;CLNSIG=Pathogenic;CLNVC=Deletion;CLNVCSO=SO:0000159;GENEINFO=CSF3R:1441;MC=SO:0001589|frameshift_variant;ORIGIN=1;RS=759302795
1	36475516	655386	CCTGCCCCCGGGCTGAAGCT	C	.	.	ALLELEID=627822;CLNDISDB=MONDO:MONDO:0014865,MedGen:C4310764,OMIM:617014,Orphanet:ORPHA420702;CLNDN=Neutropenia,_severe_congenital,_7,_autosomal_recessive;CLNHGVS=NC_000001.11:g.36475521_36475539del;CLNREVSTAT=criteria_provided,_single_submitter;CLNSIG=Pathogenic;CLNVC=Deletion;CLNVCSO=SO:0000159;GENEINFO=CSF3R:1441;MC=SO:0001589|frameshift_variant;ORIGIN=1
1	37537842	30717	T	C	.	.	ALLELEID=39674;CLNDISDB=MONDO:MONDO:0013787,MedGen:C3281055,OMIM:614501;CLNDN=Psychomotor_retardation,_epilepsy,_and_craniofacial_dysmorphism;CLNHGVS=NC_000001.11:g.37537842T>C;CLNREVSTAT=no_assertion_criteria_provided;CLNSIG=Pathogenic;CLNVC=single_nucleotide_variant;CLNVCSO=SO:0001483;CLNVI=OMIM_Allelic_Variant:608241.0001|UniProtKB_(protein):Q8TAD8#VAR_067542;GENEINFO=SNIP1:79753;MC=SO:0001583…
1	37540752	433084	G	A	.	.	AF_EXAC=0.00013;AF_TGP=0.00020;ALLELEID=426647;CLNDISDB=MedGen:CN417132,Orphanet:ORPHA1945;CLNDN=Rolandic_epilepsy;CLNHGVS=NC_000001.11:g.37540752G>A;CLNREVSTAT=no_assertion_criteria_provided;CLNSIG=Pathogenic;CLNVC=single_nucleotide_variant;CLNVCSO=SO:0001483;GENEINFO=SNIP1:79753;MC=SO:0001583|missense_variant;ORIGIN=1;RS=202020647
1	37616483	1605	C	T	.	.	ALLELEID=16644;CLNDISDB=MedGen:C2674504;CLNDN=Palmoplantar_hyperkeratosis_and_true_hermaphroditism;CLNHGVS=NC_000001.11:g.37616483C>T;CLNREVSTAT=no_assertion_criteria_provided;CLNSIG=Pathogenic;CLNVC=single_nucleotide_variant;CLNVCSO=SO:0001483;CLNVI=OMIM_Allelic_Variant:609595.0003;GENEINFO=RSPO1:284654;MC=SO:0001575|splice_donor_variant;ORIGIN=1
1	39451086	586953	G	C	.	.	ALLELEID=577997;CLNDISDB=Human_Phenotype_Ontology:HP:0001339,MONDO:MONDO:0018838,MedGen:C0266463,Orphanet:ORPHA48471,SNOMED_CT:204036008|MONDO:MONDO:0032677,MedGen:CN258209,OMIM:618325;CLNDN=Lissencephaly|LISSENCEPHALY_9_WITH_COMPLEX_BRAINSTEM_MALFORMATION;CLNHGVS=NC_000001.11:g.39451086G>C;CLNREVSTAT=no_assertion_criteria_provided;CLNSIG=Pathogenic;CLNVC=single_nucleotide_variant;CLNVCSO=SO:0001…
1	39463640	586948	G	T	.	.	ALLELEID=577998;CLNDISDB=.|MONDO:MONDO:0032677,MedGen:CN258209,OMIM:618325;CLNDN=Lissencephaly_with_decussation_defect|LISSENCEPHALY_9_WITH_COMPLEX_BRAINSTEM_MALFORMATION;CLNHGVS=NC_000001.11:g.39463640G>T;CLNREVSTAT=no_assertion_criteria_provided;CLNSIG=Pathogenic;CLNVC=single_nucleotide_variant;CLNVCSO=SO:0001483;CLNVI=OMIM_Allelic_Variant:608271.0001;GENEINFO=MACF1:23499;MC=SO:0001583|missense…
1	39468720	586949	G	T	.	.	ALLELEID=577999;CLNDISDB=.|MONDO:MONDO:0032677,MedGen:CN258209,OMIM:618325;CLNDN=Lissencephaly_with_decussation_defect|LISSENCEPHALY_9_WITH_COMPLEX_BRAINSTEM_MALFORMATION;CLNHGVS=NC_000001.11:g.39468720G>T;CLNREVSTAT=no_assertion_criteria_provided;CLNSIG=Pathogenic;CLNVC=single_nucleotide_variant;CLNVCSO=SO:0001483;CLNVI=OMIM_Allelic_Variant:608271.0002;GENEINFO=MACF1:23499;MC=SO:0001583|missense…
1	39468726	586950	T	G	.	.	ALLELEID=578000;CLNDISDB=.|MONDO:MONDO:0032677,MedGen:CN258209,OMIM:618325;CLNDN=Lissencephaly_with_decussation_defect|LISSENCEPHALY_9_WITH_COMPLEX_BRAINSTEM_MALFORMATION;CLNHGVS=NC_000001.11:g.39468726T>G;CLNREVSTAT=no_assertion_criteria_provided;CLNSIG=Pathogenic;CLNVC=single_nucleotide_variant;CLNVCSO=SO:0001483;CLNVI=OMIM_Allelic_Variant:608271.0003;GENEINFO=MACF1:23499;MC=SO:0001583|missense…
1	39468727	586951	G	T	.	.	ALLELEID=578001;CLNDISDB=.|MONDO:MONDO:0032677,MedGen:CN258209,OMIM:618325;CLNDN=Lissencephaly_with_decussation_defect|LISSENCEPHALY_9_WITH_COMPLEX_BRAINSTEM_MALFORMATION;CLNHGVS=NC_000001.11:g.39468727G>T;CLNREVSTAT=no_assertion_criteria_provided;CLNSIG=Pathogenic;CLNVC=single_nucleotide_variant;CLNVCSO=SO:0001483;CLNVI=OMIM_Allelic_Variant:608271.0004;GENEINFO=MACF1:23499;MC=SO:0001583|missense…
1	39958673	684729	AGTT	A	.	.	ALLELEID=672321;CLNDISDB=Human_Phenotype_Ontology:HP:0000025,MedGen:C4025898|Human_Phenotype_Ontology:HP:0000028,MONDO:MONDO:0009047,MedGen:C0010417,OMIM:219050|Human_Phenotype_Ontology:HP:0000252,MedGen:C4551563|Human_Phenotype_Ontology:HP:0001249,MONDO:MONDO:0001071,MedGen:C1843367|Human_Phenotype_Ontology:HP:0001511,MedGen:C1386048|Human_Phenotype_Ontology:HP:0001987,MedGen:C0220994|Human_Phen…
1	39965333	372260	C	T	.	.	ALLELEID=359165;CLNDISDB=MONDO:MONDO:0014660,MedGen:C4225310,OMIM:616486;CLNDN=Primary_autosomal_recessive_microcephaly_15;CLNHGVS=NC_000001.11:g.39965333C>T;CLNREVSTAT=no_assertion_criteria_provided;CLNSIG=Pathogenic;CLNVC=single_nucleotide_variant;CLNVCSO=SO:0001483;CLNVI=OMIM_Allelic_Variant:614397.0001;GENEINFO=MFSD2A:84879;MC=SO:0001583|missense_variant,SO:0001619|non-coding_transcript_varia…
1	39965490	372261	C	T	.	.	ALLELEID=359166;CLNDISDB=MONDO:MONDO:0014660,MedGen:C4225310,OMIM:616486;CLNDN=Primary_autosomal_recessive_microcephaly_15;CLNHGVS=NC_000001.11:g.39965490C>T;CLNREVSTAT=no_assertion_criteria_provided;CLNSIG=Pathogenic;CLNVC=single_nucleotide_variant;CLNVCSO=SO:0001483;CLNVI=OMIM_Allelic_Variant:614397.0002;GENEINFO=MFSD2A:84879;MC=SO:0001583|missense_variant,SO:0001619|non-coding_transcript_varia…
1	39967632	372262	C	T	.	.	ALLELEID=359167;CLNDISDB=MONDO:MONDO:0014660,MedGen:C4225310,OMIM:616486;CLNDN=Primary_autosomal_recessive_microcephaly_15;CLNHGVS=NC_000001.11:g.39967632C>T;CLNREVSTAT=no_assertion_criteria_provided;CLNSIG=Pathogenic;CLNVC=single_nucleotide_variant;CLNVCSO=SO:0001483;CLNVI=OMIM_Allelic_Variant:614397.0003;GENEINFO=MFSD2A:84879;MC=SO:0001583|missense_variant,SO:0001627|intron_variant;ORIGIN=1;RS=…
1	40074171	199010	GC	G	.	.	ALLELEID=196170;CLNDISDB=MedGen:CN517202;CLNDN=not_provided;CLNHGVS=NC_000001.11:g.40074175del;CLNREVSTAT=criteria_provided,_single_submitter;CLNSIG=Pathogenic;CLNVC=Deletion;CLNVCSO=SO:0000159;GENEINFO=PPT1:5538;MC=SO:0001589|frameshift_variant;ORIGIN=1;RS=794727955
1	40076915	56213	T	A	.	.	AF_EXAC=0.00001;ALLELEID=70852;CLNDISDB=MONDO:MONDO:0009744,MedGen:C1850451,OMIM:256730,Orphanet:ORPHA228329|MedGen:CN517202;CLNDN=Neuronal_ceroid_lipofuscinosis_1|not_provided;CLNHGVS=NC_000001.11:g.40076915T>A;CLNREVSTAT=criteria_provided,_multiple_submitters,_no_conflicts;CLNSIG=Pathogenic/Likely_pathogenic;CLNVC=single_nucleotide_variant;CLNVCSO=SO:0001483;GENEINFO=PPT1:5538;MC=SO:0001574|spl…
1	40078630	8902	A	T	.	.	ALLELEID=23941;CLNDISDB=MONDO:MONDO:0009744,MedGen:C1850451,OMIM:256730,Orphanet:ORPHA228329;CLNDN=Neuronal_ceroid_lipofuscinosis_1;CLNHGVS=NC_000001.11:g.40078630A>T;CLNREVSTAT=no_assertion_criteria_provided;CLNSIG=Pathogenic;CLNVC=single_nucleotide_variant;CLNVCSO=SO:0001483;CLNVI=OMIM_Allelic_Variant:600722.0004|UniProtKB_(protein):P50897#VAR_005558;GENEINFO=PPT1:5538;MC=SO:0001583|missense_va…
1	40078655	662960	T	TAC	.	.	ALLELEID=627827;CLNDISDB=MONDO:MONDO:0009744,MedGen:C1850451,OMIM:256730,Orphanet:ORPHA228329;CLNDN=Neuronal_ceroid_lipofuscinosis_1;CLNHGVS=NC_000001.11:g.40078656_40078657dup;CLNREVSTAT=criteria_provided,_single_submitter;CLNSIG=Pathogenic;CLNVC=Duplication;CLNVCSO=SO:1000035;GENEINFO=PPT1:5538;MC=SO:0001589|frameshift_variant;ORIGIN=1
1	40078659	56208	C	A	.	.	ALLELEID=70847;CLNDISDB=MONDO:MONDO:0009744,MedGen:C1850451,OMIM:256730,Orphanet:ORPHA228329|MONDO:MONDO:0016295,MedGen:C0027877,OMIM:214200,Orphanet:ORPHA216,SNOMED_CT:42012007;CLNDN=Neuronal_ceroid_lipofuscinosis_1|Neuronal_ceroid_lipofuscinosis;CLNHGVS=NC_000001.11:g.40078659C>A;CLNREVSTAT=criteria_provided,_multiple_submitters,_no_conflicts;CLNSIG=Pathogenic/Likely_pathogenic;CLNVC=single_nuc…
1	40080474	56204	C	T	.	.	AF_EXAC=0.00002;ALLELEID=70843;CLNDISDB=MONDO:MONDO:0009744,MedGen:C1850451,OMIM:256730,Orphanet:ORPHA228329|MedGen:CN517202;CLNDN=Neuronal_ceroid_lipofuscinosis_1|not_provided;CLNHGVS=NC_000001.11:g.40080474C>T;CLNREVSTAT=criteria_provided,_multiple_submitters,_no_conflicts;CLNSIG=Pathogenic/Likely_pathogenic;CLNVC=single_nucleotide_variant;CLNVCSO=SO:0001483;GENEINFO=PPT1:5538;MC=SO:0001583|mis…
1	40080483	56202	C	A	.	.	ALLELEID=70841;CLNDISDB=MONDO:MONDO:0009744,MedGen:C1850451,OMIM:256730,Orphanet:ORPHA228329|MedGen:CN517202;CLNDN=Neuronal_ceroid_lipofuscinosis_1|not_provided;CLNHGVS=NC_000001.11:g.40080483C>A;CLNREVSTAT=criteria_provided,_multiple_submitters,_no_conflicts;CLNSIG=Pathogenic/Likely_pathogenic;CLNVC=single_nucleotide_variant;CLNVCSO=SO:0001483;CLNVI=UniProtKB_(protein):P50897#VAR_005556;GENEINFO…
1	40080483	188857	C	T	.	.	AF_ESP=0.00008;ALLELEID=186623;CLNDISDB=MONDO:MONDO:0009744,MedGen:C1850451,OMIM:256730,Orphanet:ORPHA228329;CLNDN=Neuronal_ceroid_lipofuscinosis_1;CLNHGVS=NC_000001.11:g.40080483C>T;CLNREVSTAT=criteria_provided,_multiple_submitters,_no_conflicts;CLNSIG=Pathogenic/Likely_pathogenic;CLNVC=single_nucleotide_variant;CLNVCSO=SO:0001483;CLNVI=UniProtKB_(protein):P50897#VAR_005557;GENEINFO=PPT1:5538;MC…
1	40089409	56199	C	T	.	.	ALLELEID=70838;CLNDISDB=MONDO:MONDO:0009744,MedGen:C1850451,OMIM:256730,Orphanet:ORPHA228329|MONDO:MONDO:0016295,MedGen:C0027877,OMIM:214200,Orphanet:ORPHA216,SNOMED_CT:42012007;CLNDN=Neuronal_ceroid_lipofuscinosis_1|Neuronal_ceroid_lipofuscinosis;CLNHGVS=NC_000001.11:g.40089409C>T;CLNREVSTAT=no_assertion_criteria_provided;CLNSIG=Pathogenic/Likely_pathogenic;CLNVC=single_nucleotide_variant;CLNVCS…
1	40089417	56198	G	C	.	.	AF_ESP=0.00008;AF_EXAC=0.00004;ALLELEID=70837;CLNDISDB=MONDO:MONDO:0009744,MedGen:C1850451,OMIM:256730,Orphanet:ORPHA228329|MedGen:CN517202;CLNDN=Neuronal_ceroid_lipofuscinosis_1|not_provided;CLNHGVS=NC_000001.11:g.40089417G>C;CLNREVSTAT=criteria_provided,_multiple_submitters,_no_conflicts;CLNSIG=Pathogenic;CLNVC=single_nucleotide_variant;CLNVCSO=SO:0001483;CLNVI=Illumina_Clinical_Services_Labora…
1	40089456	56197	G	A	.	.	AF_EXAC=0.00002;ALLELEID=70836;CLNDISDB=MONDO:MONDO:0009744,MedGen:C1850451,OMIM:256730,Orphanet:ORPHA228329;CLNDN=Neuronal_ceroid_lipofuscinosis_1;CLNHGVS=NC_000001.11:g.40089456G>A;CLNREVSTAT=criteria_provided,_multiple_submitters,_no_conflicts;CLNSIG=Pathogenic/Likely_pathogenic;CLNVC=single_nucleotide_variant;CLNVCSO=SO:0001483;GENEINFO=PPT1:5538;MC=SO:0001587|nonsense;ORIGIN=4;RS=386833649
1	40089490	280344	GC	G	.	.	ALLELEID=264002;CLNDISDB=MONDO:MONDO:0009744,MedGen:C1850451,OMIM:256730,Orphanet:ORPHA228329|MedGen:CN517202;CLNDN=Neuronal_ceroid_lipofuscinosis_1|not_provided;CLNHGVS=NC_000001.11:g.40089491del;CLNREVSTAT=criteria_provided,_single_submitter;CLNSIG=Pathogenic;CLNVC=Deletion;CLNVCSO=SO:0000159;GENEINFO=PPT1:5538;MC=SO:0001589|frameshift_variant;ORIGIN=1;RS=886041568
1	40089495	8904	G	A	.	.	ALLELEID=23943;CLNDISDB=MONDO:MONDO:0009744,MedGen:C1850451,OMIM:256730,Orphanet:ORPHA228329|MONDO:MONDO:0016295,MedGen:C0027877,OMIM:214200,Orphanet:ORPHA216,SNOMED_CT:42012007|MedGen:C2711754|MedGen:CN239323|MedGen:CN517202;CLNDN=Neuronal_ceroid_lipofuscinosis_1|Neuronal_ceroid_lipofuscinosis|History_of_neurodevelopmental_disorder|Neuronal_Ceroid-Lipofuscinosis,_Recessive|not_provided;CLNHGVS=N…
1	40091338	206645	G	A	.	.	ALLELEID=201113;CLNDISDB=MONDO:MONDO:0009744,MedGen:C1850451,OMIM:256730,Orphanet:ORPHA228329|MedGen:CN517202;CLNDN=Neuronal_ceroid_lipofuscinosis_1|not_provided;CLNHGVS=NC_000001.11:g.40091338G>A;CLNREVSTAT=criteria_provided,_multiple_submitters,_no_conflicts;CLNSIG=Pathogenic/Likely_pathogenic;CLNVC=single_nucleotide_variant;CLNVCSO=SO:0001483;GENEINFO=PPT1:5538;MC=SO:0001587|nonsense,SO:000162…
1	40091398	8899	T	A	.	.	AF_EXAC=0.00068;AF_TGP=0.00060;ALLELEID=23938;CLNDISDB=MONDO:MONDO:0009744,MedGen:C1850451,OMIM:256730,Orphanet:ORPHA228329|MONDO:MONDO:0016295,MedGen:C0027877,OMIM:214200,Orphanet:ORPHA216,SNOMED_CT:42012007|MeSH:D030342,MedGen:C0950123|MedGen:CN517202;CLNDN=Neuronal_ceroid_lipofuscinosis_1|Neuronal_ceroid_lipofuscinosis|Inborn_genetic_diseases|not_provided;CLNHGVS=NC_000001.11:g.40091398T>A;CLN…
1	40092040	206643	C	T	.	.	ALLELEID=201115;CLNDISDB=MONDO:MONDO:0009744,MedGen:C1850451,OMIM:256730,Orphanet:ORPHA228329|MedGen:CN517202;CLNDN=Neuronal_ceroid_lipofuscinosis_1|not_provided;CLNHGVS=NC_000001.11:g.40092040C>T;CLNREVSTAT=criteria_provided,_single_submitter;CLNSIG=Pathogenic;CLNVC=single_nucleotide_variant;CLNVCSO=SO:0001483;GENEINFO=PPT1:5538;MC=SO:0001627|intron_variant;ORIGIN=5;RS=796052924
1	40092054	520610	C	T	.	.	AF_ESP=0.00008;AF_EXAC=0.00001;ALLELEID=511272;CLNDISDB=MeSH:D030342,MedGen:C0950123;CLNDN=Inborn_genetic_diseases;CLNHGVS=NC_000001.11:g.40092054C>T;CLNREVSTAT=criteria_provided,_single_submitter;CLNSIG=Pathogenic;CLNVC=single_nucleotide_variant;CLNVCSO=SO:0001483;GENEINFO=PPT1:5538;MC=SO:0001583|missense_variant,SO:0001627|intron_variant;ORIGIN=1;RS=143657539
1	40092070	649994	CCA	C	.	.	ALLELEID=627829;CLNDISDB=MONDO:MONDO:0009744,MedGen:C1850451,OMIM:256730,Orphanet:ORPHA228329;CLNDN=Neuronal_ceroid_lipofuscinosis_1;CLNHGVS=NC_000001.11:g.40092071_40092072del;CLNREVSTAT=criteria_provided,_single_submitter;CLNSIG=Pathogenic;CLNVC=Deletion;CLNVCSO=SO:0000159;GENEINFO=PPT1:5538;MC=SO:0001589|frameshift_variant,SO:0001627|intron_variant;ORIGIN=1
1	40092082	56190	A	C	.	.	AF_EXAC=0.00001;ALLELEID=70829;CLNDISDB=MONDO:MONDO:0009744,MedGen:C1850451,OMIM:256730,Orphanet:ORPHA228329|MedGen:CN517202;CLNDN=Neuronal_ceroid_lipofuscinosis_1|not_provided;CLNHGVS=NC_000001.11:g.40092082A>C;CLNREVSTAT=criteria_provided,_multiple_submitters,_no_conflicts;CLNSIG=Pathogenic/Likely_pathogenic;CLNVC=single_nucleotide_variant;CLNVCSO=SO:0001483;CLNVI=UniProtKB_(protein):P50897#VAR…
1	40092085	8907	C	G	.	.	ALLELEID=23946;CLNDISDB=MONDO:MONDO:0009744,MedGen:C1850451,OMIM:256730,Orphanet:ORPHA228329;CLNDN=Neuronal_ceroid_lipofuscinosis_1;CLNHGVS=NC_000001.11:g.40092085C>G;CLNREVSTAT=no_assertion_criteria_provided;CLNSIG=Pathogenic;CLNVC=single_nucleotide_variant;CLNVCSO=SO:0001483;CLNVI=OMIM_Allelic_Variant:600722.0009|UniProtKB_(protein):P50897#VAR_018511;GENEINFO=PPT1:5538;MC=SO:0001583|missense_va…
1	40092116	856480	CTG	C	.	.	ALLELEID=823954;CLNDISDB=MONDO:MONDO:0009744,MedGen:C1850451,OMIM:256730,Orphanet:ORPHA228329;CLNDN=Neuronal_ceroid_lipofuscinosis_1;CLNHGVS=NC_000001.11:g.40092117_40092118del;CLNREVSTAT=criteria_provided,_single_submitter;CLNSIG=Pathogenic;CLNVC=Deletion;CLNVCSO=SO:0000159;GENEINFO=PPT1:5538;MC=SO:0001589|frameshift_variant,SO:0001627|intron_variant;ORIGIN=1
1	40092171	8901	T	C	.	.	AF_EXAC=0.00001;ALLELEID=23940;CLNDISDB=MONDO:MONDO:0009744,MedGen:C1850451,OMIM:256730,Orphanet:ORPHA228329;CLNDN=Neuronal_ceroid_lipofuscinosis_1;CLNHGVS=NC_000001.11:g.40092171T>C;CLNREVSTAT=no_assertion_criteria_provided;CLNSIG=Pathogenic;CLNVC=single_nucleotide_variant;CLNVCSO=SO:0001483;CLNVI=OMIM_Allelic_Variant:600722.0003|UniProtKB_(protein):P50897#VAR_005551;GENEINFO=PPT1:5538;MC=SO:000…
1	40092274	846185	CCACTCAAGGGTGAAAGTATCACTGTATGATCTGCTGCTGAAAACACAAGGCAAAGCATTTTAACAGTATATGCTATGAAATCAGTCAGCAACCCTTCAAAGGAACAGCTGTGAAGCGCCTTACCTCCATCAGGGTCTTCCCAATCTCTAAAGATAAGACGTAAATTCCAGGTATTTTCTTCTCCACCATTTTTTTAATAGCACCCATGCTTAAGGGATTGCAACAGCTGTCTCCTAGCCAACAAAACACAATGATGGAAACTCATGAGTCCAAATATTGTTTATTGTTTAAAAACTCTGAGGCCTCAAACAGCATTATCAAGGATGTGAAAACAATGTATAGAATGGAAGAAAATATTTGCAAAACAGTTATCTGATAAGGGCTTAATATCCAGAATA…	C	.	.	ALLELEID=850711;CLNDISDB=MONDO:MONDO:0009744,MedGen:C1850451,OMIM:256730,Orphanet:ORPHA228329;CLNDN=Neuronal_ceroid_lipofuscinosis_1;CLNHGVS=NC_000001.11:g.40092280_40095905del;CLNREVSTAT=criteria_provided,_single_submitter;CLNSIG=Pathogenic;CLNVC=Deletion;CLNVCSO=SO:0000159;GENEINFO=PPT1:5538;ORIGIN=1
1	40092397	206642	C	T	.	.	ALLELEID=201117;CLNDISDB=MedGen:CN517202;CLNDN=not_provided;CLNHGVS=NC_000001.11:g.40092397C>T;CLNREVSTAT=criteria_provided,_single_submitter;CLNSIG=Pathogenic;CLNVC=single_nucleotide_variant;CLNVCSO=SO:0001483;GENEINFO=PPT1:5538;MC=SO:0001575|splice_donor_variant,SO:0001627|intron_variant;ORIGIN=1;RS=796052923
1	40092409	8900	T	G	.	.	AF_EXAC=0.00002;ALLELEID=23939;CLNDISDB=MONDO:MONDO:0009744,MedGen:C1850451,OMIM:256730,Orphanet:ORPHA228329|MedGen:CN517202;CLNDN=Neuronal_ceroid_lipofuscinosis_1|not_provided;CLNHGVS=NC_000001.11:g.40092409T>G;CLNREVSTAT=criteria_provided,_multiple_submitters,_no_conflicts;CLNSIG=Pathogenic;CLNVC=single_nucleotide_variant;CLNVCSO=SO:0001483;CLNVI=OMIM_Allelic_Variant:600722.0002|UniProtKB_(prot…
1	40092456	56183	TC	T	.	.	ALLELEID=70822;CLNDISDB=MONDO:MONDO:0009744,MedGen:C1850451,OMIM:256730,Orphanet:ORPHA228329;CLNDN=Neuronal_ceroid_lipofuscinosis_1;CLNHGVS=NC_000001.11:g.40092458del;CLNREVSTAT=criteria_provided,_single_submitter;CLNSIG=Pathogenic;CLNVC=Deletion;CLNVCSO=SO:0000159;GENEINFO=PPT1:5538;MC=SO:0001589|frameshift_variant,SO:0001627|intron_variant;ORIGIN=1;RS=386833635
1	40092462	56182	A	AT	.	.	ALLELEID=70821;CLNDISDB=MONDO:MONDO:0009744,MedGen:C1850451,OMIM:256730,Orphanet:ORPHA228329|MONDO:MONDO:0016295,MedGen:C0027877,OMIM:214200,Orphanet:ORPHA216,SNOMED_CT:42012007|MedGen:CN517202;CLNDN=Neuronal_ceroid_lipofuscinosis_1|Neuronal_ceroid_lipofuscinosis|not_provided;CLNHGVS=NC_000001.11:g.40092469dup;CLNREVSTAT=criteria_provided,_multiple_submitters,_no_conflicts;CLNSIG=Pathogenic/Likel…
1	40092498	8908	C	T	.	.	ALLELEID=23947;CLNDISDB=MONDO:MONDO:0009744,MedGen:C1850451,OMIM:256730,Orphanet:ORPHA228329;CLNDN=Neuronal_ceroid_lipofuscinosis_1;CLNHGVS=NC_000001.11:g.40092498C>T;CLNREVSTAT=no_assertion_criteria_provided;CLNSIG=Pathogenic;CLNVC=single_nucleotide_variant;CLNVCSO=SO:0001483;CLNVI=OMIM_Allelic_Variant:600722.0010|UniProtKB_(protein):P50897#VAR_066874;GENEINFO=PPT1:5538;MC=SO:0001583|missense_va…
1	40097136	835915	AC	A	.	.	ALLELEID=823956;CLNDISDB=MONDO:MONDO:0009744,MedGen:C1850451,OMIM:256730,Orphanet:ORPHA228329;CLNDN=Neuronal_ceroid_lipofuscinosis_1;CLNHGVS=NC_000001.11:g.40097137del;CLNREVSTAT=criteria_provided,_single_submitter;CLNSIG=Pathogenic;CLNVC=Deletion;CLNVCSO=SO:0000159;GENEINFO=PPT1:5538;MC=SO:0001589|frameshift_variant;ORIGIN=1
1	40097210	8903	A	T	.	.	AF_EXAC=0.00007;ALLELEID=23942;CLNDISDB=MONDO:MONDO:0009744,MedGen:C1850451,OMIM:256730,Orphanet:ORPHA228329|MedGen:C2711754|MedGen:CN517202;CLNDN=Neuronal_ceroid_lipofuscinosis_1|History_of_neurodevelopmental_disorder|not_provided;CLNHGVS=NC_000001.11:g.40097210A>T;CLNREVSTAT=criteria_provided,_multiple_submitters,_no_conflicts;CLNSIG=Pathogenic/Likely_pathogenic;CLNVC=single_nucleotide_variant;…
1	40097232	664850	AC	A	.	.	ALLELEID=627831;CLNDISDB=MONDO:MONDO:0009744,MedGen:C1850451,OMIM:256730,Orphanet:ORPHA228329;CLNDN=Neuronal_ceroid_lipofuscinosis_1;CLNHGVS=NC_000001.11:g.40097233del;CLNREVSTAT=criteria_provided,_single_submitter;CLNSIG=Pathogenic;CLNVC=Deletion;CLNVCSO=SO:0000159;GENEINFO=PPT1:5538;MC=SO:0001589|frameshift_variant;ORIGIN=1
1	40097236	56193	C	T	.	.	ALLELEID=70832;CLNDISDB=MONDO:MONDO:0009744,MedGen:C1850451,OMIM:256730,Orphanet:ORPHA228329|MONDO:MONDO:0016295,MedGen:C0027877,OMIM:214200,Orphanet:ORPHA216,SNOMED_CT:42012007;CLNDN=Neuronal_ceroid_lipofuscinosis_1|Neuronal_ceroid_lipofuscinosis;CLNHGVS=NC_000001.11:g.40097236C>T;CLNREVSTAT=criteria_provided,_multiple_submitters,_no_conflicts;CLNSIG=Pathogenic/Likely_pathogenic;CLNVC=single_nuc…
1	40097237	206651	A	G	.	.	ALLELEID=201123;CLNDISDB=MONDO:MONDO:0009744,MedGen:C1850451,OMIM:256730,Orphanet:ORPHA228329|MedGen:CN517202;CLNDN=Neuronal_ceroid_lipofuscinosis_1|not_provided;CLNHGVS=NC_000001.11:g.40097237A>G;CLNREVSTAT=criteria_provided,_multiple_submitters,_no_conflicts;CLNSIG=Pathogenic/Likely_pathogenic;CLNVC=single_nucleotide_variant;CLNVCSO=SO:0001483;GENEINFO=PPT1:5538;MC=SO:0001582|initiatior_codon_v…
1	40258319	41411	GA	G	.	.	ALLELEID=49843;CLNDISDB=MONDO:MONDO:0010143,MedGen:C0406585,OMIM:275210,Orphanet:ORPHA1662,SNOMED_CT:400128006|MedGen:CN517202;CLNDN=Lethal_tight_skin_contracture_syndrome|not_provided;CLNHGVS=NC_000001.11:g.40258321del;CLNREVSTAT=criteria_provided,_single_submitter;CLNSIG=Pathogenic;CLNVC=Deletion;CLNVCSO=SO:0000159;CLNVI=OMIM_Allelic_Variant:606480.0010;GENEINFO=ZMPSTE24:10269;MC=SO:0001589|fra…
1	40258324	30584	G	GT	.	.	AF_ESP=0.00008;AF_EXAC=0.00006;ALLELEID=39541;CLNDISDB=MONDO:MONDO:0010143,MedGen:C0406585,OMIM:275210,Orphanet:ORPHA1662,SNOMED_CT:400128006|MedGen:CN517202;CLNDN=Lethal_tight_skin_contracture_syndrome|not_provided;CLNHGVS=NC_000001.11:g.40258325dup;CLNREVSTAT=no_assertion_criteria_provided;CLNSIG=Pathogenic;CLNVC=Duplication;CLNVCSO=SO:1000035;CLNVI=OMIM_Allelic_Variant:606480.0007;GENEINFO=ZMP…
1	40258392	4274	C	T	.	.	AF_EXAC=0.00001;ALLELEID=19313;CLNDISDB=MONDO:MONDO:0012074,MedGen:C1837756,OMIM:608612,Orphanet:ORPHA90154|MedGen:CN517202;CLNDN=Mandibuloacral_dysplasia_with_type_B_lipodystrophy|not_provided;CLNHGVS=NC_000001.11:g.40258392C>T;CLNREVSTAT=no_assertion_criteria_provided;CLNSIG=Pathogenic;CLNVC=single_nucleotide_variant;CLNVCSO=SO:0001483;CLNVI=OMIM_Allelic_Variant:606480.0004;GENEINFO=ZMPSTE24:10…
1	40270082	41412	CTA	C	.	.	ALLELEID=49844;CLNDISDB=MONDO:MONDO:0010143,MedGen:C0406585,OMIM:275210,Orphanet:ORPHA1662,SNOMED_CT:400128006;CLNDN=Lethal_tight_skin_contracture_syndrome;CLNHGVS=NC_000001.11:g.40270084_40270085del;CLNREVSTAT=no_assertion_criteria_provided;CLNSIG=Pathogenic;CLNVC=Deletion;CLNVCSO=SO:0000159;CLNVI=OMIM_Allelic_Variant:606480.0011;GENEINFO=ZMPSTE24:10269;MC=SO:0001589|frameshift_variant;ORIGIN=1;…
1	40270084	30585	A	AT	.	.	ALLELEID=39542;CLNDISDB=MONDO:MONDO:0010143,MedGen:C0406585,OMIM:275210,Orphanet:ORPHA1662,SNOMED_CT:400128006|MedGen:CN517202;CLNDN=Lethal_tight_skin_contracture_syndrome|not_provided;CLNHGVS=NC_000001.11:g.40270091dup;CLNREVSTAT=no_assertion_criteria_provided;CLNSIG=Pathogenic;CLNVC=Duplication;CLNVCSO=SO:1000035;CLNVI=OMIM_Allelic_Variant:606480.0008;GENEINFO=ZMPSTE24:10269;MC=SO:0001589|frame…
1	40271981	4276	G	T	.	.	ALLELEID=19315;CLNDISDB=MONDO:MONDO:0010143,MedGen:C0406585,OMIM:275210,Orphanet:ORPHA1662,SNOMED_CT:400128006|MedGen:CN517202;CLNDN=Lethal_tight_skin_contracture_syndrome|not_provided;CLNHGVS=NC_000001.11:g.40271981G>T;CLNREVSTAT=no_assertion_criteria_provided;CLNSIG=Pathogenic;CLNVC=single_nucleotide_variant;CLNVCSO=SO:0001483;CLNVI=OMIM_Allelic_Variant:606480.0006;GENEINFO=ZMPSTE24:10269;MC=SO…
1	40272009	4275	C	T	.	.	ALLELEID=19314;CLNDISDB=MONDO:MONDO:0012074,MedGen:C1837756,OMIM:608612,Orphanet:ORPHA90154|MedGen:CN517202;CLNDN=Mandibuloacral_dysplasia_with_type_B_lipodystrophy|not_provided;CLNHGVS=NC_000001.11:g.40272009C>T;CLNREVSTAT=no_assertion_criteria_provided;CLNSIG=Pathogenic;CLNVC=single_nucleotide_variant;CLNVCSO=SO:0001483;CLNVI=OMIM_Allelic_Variant:606480.0005|UniProtKB_(protein):O75844#VAR_06450…
[truncated: 80,147 more rows]
