# Supplementary material for: Precise allele-specific genome editing by spatiotemporal control of CRISPR-Cas9 via pronuclear transplantation
Source: Nat Commun. 2020 Sep 14;11:4593. doi: 10.1038/s41467-020-18391-y (PMC7490392; doi:10.1038/s41467-020-18391-y)
Supplement: Supplementary file 6 — Supplementary Data 2 [file 41467_2020_18391_MOESM6_ESM.xlsx]

## Sheet: Sheet1
ClinVar Database, dominant pathogenic variants screening
1	1338000	208047	CT	C	.	.	ALLELEID=204306;CLNDISDB=MONDO:MONDO:0014591,MedGen:C4225363,OMIM:616331;CLNDN=Robinow_syndrome,_autosomal_dominant_2;CLNHGVS=NC_000001.11:g.1338001del;CLNREVSTAT=criteria_provided,_single_submitter;CLNSIG=Pathogenic;CLNVC=Deletion;CLNVCSO=SO:0000159;GENEINFO=DVL1:1855;MC=SO:0001589|frameshift_variant;ORIGIN=33;RS=797044837
1	1338033	208050	TAGGCAGG	C	.	.	ALLELEID=204307;CLNDISDB=MONDO:MONDO:0014591,MedGen:C4225363,OMIM:616331;CLNDN=Robinow_syndrome,_autosomal_dominant_2;CLNHGVS=NC_000001.11:g.1338033_1338040delinsC;CLNREVSTAT=no_assertion_criteria_provided;CLNSIG=Pathogenic;CLNVC=Indel;CLNVCSO=SO:1000032;CLNVI=OMIM_Allelic_Variant:601365.0006;GENEINFO=DVL1:1855;MC=SO:0001589|frameshift_variant;ORIGIN=1;RS=797044840
1	1338045	208043	AA	G	.	.	ALLELEID=204308;CLNDISDB=MONDO:MONDO:0014591,MedGen:C4225363,OMIM:616331;CLNDN=Robinow_syndrome,_autosomal_dominant_2;CLNHGVS=NC_000001.11:g.1338045_1338046delinsG;CLNREVSTAT=criteria_provided,_single_submitter;CLNSIG=Pathogenic;CLNVC=Indel;CLNVCSO=SO:1000032;CLNVI=OMIM_Allelic_Variant:601365.0002;GENEINFO=DVL1:1855;MC=SO:0001589|frameshift_variant;ORIGIN=33;RS=797044833
1	1338053	208049	TG	T	.	.	ALLELEID=204309;CLNDISDB=MONDO:MONDO:0014591,MedGen:C4225363,OMIM:616331;CLNDN=Robinow_syndrome,_autosomal_dominant_2;CLNHGVS=NC_000001.11:g.1338058del;CLNREVSTAT=no_assertion_criteria_provided;CLNSIG=Pathogenic;CLNVC=Deletion;CLNVCSO=SO:0000159;CLNVI=OMIM_Allelic_Variant:601365.0005;GENEINFO=DVL1:1855;MC=SO:0001589|frameshift_variant;ORIGIN=1;RS=797044839
1	1338086	208048	AC	A	.	.	ALLELEID=204310;CLNDISDB=MONDO:MONDO:0014591,MedGen:C4225363,OMIM:616331;CLNDN=Robinow_syndrome,_autosomal_dominant_2;CLNHGVS=NC_000001.11:g.1338089del;CLNREVSTAT=criteria_provided,_single_submitter;CLNSIG=Pathogenic;CLNVC=Deletion;CLNVCSO=SO:0000159;GENEINFO=DVL1:1855;MC=SO:0001589|frameshift_variant;ORIGIN=1;RS=797044838
1	1338092	219223	AG	A	.	.	ALLELEID=217239;CLNDISDB=MONDO:MONDO:0014591,MedGen:C4225363,OMIM:616331;CLNDN=Robinow_syndrome,_autosomal_dominant_2;CLNHGVS=NC_000001.11:g.1338094del;CLNREVSTAT=criteria_provided,_single_submitter;CLNSIG=Pathogenic;CLNVC=Deletion;CLNVCSO=SO:0000159;GENEINFO=DVL1:1855;MC=SO:0001589|frameshift_variant;ORIGIN=32;RS=869025220
1	1338096	208045	CA	C	.	.	ALLELEID=204311;CLNDISDB=MONDO:MONDO:0014591,MedGen:C4225363,OMIM:616331;CLNDN=Robinow_syndrome,_autosomal_dominant_2;CLNHGVS=NC_000001.11:g.1338097del;CLNREVSTAT=criteria_provided,_single_submitter;CLNSIG=Pathogenic;CLNVC=Deletion;CLNVCSO=SO:0000159;CLNVI=OMIM_Allelic_Variant:601365.0004;GENEINFO=DVL1:1855;MC=SO:0001589|frameshift_variant;ORIGIN=1;RS=797044835
1	1338098	208044	GGGGGCAGCCGGGT	G	.	.	ALLELEID=204312;CLNDISDB=MONDO:MONDO:0014591,MedGen:C4225363,OMIM:616331;CLNDN=Robinow_syndrome,_autosomal_dominant_2;CLNHGVS=NC_000001.11:g.1338107_1338119del;CLNREVSTAT=criteria_provided,_single_submitter;CLNSIG=Pathogenic;CLNVC=Deletion;CLNVCSO=SO:0000159;CLNVI=OMIM_Allelic_Variant:601365.0001;GENEINFO=DVL1:1855;MC=SO:0001589|frameshift_variant;ORIGIN=33;RS=797044834
1	1338107	208046	CG	C	.	.	ALLELEID=204313;CLNDISDB=MONDO:MONDO:0014591,MedGen:C4225363,OMIM:616331;CLNDN=Robinow_syndrome,_autosomal_dominant_2;CLNHGVS=NC_000001.11:g.1338110del;CLNREVSTAT=criteria_provided,_single_submitter;CLNSIG=Pathogenic;CLNVC=Deletion;CLNVCSO=SO:0000159;CLNVI=OMIM_Allelic_Variant:601365.0003;GENEINFO=DVL1:1855;MC=SO:0001589|frameshift_variant;ORIGIN=33;RS=797044836
1	1338143	807594	AG	A	.	.	ALLELEID=798456;CLNDISDB=MONDO:MONDO:0014591,MedGen:C4225363,OMIM:616331;CLNDN=Robinow_syndrome,_autosomal_dominant_2;CLNHGVS=NC_000001.11:g.1338144del;CLNREVSTAT=criteria_provided,_single_submitter;CLNSIG=Pathogenic;CLNVC=Deletion;CLNVCSO=SO:0000159;GENEINFO=DVL1:1855;MC=SO:0001589|frameshift_variant;ORIGIN=32
1	1804548	224717	T	C	.	.	ALLELEID=226496;CLNDISDB=.|.|Human_Phenotype_Ontology:HP:0001249,MONDO:MONDO:0001071,MedGen:C1843367|Human_Phenotype_Ontology:HP:0001250,MedGen:C0036572|Human_Phenotype_Ontology:HP:0001252,MedGen:C0026827|Human_Phenotype_Ontology:HP:0001263,MedGen:C0557874|Human_Phenotype_Ontology:HP:0002069,MedGen:C0494475|Human_Phenotype_Ontology:HP:0002376,MedGen:C1836830|Human_Phenotype_Ontology:HP:0002384,Me…
1	1806503	208722	A	G	.	.	AF_EXAC=0.00001;ALLELEID=205216;CLNDISDB=.|.|.|Human_Phenotype_Ontology:HP:0000175,MONDO:MONDO:0016064,MedGen:C2981150,Orphanet:ORPHA2014|Human_Phenotype_Ontology:HP:0000486,MONDO:MONDO:0003432,MedGen:C0038379|Human_Phenotype_Ontology:HP:0000639,MONDO:MONDO:0004843,MedGen:C0028738|Human_Phenotype_Ontology:HP:0000821,MONDO:MONDO:0005420,MedGen:C0020676,Orphanet:ORPHA181396|Human_Phenotype_Ontology…
1	1806503	224715	A	T	.	.	ALLELEID=226498;CLNDISDB=.|.|Human_Phenotype_Ontology:HP:0001250,MedGen:C0036572|Human_Phenotype_Ontology:HP:0001252,MedGen:C0026827|Human_Phenotype_Ontology:HP:0001263,MedGen:C0557874|Human_Phenotype_Ontology:HP:0001508,MedGen:C2315100|Human_Phenotype_Ontology:HP:0001510,MedGen:C0456070|Human_Phenotype_Ontology:HP:0002384,MedGen:C0270834|Human_Phenotype_Ontology:HP:0002509,MedGen:C1838391|Human_…
1	1806509	224714	T	C	.	.	ALLELEID=226499;CLNDISDB=.|.|Human_Phenotype_Ontology:HP:0000486,MONDO:MONDO:0003432,MedGen:C0038379|Human_Phenotype_Ontology:HP:0001250,MedGen:C0036572|Human_Phenotype_Ontology:HP:0001252,MedGen:C0026827|Human_Phenotype_Ontology:HP:0001263,MedGen:C0557874|Human_Phenotype_Ontology:HP:0001510,MedGen:C0456070|Human_Phenotype_Ontology:HP:0008947,MedGen:C1860834|Human_Phenotype_Ontology:HP:0011198,Me…
1	1806515	224711	T	C	.	.	ALLELEID=226502;CLNDISDB=.|.|Human_Phenotype_Ontology:HP:0001249,MONDO:MONDO:0001071,MedGen:C1843367|Human_Phenotype_Ontology:HP:0001250,MedGen:C0036572|Human_Phenotype_Ontology:HP:0001252,MedGen:C0026827|Human_Phenotype_Ontology:HP:0001263,MedGen:C0557874|Human_Phenotype_Ontology:HP:0008947,MedGen:C1860834|MedGen:C0023449,OMIM:613065,Orphanet:ORPHA513,SNOMED_CT:91857003|MedGen:C4310774,OMIM:6169…
1	6451926	4420	A	C	.	.	AF_EXAC=0.00001;ALLELEID=19459;CLNDISDB=MedGen:CN068820;CLNDN=Deafness,_without_vestibular_involvement,_autosomal_dominant;CLNHGVS=NC_000001.11:g.6451926A>C;CLNREVSTAT=no_assertion_criteria_provided;CLNSIG=Pathogenic;CLNVC=single_nucleotide_variant;CLNVCSO=SO:0001483;CLNVI=OMIM_Allelic_Variant:606351.0003|UniProtKB_(protein):B1AK53#VAR_043453;GENEINFO=ESPN:83715;MC=SO:0001583|missense_variant;ORI…
1	6452092	4422	G	A	.	.	ALLELEID=19461;CLNDISDB=MedGen:CN068820;CLNDN=Deafness,_without_vestibular_involvement,_autosomal_dominant;CLNHGVS=NC_000001.11:g.6452092G>A;CLNREVSTAT=no_assertion_criteria_provided;CLNSIG=Pathogenic;CLNVC=single_nucleotide_variant;CLNVCSO=SO:0001483;CLNVI=OMIM_Allelic_Variant:606351.0005|UniProtKB_(protein):B1AK53#VAR_043455;GENEINFO=ESPN:83715;MC=SO:0001583|missense_variant;ORIGIN=1;RS=1219081…
1	6460118	4423	TGAA	T	.	.	ALLELEID=19462;CLNDISDB=MedGen:CN068820;CLNDN=Deafness,_without_vestibular_involvement,_autosomal_dominant;CLNHGVS=NC_000001.11:g.6460120_6460122AAG[1];CLNREVSTAT=no_assertion_criteria_provided;CLNSIG=Pathogenic;CLNVC=Microsatellite;CLNVCSO=SO:0000289;CLNVI=OMIM_Allelic_Variant:606351.0006;GENEINFO=ESPN:83715;MC=SO:0001822|inframe_deletion;ORIGIN=1
1	26696421	30292	CCCCGCCGCCGCCAGCAGCCTGGGCAA	C	.	.	ALLELEID=39248;CLNDISDB=MONDO:MONDO:0013819,MedGen:C3553247,OMIM:614607|MedGen:CN517202;CLNDN=Mental_retardation,_autosomal_dominant_14|not_provided;CLNHGVS=NC_000001.11:g.26696434_26696459del;CLNREVSTAT=criteria_provided,_multiple_submitters,_no_conflicts;CLNSIG=Pathogenic;CLNVC=Deletion;CLNVCSO=SO:0000159;CLNVI=OMIM_Allelic_Variant:603024.0001;GENEINFO=ARID1A:8289;MC=SO:0001589|frameshift_varia…
1	26696793	210259	TG	T	.	.	ALLELEID=206790;CLNDISDB=MONDO:MONDO:0013819,MedGen:C3553247,OMIM:614607;CLNDN=Mental_retardation,_autosomal_dominant_14;CLNHGVS=NC_000001.11:g.26696797del;CLNREVSTAT=criteria_provided,_single_submitter;CLNSIG=Pathogenic;CLNVC=Deletion;CLNVCSO=SO:0000159;GENEINFO=ARID1A:8289;MC=SO:0001589|frameshift_variant;ORIGIN=1;RS=797045263
1	26697152	623658	A	AGCCGCCTCCCTCCTCCAGCGCC	.	.	ALLELEID=612472;CLNDISDB=MONDO:MONDO:0013819,MedGen:C3553247,OMIM:614607;CLNDN=Mental_retardation,_autosomal_dominant_14;CLNHGVS=NC_000001.11:g.26697153_26697174dup;CLNREVSTAT=criteria_provided,_single_submitter;CLNSIG=Pathogenic;CLNVC=Duplication;CLNVCSO=SO:1000035;GENEINFO=ARID1A:8289;MC=SO:0001589|frameshift_variant;ORIGIN=32;RS=1557570794
1	26697316	434335	GCCCGGGGCTACCAGGGCTAC	G	.	.	ALLELEID=427777;CLNDISDB=MONDO:MONDO:0013819,MedGen:C3553247,OMIM:614607;CLNDN=Mental_retardation,_autosomal_dominant_14;CLNHGVS=NC_000001.11:g.26697324_26697343del;CLNREVSTAT=criteria_provided,_single_submitter;CLNSIG=Pathogenic;CLNVC=Deletion;CLNVCSO=SO:0000159;GENEINFO=ARID1A:8289;MC=SO:0001589|frameshift_variant;ORIGIN=1;RS=1553146165
1	26697510	225843	CG	C	.	.	ALLELEID=227657;CLNDISDB=MONDO:MONDO:0013819,MedGen:C3553247,OMIM:614607;CLNDN=Mental_retardation,_autosomal_dominant_14;CLNHGVS=NC_000001.11:g.26697516del;CLNREVSTAT=no_assertion_criteria_provided;CLNSIG=Pathogenic;CLNVC=Deletion;CLNVCSO=SO:0000159;CLNVI=OMIM_Allelic_Variant:603024.0005;GENEINFO=ARID1A:8289;MC=SO:0001589|frameshift_variant;ORIGIN=2;RS=875989848
1	26729861	560946	C	T	.	.	ALLELEID=552043;CLNDISDB=MONDO:MONDO:0013819,MedGen:C3553247,OMIM:614607;CLNDN=Mental_retardation,_autosomal_dominant_14;CLNHGVS=NC_000001.11:g.26729861C>T;CLNREVSTAT=criteria_provided,_single_submitter;CLNSIG=Pathogenic;CLNVC=single_nucleotide_variant;CLNVCSO=SO:0001483;GENEINFO=ARID1A:8289;MC=SO:0001587|nonsense;ORIGIN=32;RS=1557591264
1	26766246	30293	C	T	.	.	ALLELEID=39249;CLNDISDB=MONDO:MONDO:0013819,MedGen:C3553247,OMIM:614607;CLNDN=Mental_retardation,_autosomal_dominant_14;CLNHGVS=NC_000001.11:g.26766246C>T;CLNREVSTAT=no_assertion_criteria_provided;CLNSIG=Pathogenic;CLNVC=single_nucleotide_variant;CLNVCSO=SO:0001483;CLNVI=OMIM_Allelic_Variant:603024.0002;GENEINFO=ARID1A:8289;MC=SO:0001587|nonsense;ORIGIN=1;RS=387906845
1	26766456	812670	G	A	.	.	ALLELEID=800921;CLNDISDB=MONDO:MONDO:0013819,MedGen:C3553247,OMIM:614607;CLNDN=Mental_retardation,_autosomal_dominant_14;CLNHGVS=NC_000001.11:g.26766456G>A;CLNREVSTAT=criteria_provided,_single_submitter;CLNSIG=Pathogenic;CLNVC=single_nucleotide_variant;CLNVCSO=SO:0001483;GENEINFO=ARID1A:8289;MC=SO:0001574|splice_acceptor_variant;ORIGIN=32
1	26772951	225844	G	T	.	.	ALLELEID=227658;CLNDISDB=MONDO:MONDO:0013819,MedGen:C3553247,OMIM:614607;CLNDN=Mental_retardation,_autosomal_dominant_14;CLNHGVS=NC_000001.11:g.26772951G>T;CLNREVSTAT=no_assertion_criteria_provided;CLNSIG=Pathogenic;CLNVC=single_nucleotide_variant;CLNVCSO=SO:0001483;CLNVI=OMIM_Allelic_Variant:603024.0006;GENEINFO=ARID1A:8289;MC=SO:0001587|nonsense;ORIGIN=2;RS=875989849
1	26773716	30294	C	T	.	.	ALLELEID=39250;CLNDISDB=MONDO:MONDO:0013819,MedGen:C3553247,OMIM:614607|MedGen:C3281201,OMIM:135900;CLNDN=Mental_retardation,_autosomal_dominant_14|Coffin-Siris_syndrome_1;CLNHGVS=NC_000001.11:g.26773716C>T;CLNREVSTAT=criteria_provided,_single_submitter;CLNSIG=Pathogenic;CLNVC=single_nucleotide_variant;CLNVCSO=SO:0001483;CLNVI=OMIM_Allelic_Variant:603024.0003;GENEINFO=ARID1A:8289;MC=SO:0001587|no…
1	26779062	434343	C	T	.	.	ALLELEID=427794;CLNDISDB=MONDO:MONDO:0013819,MedGen:C3553247,OMIM:614607;CLNDN=Mental_retardation,_autosomal_dominant_14;CLNHGVS=NC_000001.11:g.26779062C>T;CLNREVSTAT=criteria_provided,_single_submitter;CLNSIG=Pathogenic;CLNVC=single_nucleotide_variant;CLNVCSO=SO:0001483;GENEINFO=ARID1A:8289;MC=SO:0001587|nonsense;ORIGIN=1;RS=1485978447
1	26779586	816871	GC	G	.	.	ALLELEID=805073;CLNDISDB=MONDO:MONDO:0013819,MedGen:C3553247,OMIM:614607;CLNDN=Mental_retardation,_autosomal_dominant_14;CLNHGVS=NC_000001.11:g.26779591del;CLNREVSTAT=criteria_provided,_single_submitter;CLNSIG=Pathogenic;CLNVC=Deletion;CLNVCSO=SO:0000159;GENEINFO=ARID1A:8289;MC=SO:0001589|frameshift_variant;ORIGIN=32
1	26779863	225842	C	T	.	.	ALLELEID=227656;CLNDISDB=MONDO:MONDO:0013819,MedGen:C3553247,OMIM:614607;CLNDN=Mental_retardation,_autosomal_dominant_14;CLNHGVS=NC_000001.11:g.26779863C>T;CLNREVSTAT=no_assertion_criteria_provided;CLNSIG=Pathogenic;CLNVC=single_nucleotide_variant;CLNVCSO=SO:0001483;CLNVI=OMIM_Allelic_Variant:603024.0004;GENEINFO=ARID1A:8289;MC=SO:0001587|nonsense;ORIGIN=2;RS=879255270
1	26780031	560947	AAAGTG	A	.	.	ALLELEID=552044;CLNDISDB=MONDO:MONDO:0013819,MedGen:C3553247,OMIM:614607;CLNDN=Mental_retardation,_autosomal_dominant_14;CLNHGVS=NC_000001.11:g.26780032_26780036del;CLNREVSTAT=criteria_provided,_single_submitter;CLNSIG=Pathogenic;CLNVC=Deletion;CLNVCSO=SO:0000159;GENEINFO=ARID1A:8289;MC=SO:0001589|frameshift_variant;ORIGIN=1;RS=1557620758
1	32797768	243071	C	G	.	.	ALLELEID=244151;CLNDISDB=MONDO:MONDO:0012012,MedGen:C1842237,OMIM:608323,Orphanet:ORPHA100045;CLNDN=Charcot-Marie-Tooth_disease,_dominant_intermediate_C;CLNHGVS=NC_000001.11:g.32797768C>G;CLNREVSTAT=criteria_provided,_multiple_submitters,_no_conflicts;CLNSIG=Pathogenic/Likely_pathogenic;CLNVC=single_nucleotide_variant;CLNVCSO=SO:0001483;GENEINFO=YARS1:8565;MC=SO:0001583|missense_variant;ORIGIN=17…
1	32797768	6189	C	T	.	.	ALLELEID=21228;CLNDISDB=MONDO:MONDO:0012012,MedGen:C1842237,OMIM:608323,Orphanet:ORPHA100045|MONDO:MONDO:0015626,MedGen:C0007959,Orphanet:ORPHA166,SNOMED_CT:50548001;CLNDN=Charcot-Marie-Tooth_disease,_dominant_intermediate_C|Charcot-Marie-Tooth_disease;CLNHGVS=NC_000001.11:g.32797768C>T;CLNREVSTAT=criteria_provided,_single_submitter;CLNSIG=Pathogenic;CLNVC=single_nucleotide_variant;CLNVCSO=SO:000…
1	32806522	6190	TCCACCTGCTTTA	T	.	.	ALLELEID=21229;CLNDISDB=MONDO:MONDO:0012012,MedGen:C1842237,OMIM:608323,Orphanet:ORPHA100045;CLNDN=Charcot-Marie-Tooth_disease,_dominant_intermediate_C;CLNHGVS=NC_000001.11:g.32806529_32806540del;CLNREVSTAT=no_assertion_criteria_provided;CLNSIG=Pathogenic;CLNVC=Deletion;CLNVCSO=SO:0000159;CLNVI=OMIM_Allelic_Variant:603623.0003;GENEINFO=YARS1:8565;MC=SO:0001822|inframe_deletion;ORIGIN=1;RS=7862008…
1	32810729	187863	TC	AT	.	.	ALLELEID=185755;CLNDISDB=MONDO:MONDO:0012012,MedGen:C1842237,OMIM:608323,Orphanet:ORPHA100045;CLNDN=Charcot-Marie-Tooth_disease,_dominant_intermediate_C;CLNHGVS=NC_000001.11:g.32810729_32810730delinsAT;CLNREVSTAT=no_assertion_criteria_provided;CLNSIG=Pathogenic;CLNVC=Indel;CLNVCSO=SO:1000032;CLNVI=OMIM_Allelic_Variant:603623.0004;GENEINFO=YARS1:8565;MC=SO:0001583|missense_variant;ORIGIN=1;RS=7862…
1	40784233	585006	T	C	.	.	ALLELEID=576062;CLNDISDB=MONDO:MONDO:0010817,MedGen:C2677637,OMIM:600101;CLNDN=Autosomal_dominant_nonsyndromic_deafness_2A;CLNHGVS=NC_000001.11:g.40784233T>C;CLNREVSTAT=no_assertion_criteria_provided;CLNSIG=Pathogenic;CLNVC=single_nucleotide_variant;CLNVCSO=SO:0001483;GENEINFO=KCNQ4:9132;MC=SO:0001583|missense_variant;ORIGIN=1;RS=1271250198
1	40784302	6248	GC	G	.	.	ALLELEID=21287;CLNDISDB=MONDO:MONDO:0010817,MedGen:C2677637,OMIM:600101;CLNDN=Autosomal_dominant_nonsyndromic_deafness_2A;CLNHGVS=NC_000001.11:g.40784304del;CLNREVSTAT=no_assertion_criteria_provided;CLNSIG=Pathogenic;CLNVC=Deletion;CLNVCSO=SO:0000159;CLNVI=OMIM_Allelic_Variant:603537.0008;GENEINFO=KCNQ4:9132;MC=SO:0001589|frameshift_variant;ORIGIN=1;RS=80358272
1	40784303	6245	CCAGCGCTCCTCGG	C	.	.	ALLELEID=21284;CLNDISDB=MONDO:MONDO:0010817,MedGen:C2677637,OMIM:600101;CLNDN=Autosomal_dominant_nonsyndromic_deafness_2A;CLNHGVS=NC_000001.11:g.40784305_40784317del;CLNREVSTAT=no_assertion_criteria_provided;CLNSIG=Pathogenic;CLNVC=Deletion;CLNVCSO=SO:0000159;CLNVI=OMIM_Allelic_Variant:603537.0005;GENEINFO=KCNQ4:9132;MC=SO:0001589|frameshift_variant;ORIGIN=1;RS=80358271
1	40784317	208364	C	CCG	.	.	ALLELEID=204593;CLNDISDB=MONDO:MONDO:0010817,MedGen:C2677637,OMIM:600101;CLNDN=Autosomal_dominant_nonsyndromic_deafness_2A;CLNHGVS=NC_000001.11:g.40784319_40784320GC[3];CLNREVSTAT=no_assertion_criteria_provided;CLNSIG=Pathogenic;CLNVC=Microsatellite;CLNVCSO=SO:0000289;GENEINFO=KCNQ4:9132;MC=SO:0001589|frameshift_variant;ORIGIN=1;RS=1553165199
1	40784351	625441	GGTCTACAAC	G	.	.	ALLELEID=613748;CLNDISDB=MONDO:MONDO:0010817,MedGen:C2677637,OMIM:600101;CLNDN=Autosomal_dominant_nonsyndromic_deafness_2A;CLNHGVS=NC_000001.11:g.40784354_40784362del;CLNREVSTAT=no_assertion_criteria_provided;CLNSIG=Pathogenic;CLNVC=Deletion;CLNVCSO=SO:0000159;GENEINFO=KCNQ4:9132;MC=SO:0001822|inframe_deletion;ORIGIN=4;RS=1557977732
1	40818518	21424	C	G	.	.	AF_EXAC=0.00033;AF_TGP=0.00060;ALLELEID=34276;CLNDISDB=MONDO:MONDO:0010817,MedGen:C2677637,OMIM:600101;CLNDN=Autosomal_dominant_nonsyndromic_deafness_2A;CLNHGVS=NC_000001.11:g.40818518C>G;CLNREVSTAT=no_assertion_criteria_provided;CLNSIG=Pathogenic;CLNVC=single_nucleotide_variant;CLNVCSO=SO:0001483;GENEINFO=KCNQ4:9132;MC=SO:0001583|missense_variant;ORIGIN=1;RS=80358273
1	40818661	208365	T	A	.	.	ALLELEID=204594;CLNDISDB=MONDO:MONDO:0010817,MedGen:C2677637,OMIM:600101;CLNDN=Autosomal_dominant_nonsyndromic_deafness_2A;CLNHGVS=NC_000001.11:g.40818661T>A;CLNREVSTAT=no_assertion_criteria_provided;CLNSIG=Pathogenic;CLNVC=single_nucleotide_variant;CLNVCSO=SO:0001483;GENEINFO=KCNQ4:9132;MC=SO:0001583|missense_variant;ORIGIN=1;RS=797044965
1	40819416	21426	G	A	.	.	ALLELEID=34278;CLNDISDB=MONDO:MONDO:0010817,MedGen:C2677637,OMIM:600101;CLNDN=Autosomal_dominant_nonsyndromic_deafness_2A;CLNHGVS=NC_000001.11:g.40819416G>A;CLNREVSTAT=no_assertion_criteria_provided;CLNSIG=Pathogenic;CLNVC=single_nucleotide_variant;CLNVCSO=SO:0001483;GENEINFO=KCNQ4:9132;MC=SO:0001583|missense_variant;ORIGIN=1;RS=80358274
1	40819423	21427	A	T	.	.	ALLELEID=34279;CLNDISDB=MONDO:MONDO:0010817,MedGen:C2677637,OMIM:600101;CLNDN=Autosomal_dominant_nonsyndromic_deafness_2A;CLNHGVS=NC_000001.11:g.40819423A>T;CLNREVSTAT=no_assertion_criteria_provided;CLNSIG=Pathogenic;CLNVC=single_nucleotide_variant;CLNVCSO=SO:0001483;GENEINFO=KCNQ4:9132;MC=SO:0001583|missense_variant;ORIGIN=1;RS=80358275
1	40819434	591002	G	T	.	.	ALLELEID=581958;CLNDISDB=MONDO:MONDO:0010817,MedGen:C2677637,OMIM:600101;CLNDN=Autosomal_dominant_nonsyndromic_deafness_2A;CLNHGVS=NC_000001.11:g.40819434G>T;CLNREVSTAT=no_assertion_criteria_provided;CLNSIG=Pathogenic;CLNVC=single_nucleotide_variant;CLNVCSO=SO:0001483;GENEINFO=KCNQ4:9132;MC=SO:0001583|missense_variant;ORIGIN=4;RS=1558014576
1	40819446	208367	T	C	.	.	ALLELEID=204596;CLNDISDB=MONDO:MONDO:0010817,MedGen:C2677637,OMIM:600101;CLNDN=Autosomal_dominant_nonsyndromic_deafness_2A;CLNHGVS=NC_000001.11:g.40819446T>C;CLNREVSTAT=no_assertion_criteria_provided;CLNSIG=Pathogenic;CLNVC=single_nucleotide_variant;CLNVCSO=SO:0001483;GENEINFO=KCNQ4:9132;MC=SO:0001583|missense_variant;ORIGIN=1;RS=797044967
1	40819459	6247	T	A	.	.	ALLELEID=21286;CLNDISDB=MONDO:MONDO:0010817,MedGen:C2677637,OMIM:600101;CLNDN=Autosomal_dominant_nonsyndromic_deafness_2A;CLNHGVS=NC_000001.11:g.40819459T>A;CLNREVSTAT=no_assertion_criteria_provided;CLNSIG=Pathogenic;CLNVC=single_nucleotide_variant;CLNVCSO=SO:0001483;CLNVI=OMIM_Allelic_Variant:603537.0007|UniProtKB_(protein):P56696#VAR_010936;GENEINFO=KCNQ4:9132;MC=SO:0001583|missense_variant;ORI…
1	40819461	208368	T	C	.	.	ALLELEID=204597;CLNDISDB=MONDO:MONDO:0010817,MedGen:C2677637,OMIM:600101;CLNDN=Autosomal_dominant_nonsyndromic_deafness_2A;CLNHGVS=NC_000001.11:g.40819461T>C;CLNREVSTAT=no_assertion_criteria_provided;CLNSIG=Pathogenic;CLNVC=single_nucleotide_variant;CLNVCSO=SO:0001483;GENEINFO=KCNQ4:9132;MC=SO:0001583|missense_variant;ORIGIN=1;RS=797044968
1	40819465	6242	G	C	.	.	ALLELEID=21281;CLNDISDB=MONDO:MONDO:0010817,MedGen:C2677637,OMIM:600101|MedGen:CN826980,Orphanet:ORPHA96210;CLNDN=Autosomal_dominant_nonsyndromic_deafness_2A|Rare_genetic_deafness;CLNHGVS=NC_000001.11:g.40819465G>C;CLNREVSTAT=criteria_provided,_single_submitter;CLNSIG=Pathogenic;CLNVC=single_nucleotide_variant;CLNVCSO=SO:0001483;CLNVI=OMIM_Allelic_Variant:603537.0002|UniProtKB_(protein):P56696#VA…
1	40819882	6246	T	C	.	.	ALLELEID=21285;CLNDISDB=MONDO:MONDO:0010817,MedGen:C2677637,OMIM:600101;CLNDN=Autosomal_dominant_nonsyndromic_deafness_2A;CLNHGVS=NC_000001.11:g.40819882T>C;CLNREVSTAT=no_assertion_criteria_provided;CLNSIG=Pathogenic;CLNVC=single_nucleotide_variant;CLNVCSO=SO:0001483;CLNVI=OMIM_Allelic_Variant:603537.0006|UniProtKB_(protein):P56696#VAR_010937;GENEINFO=KCNQ4:9132;MC=SO:0001583|missense_variant;ORI…
1	40819893	6241	G	A	.	.	ALLELEID=21280;CLNDISDB=MONDO:MONDO:0010817,MedGen:C2677637,OMIM:600101|MONDO:MONDO:0019497,MedGen:CN043648,Orphanet:ORPHA87884|MedGen:CN826980,Orphanet:ORPHA96210;CLNDN=Autosomal_dominant_nonsyndromic_deafness_2A|Nonsyndromic_hearing_loss_and_deafness|Rare_genetic_deafness;CLNHGVS=NC_000001.11:g.40819893G>A;CLNREVSTAT=reviewed_by_expert_panel;CLNSIG=Pathogenic;CLNVC=single_nucleotide_variant;CLN…
1	40819893	6244	G	T	.	.	ALLELEID=21283;CLNDISDB=MONDO:MONDO:0010817,MedGen:C2677637,OMIM:600101;CLNDN=Autosomal_dominant_nonsyndromic_deafness_2A;CLNHGVS=NC_000001.11:g.40819893G>T;CLNREVSTAT=no_assertion_criteria_provided;CLNSIG=Pathogenic;CLNVC=single_nucleotide_variant;CLNVCSO=SO:0001483;CLNVI=OMIM_Allelic_Variant:603537.0004|UniProtKB_(protein):P56696#VAR_008727;GENEINFO=KCNQ4:9132;MC=SO:0001583|missense_variant;ORI…
1	40819899	156337	G	C	.	.	ALLELEID=166117;CLNDISDB=MONDO:MONDO:0010817,MedGen:C2677637,OMIM:600101|MedGen:CN517202;CLNDN=Autosomal_dominant_nonsyndromic_deafness_2A|not_provided;CLNHGVS=NC_000001.11:g.40819899G>C;CLNREVSTAT=no_assertion_criteria_provided;CLNSIG=Pathogenic;CLNVC=single_nucleotide_variant;CLNVCSO=SO:0001483;CLNVI=UniProtKB_(protein):P56696#VAR_065779;GENEINFO=KCNQ4:9132;MC=SO:0001583|missense_variant;ORIGIN…
1	40819911	208369	C	T	.	.	ALLELEID=204598;CLNDISDB=MONDO:MONDO:0010817,MedGen:C2677637,OMIM:600101;CLNDN=Autosomal_dominant_nonsyndromic_deafness_2A;CLNHGVS=NC_000001.11:g.40819911C>T;CLNREVSTAT=no_assertion_criteria_provided;CLNSIG=Pathogenic;CLNVC=single_nucleotide_variant;CLNVCSO=SO:0001483;GENEINFO=KCNQ4:9132;MC=SO:0001583|missense_variant;ORIGIN=1;RS=797044969
1	40819912	208370	C	T	.	.	ALLELEID=204599;CLNDISDB=MONDO:MONDO:0010817,MedGen:C2677637,OMIM:600101;CLNDN=Autosomal_dominant_nonsyndromic_deafness_2A;CLNHGVS=NC_000001.11:g.40819912C>T;CLNREVSTAT=no_assertion_criteria_provided;CLNSIG=Pathogenic;CLNVC=single_nucleotide_variant;CLNVCSO=SO:0001483;GENEINFO=KCNQ4:9132;MC=SO:0001583|missense_variant;ORIGIN=1;RS=797044970
1	40819926	6249	G	A	.	.	ALLELEID=21288;CLNDISDB=MONDO:MONDO:0010817,MedGen:C2677637,OMIM:600101;CLNDN=Autosomal_dominant_nonsyndromic_deafness_2A;CLNHGVS=NC_000001.11:g.40819926G>A;CLNREVSTAT=no_assertion_criteria_provided;CLNSIG=Pathogenic;CLNVC=single_nucleotide_variant;CLNVCSO=SO:0001483;CLNVI=OMIM_Allelic_Variant:603537.0009;GENEINFO=KCNQ4:9132;MC=SO:0001583|missense_variant;ORIGIN=1;RS=80358279
1	40819931	208371	G	T	.	.	ALLELEID=204600;CLNDISDB=MONDO:MONDO:0010817,MedGen:C2677637,OMIM:600101;CLNDN=Autosomal_dominant_nonsyndromic_deafness_2A;CLNHGVS=NC_000001.11:g.40819931G>T;CLNREVSTAT=no_assertion_criteria_provided;CLNSIG=Pathogenic;CLNVC=single_nucleotide_variant;CLNVCSO=SO:0001483;GENEINFO=KCNQ4:9132;MC=SO:0001583|missense_variant;ORIGIN=1;RS=797044971
1	40820180	6243	G	A	.	.	ALLELEID=21282;CLNDISDB=MONDO:MONDO:0010817,MedGen:C2677637,OMIM:600101;CLNDN=Autosomal_dominant_nonsyndromic_deafness_2A;CLNHGVS=NC_000001.11:g.40820180G>A;CLNREVSTAT=no_assertion_criteria_provided;CLNSIG=Pathogenic/Likely_pathogenic;CLNVC=single_nucleotide_variant;CLNVCSO=SO:0001483;CLNVI=OMIM_Allelic_Variant:603537.0003|UniProtKB_(protein):P56696#VAR_008728;GENEINFO=KCNQ4:9132;MC=SO:0001583|mi…
1	40822312	208372	AGGCTGCCT	A	.	.	ALLELEID=204601;CLNDISDB=MONDO:MONDO:0010817,MedGen:C2677637,OMIM:600101;CLNDN=Autosomal_dominant_nonsyndromic_deafness_2A;CLNHGVS=NC_000001.11:g.40822316_40822323del;CLNREVSTAT=no_assertion_criteria_provided;CLNSIG=Pathogenic;CLNVC=Deletion;CLNVCSO=SO:0000159;GENEINFO=KCNQ4:9132;ORIGIN=1;RS=797044972
1	40838474	208373	C	T	.	.	AF_EXAC=0.00002;ALLELEID=204602;CLNDISDB=MONDO:MONDO:0010817,MedGen:C2677637,OMIM:600101;CLNDN=Autosomal_dominant_nonsyndromic_deafness_2A;CLNHGVS=NC_000001.11:g.40838474C>T;CLNREVSTAT=no_assertion_criteria_provided;CLNSIG=Pathogenic;CLNVC=single_nucleotide_variant;CLNVCSO=SO:0001483;GENEINFO=KCNQ4:9132;MC=SO:0001583|missense_variant;ORIGIN=1;RS=772135867
1	90916206	31109	C	T	.	.	ALLELEID=40066;CLNDISDB=MONDO:MONDO:0013604,MedGen:C3279997,OMIM:614167;CLNDN=Myopia_21,_autosomal_dominant;CLNHGVS=NC_000001.11:g.90916206C>T;CLNREVSTAT=no_assertion_criteria_provided;CLNSIG=Pathogenic;CLNVC=single_nucleotide_variant;CLNVCSO=SO:0001483;CLNVI=OMIM_Allelic_Variant:614159.0003;GENEINFO=ZNF644:84146;MC=SO:0001624|3_prime_UTR_variant;ORIGIN=1;RS=587776903
1	90939340	31107	T	C	.	.	ALLELEID=40064;CLNDISDB=MONDO:MONDO:0013604,MedGen:C3279997,OMIM:614167;CLNDN=Myopia_21,_autosomal_dominant;CLNHGVS=NC_000001.11:g.90939340T>C;CLNREVSTAT=no_assertion_criteria_provided;CLNSIG=Pathogenic;CLNVC=single_nucleotide_variant;CLNVCSO=SO:0001483;CLNVI=OMIM_Allelic_Variant:614159.0001|UniProtKB_(protein):Q9H582#VAR_066390;GENEINFO=ZNF644:84146;MC=SO:0001583|missense_variant,SO:0001627|intr…
1	90939595	31108	T	C	.	.	AF_ESP=0.00008;AF_EXAC=0.00001;ALLELEID=40065;CLNDISDB=MONDO:MONDO:0013604,MedGen:C3279997,OMIM:614167;CLNDN=Myopia_21,_autosomal_dominant;CLNHGVS=NC_000001.11:g.90939595T>C;CLNREVSTAT=no_assertion_criteria_provided;CLNSIG=Pathogenic;CLNVC=single_nucleotide_variant;CLNVCSO=SO:0001483;CLNVI=OMIM_Allelic_Variant:614159.0002|UniProtKB_(protein):Q9H582#VAR_066389;GENEINFO=ZNF644:84146;MC=SO:0001583|m…
1	92476153	8739	T	C	.	.	ALLELEID=23778;CLNDISDB=MONDO:MONDO:0013139,MedGen:C2751288,OMIM:613107|MedGen:CN517202;CLNDN=Severe_congenital_neutropenia_2,_autosomal_dominant|not_provided;CLNHGVS=NC_000001.11:g.92476153T>C;CLNREVSTAT=criteria_provided,_single_submitter;CLNSIG=Pathogenic;CLNVC=single_nucleotide_variant;CLNVCSO=SO:0001483;CLNVI=OMIM_Allelic_Variant:600871.0001|UniProtKB_(protein):Q99684#VAR_016212;GENEINFO=GFI…
1	103031246	666252	T	G	.	.	ALLELEID=653816;CLNDISDB=MONDO:MONDO:0032802,MedGen:CN262182,OMIM:618533;CLNDN=DEAFNESS,_AUTOSOMAL_DOMINANT_37;CLNHGVS=NC_000001.11:g.103031246T>G;CLNREVSTAT=no_assertion_criteria_provided;CLNSIG=Pathogenic;CLNVC=single_nucleotide_variant;CLNVCSO=SO:0001483;CLNVI=OMIM_Allelic_Variant:120280.0013;GENEINFO=COL11A1:1301;MC=SO:0001574|splice_acceptor_variant;ORIGIN=1
1	112917468	158085	C	T	.	.	AF_EXAC=0.00001;ALLELEID=167936;CLNDISDB=MedGen:C4016684;CLNDN=Monocarboxylate_transporter_1_deficiency,_autosomal_dominant;CLNHGVS=NC_000001.11:g.112917468C>T;CLNREVSTAT=no_assertion_criteria_provided;CLNSIG=Pathogenic;CLNVC=single_nucleotide_variant;CLNVCSO=SO:0001483;CLNVI=OMIM_Allelic_Variant:600682.0012|UniProtKB_(protein):P53985#VAR_072428;GENEINFO=SLC16A1:6566;MC=SO:0001583|missense_varian…
1	112917655	160371	GATTA	G	.	.	ALLELEID=170215;CLNDISDB=MedGen:C4016684;CLNDN=Monocarboxylate_transporter_1_deficiency,_autosomal_dominant;CLNHGVS=NC_000001.11:g.112917659_112917662del;CLNREVSTAT=no_assertion_criteria_provided;CLNSIG=Pathogenic;CLNVC=Deletion;CLNVCSO=SO:0000159;CLNVI=OMIM_Allelic_Variant:600682.0009;GENEINFO=SLC16A1:6566;MC=SO:0001589|frameshift_variant;ORIGIN=1;RS=606231311
1	112917820	158081	G	A	.	.	ALLELEID=167930;CLNDISDB=MedGen:C4016684;CLNDN=Monocarboxylate_transporter_1_deficiency,_autosomal_dominant;CLNHGVS=NC_000001.11:g.112917820G>A;CLNREVSTAT=no_assertion_criteria_provided;CLNSIG=Pathogenic;CLNVC=single_nucleotide_variant;CLNVCSO=SO:0001483;CLNVI=OMIM_Allelic_Variant:600682.0008;GENEINFO=SLC16A1:6566;MC=SO:0001587|nonsense;ORIGIN=1;RS=606231300
1	112917906	158083	AC	A	.	.	ALLELEID=167933;CLNDISDB=MedGen:C4016684;CLNDN=Monocarboxylate_transporter_1_deficiency,_autosomal_dominant;CLNHGVS=NC_000001.11:g.112917908del;CLNREVSTAT=no_assertion_criteria_provided;CLNSIG=Pathogenic;CLNVC=Deletion;CLNVCSO=SO:0000159;CLNVI=OMIM_Allelic_Variant:600682.0010;GENEINFO=SLC16A1:6566;MC=SO:0001589|frameshift_variant;ORIGIN=1;RS=606231301
1	112917915	160372	A	AG	.	.	ALLELEID=170216;CLNDISDB=MedGen:C4016684;CLNDN=Monocarboxylate_transporter_1_deficiency,_autosomal_dominant;CLNHGVS=NC_000001.11:g.112917921dup;CLNREVSTAT=no_assertion_criteria_provided;CLNSIG=Pathogenic;CLNVC=Duplication;CLNVCSO=SO:1000035;CLNVI=OMIM_Allelic_Variant:600682.0011;GENEINFO=SLC16A1:6566;MC=SO:0001589|frameshift_variant;ORIGIN=1;RS=606231312
1	153812120	265610	G	A	.	.	ALLELEID=259631;CLNDISDB=MONDO:MONDO:0014034,MedGen:C3554448,OMIM:615074,Orphanet:ORPHA363686|MedGen:CN517202;CLNDN=Mental_retardation,_autosomal_dominant_18|not_provided;CLNHGVS=NC_000001.11:g.153812120G>A;CLNREVSTAT=criteria_provided,_multiple_submitters,_no_conflicts;CLNSIG=Pathogenic/Likely_pathogenic;CLNVC=single_nucleotide_variant;CLNVCSO=SO:0001483;GENEINFO=GATAD2B:57459;MC=SO:0001587|nons…
1	153812123	435288	G	A	.	.	ALLELEID=427639;CLNDISDB=MONDO:MONDO:0014034,MedGen:C3554448,OMIM:615074,Orphanet:ORPHA363686;CLNDN=Mental_retardation,_autosomal_dominant_18;CLNHGVS=NC_000001.11:g.153812123G>A;CLNREVSTAT=criteria_provided,_single_submitter;CLNSIG=Pathogenic;CLNVC=single_nucleotide_variant;CLNVCSO=SO:0001483;GENEINFO=GATAD2B:57459;MC=SO:0001587|nonsense;ORIGIN=1;RS=1553187443
1	153812126	448968	C	A	.	.	ALLELEID=442546;CLNDISDB=MONDO:MONDO:0014034,MedGen:C3554448,OMIM:615074,Orphanet:ORPHA363686;CLNDN=Mental_retardation,_autosomal_dominant_18;CLNHGVS=NC_000001.11:g.153812126C>A;CLNREVSTAT=criteria_provided,_single_submitter;CLNSIG=Pathogenic;CLNVC=single_nucleotide_variant;CLNVCSO=SO:0001483;GENEINFO=GATAD2B:57459;MC=SO:0001587|nonsense;ORIGIN=32;RS=1553187446
1	153813258	620074	G	A	.	.	ALLELEID=611374;CLNDISDB=MONDO:MONDO:0014034,MedGen:C3554448,OMIM:615074,Orphanet:ORPHA363686;CLNDN=Mental_retardation,_autosomal_dominant_18;CLNHGVS=NC_000001.11:g.153813258G>A;CLNREVSTAT=criteria_provided,_single_submitter;CLNSIG=Pathogenic;CLNVC=single_nucleotide_variant;CLNVCSO=SO:0001483;CLNVI=Génétique_des_Maladies_du_Développement,_Hospices_Civils_de_Lyon:17A587;GENEINFO=GATAD2B:57459;MC=S…
1	153813261	39665	G	A	.	.	ALLELEID=48264;CLNDISDB=MONDO:MONDO:0014034,MedGen:C3554448,OMIM:615074,Orphanet:ORPHA363686;CLNDN=Mental_retardation,_autosomal_dominant_18;CLNHGVS=NC_000001.11:g.153813261G>A;CLNREVSTAT=no_assertion_criteria_provided;CLNSIG=Pathogenic;CLNVC=single_nucleotide_variant;CLNVCSO=SO:0001483;CLNVI=OMIM_Allelic_Variant:614998.0001;GENEINFO=GATAD2B:57459;MC=SO:0001587|nonsense;ORIGIN=1;RS=587776931
1	153813428	381463	C	T	.	.	ALLELEID=364424;CLNDISDB=MONDO:MONDO:0014034,MedGen:C3554448,OMIM:615074,Orphanet:ORPHA363686|MedGen:CN517202;CLNDN=Mental_retardation,_autosomal_dominant_18|not_provided;CLNHGVS=NC_000001.11:g.153813428C>T;CLNREVSTAT=criteria_provided,_multiple_submitters,_no_conflicts;CLNSIG=Pathogenic/Likely_pathogenic;CLNVC=single_nucleotide_variant;CLNVCSO=SO:0001483;GENEINFO=GATAD2B:57459;MC=SO:0001583|miss…
1	153816414	584436	G	A	.	.	ALLELEID=575485;CLNDISDB=MONDO:MONDO:0014034,MedGen:C3554448,OMIM:615074,Orphanet:ORPHA363686;CLNDN=Mental_retardation,_autosomal_dominant_18;CLNHGVS=NC_000001.11:g.153816414G>A;CLNREVSTAT=criteria_provided,_single_submitter;CLNSIG=Pathogenic;CLNVC=single_nucleotide_variant;CLNVCSO=SO:0001483;CLNVI=Undiagnosed_Diseases_Network,NIH:a8b2472f-efd1-40e2-9f7c-684ae493442a_1;GENEINFO=GATAD2B:57459;MC=S…
1	153816507	211069	TC	T	.	.	ALLELEID=206722;CLNDISDB=MONDO:MONDO:0014034,MedGen:C3554448,OMIM:615074,Orphanet:ORPHA363686;CLNDN=Mental_retardation,_autosomal_dominant_18;CLNHGVS=NC_000001.11:g.153816510del;CLNREVSTAT=criteria_provided,_single_submitter;CLNSIG=Pathogenic;CLNVC=Deletion;CLNVCSO=SO:0000159;GENEINFO=GATAD2B:57459;MC=SO:0001589|frameshift_variant;ORIGIN=1;RS=797045594
1	153816570	419376	GA	G	.	.	ALLELEID=404923;CLNDISDB=MONDO:MONDO:0014034,MedGen:C3554448,OMIM:615074,Orphanet:ORPHA363686|MedGen:CN517202;CLNDN=Mental_retardation,_autosomal_dominant_18|not_provided;CLNHGVS=NC_000001.11:g.153816572del;CLNREVSTAT=criteria_provided,_multiple_submitters,_no_conflicts;CLNSIG=Pathogenic;CLNVC=Deletion;CLNVCSO=SO:0000159;CLNVI=Geisinger_Autism_and_Developmental_Medicine_Institute,Geisinger_Health…
1	153818075	374387	G	A	.	.	ALLELEID=361157;CLNDISDB=MONDO:MONDO:0014034,MedGen:C3554448,OMIM:615074,Orphanet:ORPHA363686;CLNDN=Mental_retardation,_autosomal_dominant_18;CLNHGVS=NC_000001.11:g.153818075G>A;CLNREVSTAT=no_assertion_criteria_provided;CLNSIG=Pathogenic;CLNVC=single_nucleotide_variant;CLNVCSO=SO:0001483;GENEINFO=GATAD2B:57459;MC=SO:0001587|nonsense;ORIGIN=32;RS=1057518674
1	153818098	638585	TTAGA	T	.	.	ALLELEID=626365;CLNDISDB=MONDO:MONDO:0014034,MedGen:C3554448,OMIM:615074,Orphanet:ORPHA363686;CLNDN=Mental_retardation,_autosomal_dominant_18;CLNHGVS=NC_000001.11:g.153818102_153818105del;CLNREVSTAT=criteria_provided,_single_submitter;CLNSIG=Pathogenic;CLNVC=Deletion;CLNVCSO=SO:0000159;CLNVI=Undiagnosed_Diseases_Network,NIH:a255533b-5243-451e-9402-fea87b14a952_1;GENEINFO=GATAD2B:57459;MC=SO:00015…
1	153818814	801547	G	A	.	.	ALLELEID=789845;CLNDISDB=MONDO:MONDO:0014034,MedGen:C3554448,OMIM:615074,Orphanet:ORPHA363686;CLNDN=Mental_retardation,_autosomal_dominant_18;CLNHGVS=NC_000001.11:g.153818814G>A;CLNREVSTAT=criteria_provided,_single_submitter;CLNSIG=Pathogenic;CLNVC=single_nucleotide_variant;CLNVCSO=SO:0001483;GENEINFO=GATAD2B:57459;MC=SO:0001587|nonsense;ORIGIN=0
1	153818821	65423	ACT	A	.	.	ALLELEID=76353;CLNDISDB=MONDO:MONDO:0014034,MedGen:C3554448,OMIM:615074,Orphanet:ORPHA363686;CLNDN=Mental_retardation,_autosomal_dominant_18;CLNHGVS=NC_000001.11:g.153818822_153818823CT[1];CLNREVSTAT=no_assertion_criteria_provided;CLNSIG=Pathogenic;CLNVC=Microsatellite;CLNVCSO=SO:0000289;CLNVI=OMIM_Allelic_Variant:614998.0003;GENEINFO=GATAD2B:57459;MC=SO:0001589|frameshift_variant;ORIGIN=1;RS=886…
1	153818832	430625	GTTTC	G	.	.	ALLELEID=423708;CLNDISDB=MONDO:MONDO:0014034,MedGen:C3554448,OMIM:615074,Orphanet:ORPHA363686;CLNDN=Mental_retardation,_autosomal_dominant_18;CLNHGVS=NC_000001.11:g.153818836_153818839del;CLNREVSTAT=no_assertion_criteria_provided;CLNSIG=Pathogenic;CLNVC=Deletion;CLNVCSO=SO:0000159;CLNVI=OMIM_Allelic_Variant:614998.0005;GENEINFO=GATAD2B:57459;MC=SO:0001589|frameshift_variant;ORIGIN=1;RS=1131692165
1	153818853	435290	G	A	.	.	ALLELEID=427641;CLNDISDB=MONDO:MONDO:0014034,MedGen:C3554448,OMIM:615074,Orphanet:ORPHA363686|MedGen:CN517202;CLNDN=Mental_retardation,_autosomal_dominant_18|not_provided;CLNHGVS=NC_000001.11:g.153818853G>A;CLNREVSTAT=criteria_provided,_multiple_submitters,_no_conflicts;CLNSIG=Pathogenic;CLNVC=single_nucleotide_variant;CLNVCSO=SO:0001483;GENEINFO=GATAD2B:57459;MC=SO:0001587|nonsense;ORIGIN=1;RS=1…
1	153828162	638011	CT	C	.	.	ALLELEID=625784;CLNDISDB=MONDO:MONDO:0014034,MedGen:C3554448,OMIM:615074,Orphanet:ORPHA363686;CLNDN=Mental_retardation,_autosomal_dominant_18;CLNHGVS=NC_000001.11:g.153828163del;CLNREVSTAT=criteria_provided,_single_submitter;CLNSIG=Pathogenic;CLNVC=Deletion;CLNVCSO=SO:0000159;GENEINFO=GATAD2B:57459;MC=SO:0001589|frameshift_variant;ORIGIN=0
1	153828267	430624	G	GACATC	.	.	ALLELEID=423707;CLNDISDB=MONDO:MONDO:0014034,MedGen:C3554448,OMIM:615074,Orphanet:ORPHA363686;CLNDN=Mental_retardation,_autosomal_dominant_18;CLNHGVS=NC_000001.11:g.153828269_153828273dup;CLNREVSTAT=no_assertion_criteria_provided;CLNSIG=Pathogenic;CLNVC=Duplication;CLNVCSO=SO:1000035;CLNVI=OMIM_Allelic_Variant:614998.0004;GENEINFO=GATAD2B:57459;MC=SO:0001589|frameshift_variant;ORIGIN=1;RS=1131692…
1	155337700	446513	C	CT	.	.	ALLELEID=440031;CLNDISDB=MONDO:MONDO:0030918,MedGen:C4540478,OMIM:617796;CLNDN=Intellectual_disability,_autosomal_dominant_52;CLNHGVS=NC_000001.11:g.155337702dup;CLNREVSTAT=no_assertion_criteria_provided;CLNSIG=Pathogenic;CLNVC=Duplication;CLNVCSO=SO:1000035;CLNVI=OMIM_Allelic_Variant:607999.0003;GENEINFO=ASH1L:55870;MC=SO:0001589|frameshift_variant;ORIGIN=1;RS=775592405
1	155342040	446517	C	G	.	.	ALLELEID=440035;CLNDISDB=MONDO:MONDO:0030918,MedGen:C4540478,OMIM:617796;CLNDN=Intellectual_disability,_autosomal_dominant_52;CLNHGVS=NC_000001.11:g.155342040C>G;CLNREVSTAT=no_assertion_criteria_provided;CLNSIG=Pathogenic;CLNVC=single_nucleotide_variant;CLNVCSO=SO:0001483;CLNVI=OMIM_Allelic_Variant:607999.0007;GENEINFO=ASH1L:55870;MC=SO:0001583|missense_variant;ORIGIN=1;RS=1553241570
1	155347690	446515	T	TCCTTG	.	.	ALLELEID=440033;CLNDISDB=MONDO:MONDO:0030918,MedGen:C4540478,OMIM:617796;CLNDN=Intellectual_disability,_autosomal_dominant_52;CLNHGVS=NC_000001.11:g.155347691_155347695dup;CLNREVSTAT=no_assertion_criteria_provided;CLNSIG=Pathogenic;CLNVC=Duplication;CLNVCSO=SO:1000035;CLNVI=OMIM_Allelic_Variant:607999.0005;GENEINFO=ASH1L:55870;MC=SO:0001589|frameshift_variant;ORIGIN=1;RS=1553242856
1	155357741	559655	AC	TGAGAA	.	.	ALLELEID=550346;CLNDISDB=MONDO:MONDO:0030918,MedGen:C4540478,OMIM:617796;CLNDN=Intellectual_disability,_autosomal_dominant_52;CLNHGVS=NC_000001.11:g.155357741_155357742delinsTGAGAA;CLNREVSTAT=no_assertion_criteria_provided;CLNSIG=Pathogenic;CLNVC=Indel;CLNVCSO=SO:1000032;GENEINFO=ASH1L:55870;MC=SO:0001589|frameshift_variant;ORIGIN=32;RS=1553245038
1	155370889	446516	C	A	.	.	ALLELEID=440034;CLNDISDB=MONDO:MONDO:0030918,MedGen:C4540478,OMIM:617796;CLNDN=Intellectual_disability,_autosomal_dominant_52;CLNHGVS=NC_000001.11:g.155370889C>A;CLNREVSTAT=no_assertion_criteria_provided;CLNSIG=Pathogenic;CLNVC=single_nucleotide_variant;CLNVCSO=SO:0001483;CLNVI=OMIM_Allelic_Variant:607999.0006;GENEINFO=ASH1L:55870;MC=SO:0001587|nonsense;ORIGIN=1;RS=1553247374
1	155479164	446514	CA	C	.	.	ALLELEID=440032;CLNDISDB=MONDO:MONDO:0030918,MedGen:C4540478,OMIM:617796;CLNDN=Intellectual_disability,_autosomal_dominant_52;CLNHGVS=NC_000001.11:g.155479165del;CLNREVSTAT=no_assertion_criteria_provided;CLNSIG=Pathogenic;CLNVC=Deletion;CLNVCSO=SO:0000159;CLNVI=OMIM_Allelic_Variant:607999.0004;GENEINFO=ASH1L:55870;MC=SO:0001589|frameshift_variant;ORIGIN=1;RS=1553265189
1	155479202	625522	CTCTT	C	.	.	ALLELEID=613826;CLNDISDB=MONDO:MONDO:0030918,MedGen:C4540478,OMIM:617796;CLNDN=Intellectual_disability,_autosomal_dominant_52;CLNHGVS=NC_000001.11:g.155479204_155479207del;CLNREVSTAT=no_assertion_criteria_provided;CLNSIG=Pathogenic;CLNVC=Deletion;CLNVCSO=SO:0000159;GENEINFO=ASH1L:55870;MC=SO:0001589|frameshift_variant;ORIGIN=32;RS=1558148010
1	155480447	544684	TT	A	.	.	ALLELEID=535229;CLNDISDB=MONDO:MONDO:0030918,MedGen:C4540478,OMIM:617796;CLNDN=Intellectual_disability,_autosomal_dominant_52;CLNHGVS=NC_000001.11:g.155480447_155480448delinsA;CLNREVSTAT=criteria_provided,_single_submitter;CLNSIG=Pathogenic;CLNVC=Indel;CLNVCSO=SO:1000032;GENEINFO=ASH1L:55870;MC=SO:0001589|frameshift_variant;ORIGIN=32;RS=1553265703
1	155480700	446511	C	A	.	.	ALLELEID=440029;CLNDISDB=MONDO:MONDO:0030918,MedGen:C4540478,OMIM:617796;CLNDN=Intellectual_disability,_autosomal_dominant_52;CLNHGVS=NC_000001.11:g.155480700C>A;CLNREVSTAT=no_assertion_criteria_provided;CLNSIG=Pathogenic;CLNVC=single_nucleotide_variant;CLNVCSO=SO:0001483;CLNVI=OMIM_Allelic_Variant:607999.0001;GENEINFO=ASH1L:55870;MC=SO:0001583|missense_variant;ORIGIN=1;RS=1293246328
1	156114934	14477	C	T	.	.	ALLELEID=29516;CLNDISDB=EFO:EFO_0000407,Human_Phenotype_Ontology:HP:0001644,MedGen:C0007193,Orphanet:ORPHA217604,SNOMED_CT:195021004|MedGen:C0410190,OMIM:181350,Orphanet:ORPHA98853,SNOMED_CT:240072005|MedGen:CN517202;CLNDN=Primary_dilated_cardiomyopathy|Emery-Dreifuss_muscular_dystrophy_2,_autosomal_dominant|not_provided;CLNHGVS=NC_000001.11:g.156114934C>T;CLNREVSTAT=criteria_provided,_single_sub…
1	156130818	236201	T	G	.	.	ALLELEID=237758;CLNDISDB=MedGen:C0410190,OMIM:181350,Orphanet:ORPHA98853,SNOMED_CT:240072005;CLNDN=Emery-Dreifuss_muscular_dystrophy_2,_autosomal_dominant;CLNHGVS=NC_000001.11:g.156130818T>G;CLNREVSTAT=no_assertion_criteria_provided;CLNSIG=Pathogenic;CLNVC=single_nucleotide_variant;CLNVCSO=SO:0001483;GENEINFO=LMNA:4000;MC=SO:0001627|intron_variant;ORIGIN=1;RS=878853220
1	156134508	66918	CAGA	C	.	.	ALLELEID=77815;CLNDISDB=MedGen:C0410190,OMIM:181350,Orphanet:ORPHA98853,SNOMED_CT:240072005|MedGen:CN517202;CLNDN=Emery-Dreifuss_muscular_dystrophy_2,_autosomal_dominant|not_provided;CLNHGVS=NC_000001.11:g.156134510_156134512GAA[1];CLNREVSTAT=no_assertion_criteria_provided;CLNSIG=Pathogenic;CLNVC=Microsatellite;CLNVCSO=SO:0000289;CLNVI=OMIM_Allelic_Variant:150330.0018;GENEINFO=LMNA:4000;MC=SO:000…
1	156134829	14492	C	T	.	.	ALLELEID=29531;CLNDISDB=MONDO:MONDO:0014676,MedGen:C2750035,OMIM:616516,Orphanet:ORPHA98855|MedGen:C0410190,OMIM:181350,Orphanet:ORPHA98853,SNOMED_CT:240072005|MedGen:CN517202;CLNDN=Emery-Dreifuss_muscular_dystrophy_3,_autosomal_recessive|Emery-Dreifuss_muscular_dystrophy_2,_autosomal_dominant|not_provided;CLNHGVS=NC_000001.11:g.156134829C>T;CLNREVSTAT=no_assertion_criteria_provided;CLNSIG=Pathog…
1	156134839	41234	G	A	.	.	ALLELEID=49658;CLNDISDB=MONDO:MONDO:0014676,MedGen:C2750035,OMIM:616516,Orphanet:ORPHA98855|MedGen:C0410190,OMIM:181350,Orphanet:ORPHA98853,SNOMED_CT:240072005;CLNDN=Emery-Dreifuss_muscular_dystrophy_3,_autosomal_recessive|Emery-Dreifuss_muscular_dystrophy_2,_autosomal_dominant;CLNHGVS=NC_000001.11:g.156134839G>A;CLNREVSTAT=no_assertion_criteria_provided;CLNSIG=Pathogenic;CLNVC=single_nucleotide_…
1	156134860	66925	G	A	.	.	ALLELEID=77822;CLNDISDB=MONDO:MONDO:0018993,MedGen:C0270914,Orphanet:ORPHA64746|MedGen:C0410190,OMIM:181350,Orphanet:ORPHA98853,SNOMED_CT:240072005|MedGen:CN517202;CLNDN=Charcot-Marie-Tooth_disease,_type_2|Emery-Dreifuss_muscular_dystrophy_2,_autosomal_dominant|not_provided;CLNHGVS=NC_000001.11:g.156134860G>A;CLNREVSTAT=criteria_provided,_multiple_submitters,_no_conflicts;CLNSIG=Pathogenic/Likely…
1	156134910	14524	C	T	.	.	ALLELEID=29563;CLNDISDB=MONDO:MONDO:0013178,MedGen:C2750785,OMIM:613205,Orphanet:ORPHA157973|MONDO:MONDO:0018993,MedGen:C0270914,Orphanet:ORPHA64746|MedGen:C0410190,OMIM:181350,Orphanet:ORPHA98853,SNOMED_CT:240072005|MedGen:CN517202;CLNDN=Congenital_muscular_dystrophy,_LMNA-related|Charcot-Marie-Tooth_disease,_type_2|Emery-Dreifuss_muscular_dystrophy_2,_autosomal_dominant|not_provided;CLNHGVS=NC_…
1	156134911	66931	G	A	.	.	ALLELEID=77828;CLNDISDB=Human_Phenotype_Ontology:HP:0003560,MONDO:MONDO:0020121,MeSH:D009136,MedGen:C0026850,Orphanet:ORPHA98473|MONDO:MONDO:0011569,MedGen:C1854154,OMIM:605588,Orphanet:ORPHA98856|MONDO:MONDO:0018993,MedGen:C0270914,Orphanet:ORPHA64746|MedGen:C0410190,OMIM:181350,Orphanet:ORPHA98853,SNOMED_CT:240072005|MedGen:C1449563,OMIM:115200,Orphanet:ORPHA300751|MedGen:CN517202;CLNDN=Muscula…
1	156134976	216958	G	C	.	.	ALLELEID=213515;CLNDISDB=MONDO:MONDO:0013178,MedGen:C2750785,OMIM:613205,Orphanet:ORPHA157973|MedGen:C0410190,OMIM:181350,Orphanet:ORPHA98853,SNOMED_CT:240072005|MedGen:C1834653,OMIM:159001,Orphanet:ORPHA264;CLNDN=Congenital_muscular_dystrophy,_LMNA-related|Emery-Dreifuss_muscular_dystrophy_2,_autosomal_dominant|Limb-girdle_muscular_dystrophy,_type_1B;CLNHGVS=NC_000001.11:g.156134976G>C;CLNREVSTA…
1	156135922	14491	CT	C	.	.	ALLELEID=29530;CLNDISDB=MedGen:C0410190,OMIM:181350,Orphanet:ORPHA98853,SNOMED_CT:240072005|MedGen:C1449563,OMIM:115200,Orphanet:ORPHA300751|MedGen:CN517202;CLNDN=Emery-Dreifuss_muscular_dystrophy_2,_autosomal_dominant|Dilated_cardiomyopathy_1A|not_provided;CLNHGVS=NC_000001.11:g.156135924del;CLNREVSTAT=no_assertion_criteria_provided;CLNSIG=Pathogenic;CLNVC=Deletion;CLNVCSO=SO:0000159;CLNVI=OMIM_…
1	156135967	36473	C	T	.	.	ALLELEID=45135;CLNDISDB=EFO:EFO_0000407,Human_Phenotype_Ontology:HP:0001644,MedGen:C0007193,Orphanet:ORPHA217604,SNOMED_CT:195021004|Human_Phenotype_Ontology:HP:0030682,MONDO:MONDO:0018901,MedGen:C1960469,Orphanet:ORPHA54260,SNOMED_CT:427608000|MONDO:MONDO:0008915,MedGen:C0796031,OMIM:212112,Orphanet:ORPHA2229|MONDO:MONDO:0009557,MedGen:CN031507,OMIM:248370,Orphanet:ORPHA90153|MONDO:MONDO:0010143…
1	156136009	66762	C	T	.	.	ALLELEID=77659;CLNDISDB=MONDO:MONDO:0011569,MedGen:C1854154,OMIM:605588,Orphanet:ORPHA98856|MONDO:MONDO:0013178,MedGen:C2750785,OMIM:613205,Orphanet:ORPHA157973|MONDO:MONDO:0014676,MedGen:C2750035,OMIM:616516,Orphanet:ORPHA98855|MONDO:MONDO:0015967,MedGen:C3888631,Orphanet:ORPHA183625|MONDO:MONDO:0018993,MedGen:C0270914,Orphanet:ORPHA64746|MedGen:C0033300,OMIM:176670,Orphanet:ORPHA740,SNOMED_CT:2…
1	156136021	200939	C	T	.	.	ALLELEID=196476;CLNDISDB=MONDO:MONDO:0015362,MedGen:CN263134,Orphanet:ORPHA140465|MONDO:MONDO:0018993,MedGen:C0270914,Orphanet:ORPHA64746|MedGen:CN230736|MedGen:CN517202;CLNDN=Autosomal_dominant_distal_hereditary_motor_neuropathy|Charcot-Marie-Tooth_disease,_type_2|Cardiovascular_phenotype|not_provided;CLNHGVS=NC_000001.11:g.156136021C>T;CLNREVSTAT=criteria_provided,_multiple_submitters,_no_confl…
1	156136036	14525	G	A	.	.	ALLELEID=29564;CLNDISDB=Human_Phenotype_Ontology:HP:0003560,MONDO:MONDO:0020121,MeSH:D009136,MedGen:C0026850,Orphanet:ORPHA98473|MONDO:MONDO:0013178,MedGen:C2750785,OMIM:613205,Orphanet:ORPHA157973|MONDO:MONDO:0018993,MedGen:C0270914,Orphanet:ORPHA64746|MedGen:C0410190,OMIM:181350,Orphanet:ORPHA98853,SNOMED_CT:240072005|MedGen:CN517202;CLNDN=Muscular_dystrophy|Congenital_muscular_dystrophy,_LMNA-…
1	156136094	14495	G	A	.	.	ALLELEID=29534;CLNDISDB=Human_Phenotype_Ontology:HP:0003560,MONDO:MONDO:0020121,MeSH:D009136,MedGen:C0026850,Orphanet:ORPHA98473|MONDO:MONDO:0018993,MedGen:C0270914,Orphanet:ORPHA64746|MedGen:C0410190,OMIM:181350,Orphanet:ORPHA98853,SNOMED_CT:240072005|MedGen:C0520806|MedGen:CN517202;CLNDN=Muscular_dystrophy|Charcot-Marie-Tooth_disease,_type_2|Emery-Dreifuss_muscular_dystrophy_2,_autosomal_domina…
1	156136413	14478	C	T	.	.	ALLELEID=29517;CLNDISDB=Human_Phenotype_Ontology:HP:0003560,MONDO:MONDO:0020121,MeSH:D009136,MedGen:C0026850,Orphanet:ORPHA98473|MONDO:MONDO:0018993,MedGen:C0270914,Orphanet:ORPHA64746|MedGen:C0410190,OMIM:181350,Orphanet:ORPHA98853,SNOMED_CT:240072005|MedGen:C1449563,OMIM:115200,Orphanet:ORPHA300751|MedGen:C1834653,OMIM:159001,Orphanet:ORPHA264|MedGen:CN517202;CLNDN=Muscular_dystrophy|Charcot-Ma…
1	156136985	14486	G	A	.	.	AF_EXAC=0.00001;ALLELEID=29525;CLNDISDB=MONDO:MONDO:0008915,MedGen:C0796031,OMIM:212112,Orphanet:ORPHA2229|MONDO:MONDO:0009557,MedGen:CN031507,OMIM:248370,Orphanet:ORPHA90153|MONDO:MONDO:0010143,MedGen:C0406585,OMIM:275210,Orphanet:ORPHA1662,SNOMED_CT:400128006|MONDO:MONDO:0011569,MedGen:C1854154,OMIM:605588,Orphanet:ORPHA98856|MONDO:MONDO:0012417,MedGen:C1857829,OMIM:610140,Orphanet:ORPHA168796|…
1	156137017	14514	C	T	.	.	ALLELEID=29553;CLNDISDB=MedGen:C0410190,OMIM:181350,Orphanet:ORPHA98853,SNOMED_CT:240072005|MedGen:CN517202;CLNDN=Emery-Dreifuss_muscular_dystrophy_2,_autosomal_dominant|not_provided;CLNHGVS=NC_000001.11:g.156137017C>T;CLNREVSTAT=criteria_provided,_single_submitter;CLNSIG=Pathogenic;CLNVC=single_nucleotide_variant;CLNVCSO=SO:0001483;CLNVI=OMIM_Allelic_Variant:150330.0038;GENEINFO=LMNA:4000;MC=SO:…
1	156137204	14481	G	C	.	.	ALLELEID=29520;CLNDISDB=MONDO:MONDO:0018993,MedGen:C0270914,Orphanet:ORPHA64746|MedGen:C0410190,OMIM:181350,Orphanet:ORPHA98853,SNOMED_CT:240072005|MedGen:C1720860,OMIM:151660,Orphanet:ORPHA2348|MedGen:CN517202;CLNDN=Charcot-Marie-Tooth_disease,_type_2|Emery-Dreifuss_muscular_dystrophy_2,_autosomal_dominant|Familial_partial_lipodystrophy_2|not_provided;CLNHGVS=NC_000001.11:g.156137204G>C;CLNREVST…
1	156137207	66849	C	A	.	.	ALLELEID=77746;CLNDISDB=MONDO:MONDO:0018993,MedGen:C0270914,Orphanet:ORPHA64746|MedGen:C0033300,OMIM:176670,Orphanet:ORPHA740,SNOMED_CT:238870004|MedGen:C0410190,OMIM:181350,Orphanet:ORPHA98853,SNOMED_CT:240072005|MedGen:CN517202;CLNDN=Charcot-Marie-Tooth_disease,_type_2|Hutchinson-Gilford_syndrome|Emery-Dreifuss_muscular_dystrophy_2,_autosomal_dominant|not_provided;CLNHGVS=NC_000001.11:g.1561372…
1	156137213	14482	T	C	.	.	ALLELEID=29521;CLNDISDB=MedGen:C0410190,OMIM:181350,Orphanet:ORPHA98853,SNOMED_CT:240072005|MedGen:CN517202;CLNDN=Emery-Dreifuss_muscular_dystrophy_2,_autosomal_dominant|not_provided;CLNHGVS=NC_000001.11:g.156137213T>C;CLNREVSTAT=no_assertion_criteria_provided;CLNSIG=Pathogenic;CLNVC=single_nucleotide_variant;CLNVCSO=SO:0001483;CLNVI=OMIM_Allelic_Variant:150330.0004|UniProtKB_(protein):P02545#VAR…
1	156137237	66854	G	C	.	.	ALLELEID=77751;CLNDISDB=MedGen:C0410190,OMIM:181350,Orphanet:ORPHA98853,SNOMED_CT:240072005|MedGen:CN517202;CLNDN=Emery-Dreifuss_muscular_dystrophy_2,_autosomal_dominant|not_provided;CLNHGVS=NC_000001.11:g.156137237G>C;CLNREVSTAT=no_assertion_criteria_provided;CLNSIG=Pathogenic;CLNVC=single_nucleotide_variant;CLNVCSO=SO:0001483;CLNVI=OMIM_Allelic_Variant:150330.0019;GENEINFO=LMNA:4000;MC=SO:00016…
1	160237145	133348	G	A	.	.	AF_EXAC=0.00000;ALLELEID=137087;CLNDISDB=MONDO:MONDO:0012411,MedGen:C4013360,OMIM:610100,Orphanet:ORPHA401964;CLNDN=Giant_axonal_neuropathy_2,_autosomal_dominant;CLNHGVS=NC_000001.11:g.160237145G>A;CLNREVSTAT=no_assertion_criteria_provided;CLNSIG=Pathogenic;CLNVC=single_nucleotide_variant;CLNVCSO=SO:0001483;CLNVI=OMIM_Allelic_Variant:615820.0001|UniProtKB_(protein):Q5TAQ9#VAR_071265;GENEINFO=DCAF…
1	161306110	14178	G	A	.	.	ALLELEID=29217;CLNDISDB=MedGen:C3551756;CLNDN=Neuropathy,_congenital_hypomyelinating,_autosomal_dominant;CLNHGVS=NC_000001.11:g.161306110G>A;CLNREVSTAT=no_assertion_criteria_provided;CLNSIG=Pathogenic;CLNVC=single_nucleotide_variant;CLNVCSO=SO:0001483;CLNVI=OMIM_Allelic_Variant:159440.0013;GENEINFO=MPZ:4359;MC=SO:0001587|nonsense;ORIGIN=1;RS=121913593
1	161306414	14170	C	G	.	.	ALLELEID=29209;CLNDISDB=MONDO:MONDO:0007307,MedGen:C0270912,OMIM:118200,Orphanet:ORPHA101082,SNOMED_CT:42986003|MONDO:MONDO:0007790,MedGen:C0011195,OMIM:145900,Orphanet:ORPHA64748,SNOMED_CT:111499002|MONDO:MONDO:0008392,MedGen:C0205713,OMIM:180800,Orphanet:ORPHA3115,SNOMED_CT:45853006|MONDO:MONDO:0011527,MedGen:C4721436,OMIM:605253,Orphanet:ORPHA99951|MONDO:MONDO:0011889,MedGen:C3888087,OMIM:6076…
1	161306722	14191	T	G	.	.	ALLELEID=29230;CLNDISDB=MONDO:MONDO:0007307,MedGen:C0270912,OMIM:118200,Orphanet:ORPHA101082,SNOMED_CT:42986003|MONDO:MONDO:0007790,MedGen:C0011195,OMIM:145900,Orphanet:ORPHA64748,SNOMED_CT:111499002|MONDO:MONDO:0008392,MedGen:C0205713,OMIM:180800,Orphanet:ORPHA3115,SNOMED_CT:45853006|MONDO:MONDO:0011527,MedGen:C4721436,OMIM:605253,Orphanet:ORPHA99951|MONDO:MONDO:0011889,MedGen:C3888087,OMIM:6076…
1	161306759	462797	G	T	.	.	ALLELEID=447245;CLNDISDB=MONDO:MONDO:0007307,MedGen:C0270912,OMIM:118200,Orphanet:ORPHA101082,SNOMED_CT:42986003|MONDO:MONDO:0007790,MedGen:C0011195,OMIM:145900,Orphanet:ORPHA64748,SNOMED_CT:111499002|MONDO:MONDO:0008392,MedGen:C0205713,OMIM:180800,Orphanet:ORPHA3115,SNOMED_CT:45853006|MONDO:MONDO:0011527,MedGen:C4721436,OMIM:605253,Orphanet:ORPHA99951|MONDO:MONDO:0011889,MedGen:C3888087,OMIM:607…
1	161306785	14181	G	A	.	.	ALLELEID=29220;CLNDISDB=MONDO:MONDO:0007307,MedGen:C0270912,OMIM:118200,Orphanet:ORPHA101082,SNOMED_CT:42986003|MONDO:MONDO:0007790,MedGen:C0011195,OMIM:145900,Orphanet:ORPHA64748,SNOMED_CT:111499002|MONDO:MONDO:0008392,MedGen:C0205713,OMIM:180800,Orphanet:ORPHA3115,SNOMED_CT:45853006|MONDO:MONDO:0011527,MedGen:C4721436,OMIM:605253,Orphanet:ORPHA99951|MONDO:MONDO:0011889,MedGen:C3888087,OMIM:6076…
1	161306911	549681	T	C	.	.	ALLELEID=540438;CLNDISDB=MONDO:MONDO:0011909,MedGen:C1843075,OMIM:607791,Orphanet:ORPHA100046|MONDO:MONDO:0015626,MedGen:C0007959,Orphanet:ORPHA166,SNOMED_CT:50548001|MONDO:MONDO:0019011,MedGen:C0751036,Orphanet:ORPHA65753,SNOMED_CT:398040009;CLNDN=Charcot-Marie-Tooth_disease_dominant_intermediate_d|Charcot-Marie-Tooth_disease|Charcot-Marie-Tooth_disease,_type_I;CLNHGVS=NC_000001.11:g.161306911T>…
1	161307304	14169	G	C	.	.	ALLELEID=29208;CLNDISDB=MONDO:MONDO:0007790,MedGen:C0011195,OMIM:145900,Orphanet:ORPHA64748,SNOMED_CT:111499002|MONDO:MONDO:0019011,MedGen:C0751036,Orphanet:ORPHA65753,SNOMED_CT:398040009|MedGen:C4016264|MedGen:CN517202;CLNDN=Dejerine-Sottas_disease|Charcot-Marie-Tooth_disease,_type_I|Dejerine-Sottas_syndrome,_autosomal_dominant|not_provided;CLNHGVS=NC_000001.11:g.161307304G>C;CLNREVSTAT=criteria…
1	161307389	14183	C	A	.	.	ALLELEID=29222;CLNDISDB=MONDO:MONDO:0011909,MedGen:C1843075,OMIM:607791,Orphanet:ORPHA100046|MONDO:MONDO:0019011,MedGen:C0751036,Orphanet:ORPHA65753,SNOMED_CT:398040009;CLNDN=Charcot-Marie-Tooth_disease_dominant_intermediate_d|Charcot-Marie-Tooth_disease,_type_I;CLNHGVS=NC_000001.11:g.161307389C>A;CLNREVSTAT=criteria_provided,_single_submitter;CLNSIG=Pathogenic;CLNVC=single_nucleotide_variant;CLN…
1	165210725	812515	C	G	.	.	ALLELEID=800758;CLNDISDB=MONDO:MONDO:0011074,MedGen:C1832379,OMIM:601412;CLNDN=Deafness,_autosomal_dominant_7;CLNHGVS=NC_000001.11:g.165210725C>G;CLNREVSTAT=no_assertion_criteria_provided;CLNSIG=Pathogenic;CLNVC=single_nucleotide_variant;CLNVCSO=SO:0001483;CLNVI=OMIM_Allelic_Variant:600298.0001;GENEINFO=LMX1A:4009|LMX1A-AS2:105371561;MC=SO:0001583|missense_variant;ORIGIN=1
1	165249614	812516	C	G	.	.	ALLELEID=800759;CLNDISDB=MONDO:MONDO:0011074,MedGen:C1832379,OMIM:601412;CLNDN=Deafness,_autosomal_dominant_7;CLNHGVS=NC_000001.11:g.165249614C>G;CLNREVSTAT=no_assertion_criteria_provided;CLNSIG=Pathogenic;CLNVC=single_nucleotide_variant;CLNVCSO=SO:0001483;CLNVI=OMIM_Allelic_Variant:600298.0002;GENEINFO=LMX1A:4009;MC=SO:0001583|missense_variant;ORIGIN=1
1	229431902	434074	C	T	.	.	ALLELEID=427722;CLNDISDB=MedGen:CN187050|MedGen:CN517202;CLNDN=Nemaline_myopathy_3,_autosomal_dominant_or_recessive|not_provided;CLNHGVS=NC_000001.11:g.229431902C>T;CLNREVSTAT=criteria_provided,_multiple_submitters,_no_conflicts;CLNSIG=Pathogenic/Likely_pathogenic;CLNVC=single_nucleotide_variant;CLNVCSO=SO:0001483;GENEINFO=ACTA1:58;MC=SO:0001583|missense_variant;ORIGIN=1;RS=1553255362
1	229432371	128261	G	T	.	.	ALLELEID=133710;CLNDISDB=MedGen:CN187050;CLNDN=Nemaline_myopathy_3,_autosomal_dominant_or_recessive;CLNHGVS=NC_000001.11:g.229432371G>T;CLNREVSTAT=criteria_provided,_single_submitter;CLNSIG=Pathogenic;CLNVC=single_nucleotide_variant;CLNVCSO=SO:0001483;GENEINFO=ACTA1:58;MC=SO:0001583|missense_variant;ORIGIN=1;RS=587780272
1	236482366	4189	T	G	.	.	ALLELEID=19228;CLNDISDB=MONDO:MONDO:0007509,MedGen:C3888065,OMIM:129490|MONDO:MONDO:0013982,MedGen:C3541517,OMIM:614940;CLNDN=Ectodermal_dysplasia_10A,_hypohidrotic/hair/nail_type,_autosomal_dominant|Ectodermal_dysplasia_11a,_hypohidrotic/hair/tooth_type,_autosomal_dominant;CLNHGVS=NC_000001.11:g.236482366T>G;CLNREVSTAT=no_assertion_criteria_provided;CLNSIG=Pathogenic;CLNVC=single_nucleotide_vari…
1	236482368	253092	G	A	.	.	ALLELEID=247503;CLNDISDB=.;CLNDN=ECTODERMAL_DYSPLASIA_11B,_HYPOHIDROTIC/HAIR/TOOTH_TYPE,_AUTOSOMAL_DOMINANT;CLNHGVS=NC_000001.11:g.236482368G>A;CLNREVSTAT=no_assertion_criteria_provided;CLNSIG=Pathogenic;CLNVC=single_nucleotide_variant;CLNVCSO=SO:0001483;CLNVI=OMIM_Allelic_Variant:606603.0003;GENEINFO=EDARADD:128178;MC=SO:0001583|missense_variant;ORIGIN=1;RS=879255629
1	236720135	694347	T	C	.	.	ALLELEID=682241;CLNDISDB=MONDO:MONDO:0032853,MedGen:CN262666,OMIM:618655;CLNDN=MYOPATHY,_DISTAL,_6,_ADULT-ONSET,_AUTOSOMAL_DOMINANT;CLNHGVS=NC_000001.11:g.236720135T>C;CLNREVSTAT=no_assertion_criteria_provided;CLNSIG=Pathogenic;CLNVC=single_nucleotide_variant;CLNVCSO=SO:0001483;CLNVI=OMIM_Allelic_Variant:102573.0011;GENEINFO=ACTN2:88;MC=SO:0001583|missense_variant,SO:0001623|5_prime_UTR_variant;O…
1	236747719	694348	T	C	.	.	ALLELEID=682242;CLNDISDB=MONDO:MONDO:0032853,MedGen:CN262666,OMIM:618655;CLNDN=MYOPATHY,_DISTAL,_6,_ADULT-ONSET,_AUTOSOMAL_DOMINANT;CLNHGVS=NC_000001.11:g.236747719T>C;CLNREVSTAT=no_assertion_criteria_provided;CLNSIG=Pathogenic;CLNVC=single_nucleotide_variant;CLNVCSO=SO:0001483;CLNVI=OMIM_Allelic_Variant:102573.0010;GENEINFO=ACTN2:88;MC=SO:0001583|missense_variant;ORIGIN=1
1	244053916	431091	C	T	.	.	ALLELEID=424614;CLNDISDB=MONDO:MONDO:0012869,MedGen:C3808184,OMIM:612337;CLNDN=Mental_retardation,_autosomal_dominant_22;CLNHGVS=NC_000001.11:g.244053916C>T;CLNREVSTAT=criteria_provided,_single_submitter;CLNSIG=Pathogenic;CLNVC=single_nucleotide_variant;CLNVCSO=SO:0001483;GENEINFO=ZBTB18:10472;MC=SO:0001587|nonsense;ORIGIN=32;RS=1135401770
1	244054171	88856	G	T	.	.	ALLELEID=94425;CLNDISDB=MONDO:MONDO:0012869,MedGen:C3808184,OMIM:612337;CLNDN=Mental_retardation,_autosomal_dominant_22;CLNHGVS=NC_000001.11:g.244054171G>T;CLNREVSTAT=no_assertion_criteria_provided;CLNSIG=Pathogenic;CLNVC=single_nucleotide_variant;CLNVCSO=SO:0001483;CLNVI=OMIM_Allelic_Variant:608433.0001;GENEINFO=ZBTB18:10472;MC=SO:0001587|nonsense;ORIGIN=1;RS=398122406
1	244054357	417741	C	T	.	.	ALLELEID=404642;CLNDISDB=MONDO:MONDO:0012869,MedGen:C3808184,OMIM:612337;CLNDN=Mental_retardation,_autosomal_dominant_22;CLNHGVS=NC_000001.11:g.244054357C>T;CLNREVSTAT=no_assertion_criteria_provided;CLNSIG=Pathogenic;CLNVC=single_nucleotide_variant;CLNVCSO=SO:0001483;CLNVI=OMIM_Allelic_Variant:608433.0002;GENEINFO=ZBTB18:10472;MC=SO:0001587|nonsense;ORIGIN=1;RS=1064792999
1	244054372	397517	TC	T	.	.	ALLELEID=384399;CLNDISDB=MONDO:MONDO:0012869,MedGen:C3808184,OMIM:612337;CLNDN=Mental_retardation,_autosomal_dominant_22;CLNHGVS=NC_000001.11:g.244054373del;CLNREVSTAT=criteria_provided,_single_submitter;CLNSIG=Pathogenic;CLNVC=Deletion;CLNVCSO=SO:0000159;CLNVI=Center_of_Genomic_medicine,_Geneva,University_Hospital_of_Geneva:20_March_2017;GENEINFO=ZBTB18:10472;MC=SO:0001587|nonsense;ORIGIN=32;RS=…
1	244054716	225922	CAG	C	.	.	ALLELEID=227734;CLNDISDB=MONDO:MONDO:0012869,MedGen:C3808184,OMIM:612337|MedGen:CN517202;CLNDN=Mental_retardation,_autosomal_dominant_22|not_provided;CLNHGVS=NC_000001.11:g.244054717_244054718del;CLNREVSTAT=criteria_provided,_single_submitter;CLNSIG=Pathogenic;CLNVC=Deletion;CLNVCSO=SO:0000159;CLNVI=OMIM_Allelic_Variant:608433.0005;GENEINFO=ZBTB18:10472;MC=SO:0001589|frameshift_variant;ORIGIN=1;R…
1	244054741	801642	C	CG	.	.	ALLELEID=789954;CLNDISDB=MONDO:MONDO:0012869,MedGen:C3808184,OMIM:612337;CLNDN=Mental_retardation,_autosomal_dominant_22;CLNHGVS=NC_000001.11:g.244054741_244054742insG;CLNREVSTAT=criteria_provided,_single_submitter;CLNSIG=Pathogenic;CLNVC=Insertion;CLNVCSO=SO:0000667;GENEINFO=ZBTB18:10472;MC=SO:0001589|frameshift_variant;ORIGIN=0
1	244055164	440857	C	T	.	.	ALLELEID=434502;CLNDISDB=MONDO:MONDO:0012869,MedGen:C3808184,OMIM:612337;CLNDN=Mental_retardation,_autosomal_dominant_22;CLNHGVS=NC_000001.11:g.244055164C>T;CLNREVSTAT=no_assertion_criteria_provided;CLNSIG=Pathogenic;CLNVC=single_nucleotide_variant;CLNVCSO=SO:0001483;CLNVI=OMIM_Allelic_Variant:608433.0004;GENEINFO=ZBTB18:10472;MC=SO:0001583|missense_variant;ORIGIN=1;RS=750922282
1	244055165	617452	G	A	.	.	ALLELEID=608800;CLNDISDB=MONDO:MONDO:0012869,MedGen:C3808184,OMIM:612337;CLNDN=Mental_retardation,_autosomal_dominant_22;CLNHGVS=NC_000001.11:g.244055165G>A;CLNREVSTAT=no_assertion_criteria_provided;CLNSIG=Pathogenic;CLNVC=single_nucleotide_variant;CLNVCSO=SO:0001483;CLNVI=OMIM_Allelic_Variant:608433.0007;GENEINFO=ZBTB18:10472;MC=SO:0001583|missense_variant;ORIGIN=1;RS=1558149913
1	244055218	548012	C	T	.	.	ALLELEID=538333;CLNDISDB=MONDO:MONDO:0012869,MedGen:C3808184,OMIM:612337;CLNDN=Mental_retardation,_autosomal_dominant_22;CLNHGVS=NC_000001.11:g.244055218C>T;CLNREVSTAT=criteria_provided,_single_submitter;CLNSIG=Pathogenic;CLNVC=single_nucleotide_variant;CLNVCSO=SO:0001483;GENEINFO=ZBTB18:10472;MC=SO:0001583|missense_variant;ORIGIN=32;RS=1553270634
1	247424507	4379	T	C	.	.	ALLELEID=19418;CLNDISDB=MONDO:MONDO:0007349,MedGen:C4551895,OMIM:120100,Orphanet:ORPHA47045,SNOMED_CT:238687000|MONDO:MONDO:0007849,MedGen:C1835697,OMIM:148200|MONDO:MONDO:0008633,MedGen:C0268390,OMIM:191900,Orphanet:ORPHA575,SNOMED_CT:15123008|MONDO:MONDO:0011776,MedGen:C0409818,OMIM:607115,Orphanet:ORPHA1451,SNOMED_CT:239826001|MONDO:MONDO:0016168,MedGen:C2316212,Orphanet:ORPHA208650,SNOMED_CT:…
2	1887487	208428	C	T	.	.	ALLELEID=204646;CLNDISDB=MONDO:MONDO:0014678,MedGen:C4225296,OMIM:616521|MedGen:CN517202;CLNDN=Mental_retardation,_autosomal_dominant_39|not_provided;CLNHGVS=NC_000002.12:g.1887487C>T;CLNREVSTAT=criteria_provided,_single_submitter;CLNSIG=Pathogenic;CLNVC=single_nucleotide_variant;CLNVCSO=SO:0001483;CLNVI=OMIM_Allelic_Variant:613084.0001;GENEINFO=MYT1L:23040;MC=SO:0001575|splice_donor_variant;ORIG…
2	1892089	617454	CGGCAGCGCGT	C	.	.	ALLELEID=608802;CLNDISDB=MONDO:MONDO:0014678,MedGen:C4225296,OMIM:616521;CLNDN=Mental_retardation,_autosomal_dominant_39;CLNHGVS=NC_000002.12:g.1892092_1892101del;CLNREVSTAT=no_assertion_criteria_provided;CLNSIG=Pathogenic;CLNVC=Deletion;CLNVCSO=SO:0000159;CLNVI=OMIM_Allelic_Variant:613084.0004;GENEINFO=MYT1L:23040;MC=SO:0001589|frameshift_variant;ORIGIN=1;RS=1253072668
2	1903189	208429	A	C	.	.	ALLELEID=204647;CLNDISDB=MONDO:MONDO:0014678,MedGen:C4225296,OMIM:616521;CLNDN=Mental_retardation,_autosomal_dominant_39;CLNHGVS=NC_000002.12:g.1903189A>C;CLNREVSTAT=no_assertion_criteria_provided;CLNSIG=Pathogenic;CLNVC=single_nucleotide_variant;CLNVCSO=SO:0001483;CLNVI=OMIM_Allelic_Variant:613084.0002;GENEINFO=MYT1L:23040;MC=SO:0001587|nonsense;ORIGIN=1;RS=869320676
2	1912051	617493	G	A	.	.	ALLELEID=608860;CLNDISDB=MONDO:MONDO:0014678,MedGen:C4225296,OMIM:616521;CLNDN=Mental_retardation,_autosomal_dominant_39;CLNHGVS=NC_000002.12:g.1912051G>A;CLNREVSTAT=no_assertion_criteria_provided;CLNSIG=Pathogenic;CLNVC=single_nucleotide_variant;CLNVCSO=SO:0001483;CLNVI=OMIM_Allelic_Variant:613084.0005;GENEINFO=MYT1L:23040;MC=SO:0001583|missense_variant;ORIGIN=1;RS=1558371790
2	1917238	592088	C	T	.	.	ALLELEID=583083;CLNDISDB=MONDO:MONDO:0014678,MedGen:C4225296,OMIM:616521;CLNDN=Mental_retardation,_autosomal_dominant_39;CLNHGVS=NC_000002.12:g.1917238C>T;CLNREVSTAT=no_assertion_criteria_provided;CLNSIG=Pathogenic;CLNVC=single_nucleotide_variant;CLNVCSO=SO:0001483;GENEINFO=MYT1L:23040;MC=SO:0001583|missense_variant;ORIGIN=1;RS=1275489527
2	1923008	488449	T	TC	.	.	ALLELEID=481309;CLNDISDB=MONDO:MONDO:0014678,MedGen:C4225296,OMIM:616521;CLNDN=Mental_retardation,_autosomal_dominant_39;CLNHGVS=NC_000002.12:g.1923009dup;CLNREVSTAT=no_assertion_criteria_provided;CLNSIG=Pathogenic;CLNVC=Duplication;CLNVCSO=SO:1000035;GENEINFO=MYT1L:23040;MC=SO:0001589|frameshift_variant;ORIGIN=32;RS=1553324416
2	5692899	139530	T	C	.	.	ALLELEID=143174;CLNDISDB=MONDO:MONDO:0014376,MedGen:C4014528,OMIM:615866;CLNDN=Mental_retardation,_autosomal_dominant_27;CLNHGVS=NC_000002.12:g.5692899T>C;CLNREVSTAT=no_assertion_criteria_provided;CLNSIG=Pathogenic;CLNVC=single_nucleotide_variant;CLNVCSO=SO:0001483;CLNVI=OMIM_Allelic_Variant:600898.0002|UniProtKB_(protein):P35716#VAR_071461;GENEINFO=SOX11:6664;MC=SO:0001583|missense_variant;ORIGI…
2	5693068	139529	A	G	.	.	ALLELEID=143173;CLNDISDB=MONDO:MONDO:0014376,MedGen:C4014528,OMIM:615866;CLNDN=Mental_retardation,_autosomal_dominant_27;CLNHGVS=NC_000002.12:g.5693068A>G;CLNREVSTAT=no_assertion_criteria_provided;CLNSIG=Pathogenic;CLNVC=single_nucleotide_variant;CLNVCSO=SO:0001483;CLNVI=OMIM_Allelic_Variant:600898.0001|UniProtKB_(protein):P35716#VAR_071462;GENEINFO=SOX11:6664;MC=SO:0001583|missense_variant;ORIGI…
2	5693074	807694	A	C	.	.	ALLELEID=798510;CLNDISDB=MONDO:MONDO:0014376,MedGen:C4014528,OMIM:615866;CLNDN=Mental_retardation,_autosomal_dominant_27;CLNHGVS=NC_000002.12:g.5693074A>C;CLNREVSTAT=criteria_provided,_single_submitter;CLNSIG=Pathogenic;CLNVC=single_nucleotide_variant;CLNVCSO=SO:0001483;GENEINFO=SOX11:6664;MC=SO:0001583|missense_variant;ORIGIN=32
2	5694007	374396	G	A	.	.	ALLELEID=361177;CLNDISDB=MONDO:MONDO:0014376,MedGen:C4014528,OMIM:615866;CLNDN=Mental_retardation,_autosomal_dominant_27;CLNHGVS=NC_000002.12:g.5694007G>A;CLNREVSTAT=no_assertion_criteria_provided;CLNSIG=Pathogenic;CLNVC=single_nucleotide_variant;CLNVCSO=SO:0001483;GENEINFO=SOX11:6664;MC=SO:0001587|nonsense;ORIGIN=1;RS=1057518672
2	32063718	5674	CGGCGGGCACACGGGGGTCTGTGGCCCCCGCCGTAGCAGTGGCTGCCGCCGTCGCTTGGTTCCCGTCGGTCTGCGGGAGGCGGGTTATGGCGGCGGCGGCAGTGAGAGCTGTGAATGAATTCTCCGGGTGGACGAGGGAAGAAGAAAGGCTCCGGCGGCGCCAGCAACCCGGTGCCTCCCAGGCCTCCGCCCCCTTGCCTGGCCCCCGCCCCTCCCGCCGCCGGGCCGGCCCCTCCGCCCGAGTCGCCGCATAAGCGGAACCTGTACTATTTCTCCTACCCGCTGTTTGTAGGCTTCGCGCTGCTGCGTTTGGTCGCCTTCCACCTGGGGCTCCTCTTCGTGTGGCTCTGCCAGCGCTTCTCCCGCGCCCTCATGGCAGCCAAGAGGAGCTCCGGGGCC…	C	.	.	ALLELEID=20713;CLNDISDB=MONDO:MONDO:0008438,MedGen:C1866855,OMIM:182601,Orphanet:ORPHA100985;CLNDN=Spastic_paraplegia_4,_autosomal_dominant;CLNHGVS=NC_000002.12:g.32063720_32066025del;CLNREVSTAT=criteria_provided,_single_submitter;CLNSIG=Pathogenic;CLNVC=Deletion;CLNVCSO=SO:0000159;CLNVI=OMIM_Allelic_Variant:604277.0019;DBVARID=nsv1197505;GENEINFO=SPAST:6683;MC=SO:0001575|splice_donor_variant,SO:…
2	32063836	468574	ATT	A	.	.	ALLELEID=451182;CLNDISDB=MONDO:MONDO:0008438,MedGen:C1866855,OMIM:182601,Orphanet:ORPHA100985;CLNDN=Spastic_paraplegia_4,_autosomal_dominant;CLNHGVS=NC_000002.12:g.32063837_32063838del;CLNREVSTAT=criteria_provided,_single_submitter;CLNSIG=Pathogenic;CLNVC=Deletion;CLNVCSO=SO:0000159;GENEINFO=SPAST:6683;MC=SO:0001589|frameshift_variant;ORIGIN=1;RS=1553394366
2	32063958	409028	G	T	.	.	ALLELEID=393012;CLNDISDB=MONDO:MONDO:0008438,MedGen:C1866855,OMIM:182601,Orphanet:ORPHA100985;CLNDN=Spastic_paraplegia_4,_autosomal_dominant;CLNHGVS=NC_000002.12:g.32063958G>T;CLNREVSTAT=criteria_provided,_single_submitter;CLNSIG=Pathogenic;CLNVC=single_nucleotide_variant;CLNVCSO=SO:0001483;GENEINFO=SPAST:6683;MC=SO:0001587|nonsense;ORIGIN=1;RS=573642949
2	32063987	536435	T	G	.	.	ALLELEID=518183;CLNDISDB=MONDO:MONDO:0008438,MedGen:C1866855,OMIM:182601,Orphanet:ORPHA100985;CLNDN=Spastic_paraplegia_4,_autosomal_dominant;CLNHGVS=NC_000002.12:g.32063987T>G;CLNREVSTAT=criteria_provided,_single_submitter;CLNSIG=Pathogenic;CLNVC=single_nucleotide_variant;CLNVCSO=SO:0001483;GENEINFO=SPAST:6683;MC=SO:0001587|nonsense;ORIGIN=1;RS=1553394497
2	32063996	536450	CCCGCTGTTTG	C	.	.	ALLELEID=518186;CLNDISDB=MONDO:MONDO:0008438,MedGen:C1866855,OMIM:182601,Orphanet:ORPHA100985;CLNDN=Spastic_paraplegia_4,_autosomal_dominant;CLNHGVS=NC_000002.12:g.32063997_32064006del;CLNREVSTAT=criteria_provided,_single_submitter;CLNSIG=Pathogenic;CLNVC=Deletion;CLNVCSO=SO:0000159;GENEINFO=SPAST:6683;MC=SO:0001587|nonsense;ORIGIN=1;RS=1553394509
2	32064116	665989	CG	C	.	.	ALLELEID=629954;CLNDISDB=MONDO:MONDO:0008438,MedGen:C1866855,OMIM:182601,Orphanet:ORPHA100985;CLNDN=Spastic_paraplegia_4,_autosomal_dominant;CLNHGVS=NC_000002.12:g.32064117del;CLNREVSTAT=criteria_provided,_single_submitter;CLNSIG=Pathogenic;CLNVC=Deletion;CLNVCSO=SO:0000159;GENEINFO=SPAST:6683;MC=SO:0001589|frameshift_variant;ORIGIN=1
2	32064154	536443	TGCCGGGCGGCGAG	T	.	.	ALLELEID=518301;CLNDISDB=MONDO:MONDO:0008438,MedGen:C1866855,OMIM:182601,Orphanet:ORPHA100985;CLNDN=Spastic_paraplegia_4,_autosomal_dominant;CLNHGVS=NC_000002.12:g.32064159_32064171del;CLNREVSTAT=criteria_provided,_single_submitter;CLNSIG=Pathogenic;CLNVC=Deletion;CLNVCSO=SO:0000159;GENEINFO=SPAST:6683;MC=SO:0001589|frameshift_variant;ORIGIN=1;RS=1410418105
2	32064174	565925	C	CGCGTCCGAGT	.	.	ALLELEID=561494;CLNDISDB=MONDO:MONDO:0008438,MedGen:C1866855,OMIM:182601,Orphanet:ORPHA100985;CLNDN=Spastic_paraplegia_4,_autosomal_dominant;CLNHGVS=NC_000002.12:g.32064175_32064184dup;CLNREVSTAT=criteria_provided,_single_submitter;CLNSIG=Pathogenic;CLNVC=Duplication;CLNVCSO=SO:1000035;GENEINFO=SPAST:6683;MC=SO:0001589|frameshift_variant;ORIGIN=1;RS=1558606204
2	32064221	409034	CC	GGT	.	.	ALLELEID=392683;CLNDISDB=MONDO:MONDO:0008438,MedGen:C1866855,OMIM:182601,Orphanet:ORPHA100985;CLNDN=Spastic_paraplegia_4,_autosomal_dominant;CLNHGVS=NC_000002.12:g.32064221_32064222delinsGGT;CLNREVSTAT=criteria_provided,_single_submitter;CLNSIG=Pathogenic;CLNVC=Indel;CLNVCSO=SO:1000032;GENEINFO=SPAST:6683;MC=SO:0001589|frameshift_variant;ORIGIN=1;RS=1060502230
2	32064240	409033	GA	G	.	.	ALLELEID=392653;CLNDISDB=MONDO:MONDO:0008438,MedGen:C1866855,OMIM:182601,Orphanet:ORPHA100985;CLNDN=Spastic_paraplegia_4,_autosomal_dominant;CLNHGVS=NC_000002.12:g.32064241del;CLNREVSTAT=criteria_provided,_single_submitter;CLNSIG=Pathogenic;CLNVC=Deletion;CLNVCSO=SO:0000159;GENEINFO=SPAST:6683;MC=SO:0001589|frameshift_variant;ORIGIN=1;RS=1060502229
2	32087497	468571	C	T	.	.	ALLELEID=450992;CLNDISDB=MONDO:MONDO:0008438,MedGen:C1866855,OMIM:182601,Orphanet:ORPHA100985;CLNDN=Spastic_paraplegia_4,_autosomal_dominant;CLNHGVS=NC_000002.12:g.32087497C>T;CLNREVSTAT=criteria_provided,_single_submitter;CLNSIG=Pathogenic;CLNVC=single_nucleotide_variant;CLNVCSO=SO:0001483;GENEINFO=SPAST:6683;MC=SO:0001587|nonsense;ORIGIN=1;RS=1485703744
2	32087497	468572	CAGAA	C	.	.	ALLELEID=451180;CLNDISDB=MONDO:MONDO:0008438,MedGen:C1866855,OMIM:182601,Orphanet:ORPHA100985;CLNDN=Spastic_paraplegia_4,_autosomal_dominant;CLNHGVS=NC_000002.12:g.32087498_32087501del;CLNREVSTAT=criteria_provided,_single_submitter;CLNSIG=Pathogenic;CLNVC=Deletion;CLNVCSO=SO:0000159;GENEINFO=SPAST:6683;MC=SO:0001589|frameshift_variant;ORIGIN=1;RS=1553399472
2	32087519	642650	G	A	.	.	ALLELEID=629956;CLNDISDB=MONDO:MONDO:0008438,MedGen:C1866855,OMIM:182601,Orphanet:ORPHA100985;CLNDN=Spastic_paraplegia_4,_autosomal_dominant;CLNHGVS=NC_000002.12:g.32087519G>A;CLNREVSTAT=criteria_provided,_single_submitter;CLNSIG=Pathogenic;CLNVC=single_nucleotide_variant;CLNVCSO=SO:0001483;GENEINFO=SPAST:6683;MC=SO:0001587|nonsense;ORIGIN=1
2	32087520	536448	G	A	.	.	ALLELEID=518240;CLNDISDB=MONDO:MONDO:0008438,MedGen:C1866855,OMIM:182601,Orphanet:ORPHA100985;CLNDN=Spastic_paraplegia_4,_autosomal_dominant;CLNHGVS=NC_000002.12:g.32087520G>A;CLNREVSTAT=criteria_provided,_single_submitter;CLNSIG=Pathogenic;CLNVC=single_nucleotide_variant;CLNVCSO=SO:0001483;GENEINFO=SPAST:6683;MC=SO:0001587|nonsense;ORIGIN=1;RS=1553399493
2	32087526	5663	G	GA	.	.	ALLELEID=20702;CLNDISDB=MONDO:MONDO:0008438,MedGen:C1866855,OMIM:182601,Orphanet:ORPHA100985;CLNDN=Spastic_paraplegia_4,_autosomal_dominant;CLNHGVS=NC_000002.12:g.32087529dup;CLNREVSTAT=no_assertion_criteria_provided;CLNSIG=Pathogenic;CLNVC=Duplication;CLNVCSO=SO:1000035;CLNVI=OMIM_Allelic_Variant:604277.0008;GENEINFO=SPAST:6683;MC=SO:0001589|frameshift_variant;ORIGIN=1;RS=587777753
2	32087539	216112	GA	G	.	.	ALLELEID=212144;CLNDISDB=MONDO:MONDO:0008438,MedGen:C1866855,OMIM:182601,Orphanet:ORPHA100985|MedGen:CN517202;CLNDN=Spastic_paraplegia_4,_autosomal_dominant|not_provided;CLNHGVS=NC_000002.12:g.32087541del;CLNREVSTAT=criteria_provided,_multiple_submitters,_no_conflicts;CLNSIG=Pathogenic;CLNVC=Deletion;CLNVCSO=SO:0000159;GENEINFO=SPAST:6683;MC=SO:0001589|frameshift_variant;ORIGIN=1;RS=863224514
2	32089527	265647	C	T	.	.	ALLELEID=259736;CLNDISDB=MONDO:MONDO:0008438,MedGen:C1866855,OMIM:182601,Orphanet:ORPHA100985|MedGen:CN517202;CLNDN=Spastic_paraplegia_4,_autosomal_dominant|not_provided;CLNHGVS=NC_000002.12:g.32089527C>T;CLNREVSTAT=criteria_provided,_multiple_submitters,_no_conflicts;CLNSIG=Pathogenic;CLNVC=single_nucleotide_variant;CLNVCSO=SO:0001483;GENEINFO=SPAST:6683;MC=SO:0001587|nonsense;ORIGIN=1;RS=886039…
2	32089539	847697	GC	G	.	.	ALLELEID=826422;CLNDISDB=MONDO:MONDO:0008438,MedGen:C1866855,OMIM:182601,Orphanet:ORPHA100985;CLNDN=Spastic_paraplegia_4,_autosomal_dominant;CLNHGVS=NC_000002.12:g.32089540del;CLNREVSTAT=criteria_provided,_single_submitter;CLNSIG=Pathogenic;CLNVC=Deletion;CLNVCSO=SO:0000159;GENEINFO=SPAST:6683;MC=SO:0001589|frameshift_variant;ORIGIN=1
2	32089579	468573	TG	T	.	.	ALLELEID=450867;CLNDISDB=MONDO:MONDO:0008438,MedGen:C1866855,OMIM:182601,Orphanet:ORPHA100985;CLNDN=Spastic_paraplegia_4,_autosomal_dominant;CLNHGVS=NC_000002.12:g.32089581del;CLNREVSTAT=criteria_provided,_single_submitter;CLNSIG=Pathogenic;CLNVC=Deletion;CLNVCSO=SO:0000159;GENEINFO=SPAST:6683;MC=SO:0001589|frameshift_variant;ORIGIN=1;RS=1553400002
2	32113360	219080	CAGGCGTGAGCTACTGCACCCGGCCTAAAATTGATTAGTTTTTAAGACCCTCTTGGTGGGAACAGACTTTCATAGTGTTTATAGTTATAATAGTTTGGAATCAAAGTAGTCGAGTGCTACTTTTTTTTCCTCTGTACATCCTATCCCTAATGCCTTTACTATATTTTGTTTCTTATTTGAGAGCTTTATTTGCTTCATAACTTTTTTTTTTTTTTTTTTTTTTTGAGACAGAGTTTCACTCTGTCACCCAGGCTGGAGTGCAGTAGTGCAATCTCGGCTTACTGCAACCTCCGCCTCCTGAGTTCAAGTGATTCTCCTGCCTCAGCCTCCGAAGTAGCTGGGATTATAGGCCCCCACCACCACGTCTGACTGATTTTTTGTATTTTTAGCAGAGACGAG…	C	.	.	ALLELEID=216770;CLNDISDB=MONDO:MONDO:0008438,MedGen:C1866855,OMIM:182601,Orphanet:ORPHA100985;CLNDN=Spastic_paraplegia_4,_autosomal_dominant;CLNHGVS=NC_000002.12:g.32113361_32115224del;CLNREVSTAT=criteria_provided,_single_submitter;CLNSIG=Pathogenic;CLNVC=Deletion;CLNVCSO=SO:0000159;GENEINFO=SPAST:6683;MC=SO:0001574|splice_acceptor_variant,SO:0001575|splice_donor_variant;ORIGIN=1
2	32114651	650603	TC	T	.	.	ALLELEID=629957;CLNDISDB=MONDO:MONDO:0008438,MedGen:C1866855,OMIM:182601,Orphanet:ORPHA100985;CLNDN=Spastic_paraplegia_4,_autosomal_dominant;CLNHGVS=NC_000002.12:g.32114653del;CLNREVSTAT=criteria_provided,_single_submitter;CLNSIG=Pathogenic;CLNVC=Deletion;CLNVCSO=SO:0000159;GENEINFO=SPAST:6683;MC=SO:0001589|frameshift_variant;ORIGIN=1
2	32114672	577409	AAC	A	.	.	ALLELEID=558432;CLNDISDB=MONDO:MONDO:0008438,MedGen:C1866855,OMIM:182601,Orphanet:ORPHA100985;CLNDN=Spastic_paraplegia_4,_autosomal_dominant;CLNHGVS=NC_000002.12:g.32114673_32114674AC[3];CLNREVSTAT=criteria_provided,_single_submitter;CLNSIG=Pathogenic;CLNVC=Microsatellite;CLNVCSO=SO:0000289;GENEINFO=SPAST:6683;MC=SO:0001587|nonsense;ORIGIN=1;RS=1558323426
2	32114689	448453	C	G	.	.	ALLELEID=440698;CLNDISDB=MONDO:MONDO:0008438,MedGen:C1866855,OMIM:182601,Orphanet:ORPHA100985|MedGen:CN517202;CLNDN=Spastic_paraplegia_4,_autosomal_dominant|not_provided;CLNHGVS=NC_000002.12:g.32114689C>G;CLNREVSTAT=criteria_provided,_multiple_submitters,_no_conflicts;CLNSIG=Pathogenic;CLNVC=single_nucleotide_variant;CLNVCSO=SO:0001483;GENEINFO=SPAST:6683;MC=SO:0001587|nonsense;ORIGIN=1;RS=155331…
2	32114793	448456	C	T	.	.	ALLELEID=440701;CLNDISDB=MONDO:MONDO:0008438,MedGen:C1866855,OMIM:182601,Orphanet:ORPHA100985|MedGen:CN517202;CLNDN=Spastic_paraplegia_4,_autosomal_dominant|not_provided;CLNHGVS=NC_000002.12:g.32114793C>T;CLNREVSTAT=criteria_provided,_multiple_submitters,_no_conflicts;CLNSIG=Pathogenic;CLNVC=single_nucleotide_variant;CLNVCSO=SO:0001483;GENEINFO=SPAST:6683;MC=SO:0001587|nonsense;ORIGIN=1;RS=155331…
2	32114825	468575	G	A	.	.	ALLELEID=451183;CLNDISDB=MONDO:MONDO:0008438,MedGen:C1866855,OMIM:182601,Orphanet:ORPHA100985;CLNDN=Spastic_paraplegia_4,_autosomal_dominant;CLNHGVS=NC_000002.12:g.32114825G>A;CLNREVSTAT=criteria_provided,_single_submitter;CLNSIG=Pathogenic;CLNVC=single_nucleotide_variant;CLNVCSO=SO:0001483;GENEINFO=SPAST:6683;MC=SO:0001819|synonymous_variant;ORIGIN=1;RS=1421791559
2	32114826	523508	G	A	.	.	ALLELEID=513925;CLNDISDB=Human_Phenotype_Ontology:HP:0001258,MedGen:C0037772|MONDO:MONDO:0008438,MedGen:C1866855,OMIM:182601,Orphanet:ORPHA100985;CLNDN=Spastic_paraplegia|Spastic_paraplegia_4,_autosomal_dominant;CLNHGVS=NC_000002.12:g.32114826G>A;CLNREVSTAT=criteria_provided,_multiple_submitters,_no_conflicts;CLNSIG=Pathogenic;CLNVC=single_nucleotide_variant;CLNVCSO=SO:0001483;CLNVI=Centre_for_Me…
2	32115710	468576	G	GA	.	.	ALLELEID=450994;CLNDISDB=MONDO:MONDO:0008438,MedGen:C1866855,OMIM:182601,Orphanet:ORPHA100985;CLNDN=Spastic_paraplegia_4,_autosomal_dominant;CLNHGVS=NC_000002.12:g.32115714dup;CLNREVSTAT=criteria_provided,_single_submitter;CLNSIG=Pathogenic;CLNVC=Duplication;CLNVCSO=SO:1000035;GENEINFO=SPAST:6683;MC=SO:0001589|frameshift_variant;ORIGIN=1;RS=1553315181
2	32115753	860362	ACTCGT	A	.	.	ALLELEID=826424;CLNDISDB=MONDO:MONDO:0008438,MedGen:C1866855,OMIM:182601,Orphanet:ORPHA100985;CLNDN=Spastic_paraplegia_4,_autosomal_dominant;CLNHGVS=NC_000002.12:g.32115754_32115758del;CLNREVSTAT=criteria_provided,_single_submitter;CLNSIG=Pathogenic;CLNVC=Deletion;CLNVCSO=SO:0000159;GENEINFO=SPAST:6683;MC=SO:0001589|frameshift_variant;ORIGIN=1
2	32115755	216113	TC	T	.	.	ALLELEID=212145;CLNDISDB=MONDO:MONDO:0008438,MedGen:C1866855,OMIM:182601,Orphanet:ORPHA100985;CLNDN=Spastic_paraplegia_4,_autosomal_dominant;CLNHGVS=NC_000002.12:g.32115756del;CLNREVSTAT=criteria_provided,_single_submitter;CLNSIG=Pathogenic;CLNVC=Deletion;CLNVCSO=SO:0000159;GENEINFO=SPAST:6683;MC=SO:0001589|frameshift_variant;ORIGIN=1;RS=863224515
2	32115806	834811	T	TA	.	.	ALLELEID=826426;CLNDISDB=MONDO:MONDO:0008438,MedGen:C1866855,OMIM:182601,Orphanet:ORPHA100985;CLNDN=Spastic_paraplegia_4,_autosomal_dominant;CLNHGVS=NC_000002.12:g.32115808dup;CLNREVSTAT=criteria_provided,_single_submitter;CLNSIG=Pathogenic;CLNVC=Duplication;CLNVCSO=SO:1000035;GENEINFO=SPAST:6683;MC=SO:0001589|frameshift_variant;ORIGIN=1
2	32116118	650879	G	A	.	.	ALLELEID=650955;CLNDISDB=MONDO:MONDO:0008438,MedGen:C1866855,OMIM:182601,Orphanet:ORPHA100985;CLNDN=Spastic_paraplegia_4,_autosomal_dominant;CLNHGVS=NC_000002.12:g.32116118G>A;CLNREVSTAT=criteria_provided,_single_submitter;CLNSIG=Pathogenic;CLNVC=single_nucleotide_variant;CLNVCSO=SO:0001483;GENEINFO=SPAST:6683;MC=SO:0001574|splice_acceptor_variant;ORIGIN=1
2	32116129	468560	GTTAAA	G	.	.	ALLELEID=450998;CLNDISDB=MONDO:MONDO:0008438,MedGen:C1866855,OMIM:182601,Orphanet:ORPHA100985;CLNDN=Spastic_paraplegia_4,_autosomal_dominant;CLNHGVS=NC_000002.12:g.32116132_32116136del;CLNREVSTAT=criteria_provided,_single_submitter;CLNSIG=Pathogenic;CLNVC=Deletion;CLNVCSO=SO:0000159;GENEINFO=SPAST:6683;MC=SO:0001587|nonsense;ORIGIN=1;RS=1553315321
2	32116145	5668	T	A	.	.	ALLELEID=20707;CLNDISDB=MONDO:MONDO:0008438,MedGen:C1866855,OMIM:182601,Orphanet:ORPHA100985;CLNDN=Spastic_paraplegia_4,_autosomal_dominant;CLNHGVS=NC_000002.12:g.32116145T>A;CLNREVSTAT=no_assertion_criteria_provided;CLNSIG=Pathogenic;CLNVC=single_nucleotide_variant;CLNVCSO=SO:0001483;CLNVI=OMIM_Allelic_Variant:604277.0013|UniProtKB_(protein):Q9UBP0#VAR_019448;GENEINFO=SPAST:6683;MC=SO:0001583|mi…
2	32116199	5657	C	G	.	.	ALLELEID=20696;CLNDISDB=MONDO:MONDO:0008438,MedGen:C1866855,OMIM:182601,Orphanet:ORPHA100985;CLNDN=Spastic_paraplegia_4,_autosomal_dominant;CLNHGVS=NC_000002.12:g.32116199C>G;CLNREVSTAT=no_assertion_criteria_provided;CLNSIG=Pathogenic;CLNVC=single_nucleotide_variant;CLNVCSO=SO:0001483;CLNVI=OMIM_Allelic_Variant:604277.0001|UniProtKB_(protein):Q9UBP0#VAR_010195;GENEINFO=SPAST:6683;MC=SO:0001583|mi…
2	32116204	801661	AGG	A	.	.	ALLELEID=790230;CLNDISDB=MONDO:MONDO:0008438,MedGen:C1866855,OMIM:182601,Orphanet:ORPHA100985;CLNDN=Spastic_paraplegia_4,_autosomal_dominant;CLNHGVS=NC_000002.12:g.32116205_32116206del;CLNREVSTAT=criteria_provided,_single_submitter;CLNSIG=Pathogenic;CLNVC=Deletion;CLNVCSO=SO:0000159;GENEINFO=SPAST:6683;MC=SO:0001589|frameshift_variant;ORIGIN=0
2	32126952	536436	T	C	.	.	ALLELEID=518192;CLNDISDB=MONDO:MONDO:0008438,MedGen:C1866855,OMIM:182601,Orphanet:ORPHA100985;CLNDN=Spastic_paraplegia_4,_autosomal_dominant;CLNHGVS=NC_000002.12:g.32126952T>C;CLNREVSTAT=criteria_provided,_single_submitter;CLNSIG=Pathogenic;CLNVC=single_nucleotide_variant;CLNVCSO=SO:0001483;GENEINFO=SPAST:6683;MC=SO:0001583|missense_variant;ORIGIN=1;RS=1553316799
2	32127000	660105	C	T	.	.	ALLELEID=629958;CLNDISDB=MONDO:MONDO:0008438,MedGen:C1866855,OMIM:182601,Orphanet:ORPHA100985;CLNDN=Spastic_paraplegia_4,_autosomal_dominant;CLNHGVS=NC_000002.12:g.32127000C>T;CLNREVSTAT=criteria_provided,_single_submitter;CLNSIG=Pathogenic;CLNVC=single_nucleotide_variant;CLNVCSO=SO:0001483;GENEINFO=SPAST:6683;MC=SO:0001583|missense_variant;ORIGIN=1
2	32127006	5669	A	G	.	.	ALLELEID=20708;CLNDISDB=MONDO:MONDO:0008438,MedGen:C1866855,OMIM:182601,Orphanet:ORPHA100985;CLNDN=Spastic_paraplegia_4,_autosomal_dominant;CLNHGVS=NC_000002.12:g.32127006A>G;CLNREVSTAT=criteria_provided,_single_submitter;CLNSIG=Pathogenic;CLNVC=single_nucleotide_variant;CLNVCSO=SO:0001483;CLNVI=OMIM_Allelic_Variant:604277.0014|UniProtKB_(protein):Q9UBP0#VAR_019440;GENEINFO=SPAST:6683;MC=SO:00015…
2	32127013	450255	G	T	.	.	ALLELEID=443240;CLNDISDB=MONDO:MONDO:0008438,MedGen:C1866855,OMIM:182601,Orphanet:ORPHA100985|MedGen:CN517202;CLNDN=Spastic_paraplegia_4,_autosomal_dominant|not_provided;CLNHGVS=NC_000002.12:g.32127013G>T;CLNREVSTAT=criteria_provided,_multiple_submitters,_no_conflicts;CLNSIG=Pathogenic;CLNVC=single_nucleotide_variant;CLNVCSO=SO:0001483;GENEINFO=SPAST:6683;MC=SO:0001583|missense_variant;ORIGIN=1;R…
2	32127014	188190	A	G	.	.	ALLELEID=185965;CLNDISDB=MONDO:MONDO:0008438,MedGen:C1866855,OMIM:182601,Orphanet:ORPHA100985;CLNDN=Spastic_paraplegia_4,_autosomal_dominant;CLNHGVS=NC_000002.12:g.32127014A>G;CLNREVSTAT=criteria_provided,_single_submitter;CLNSIG=Pathogenic;CLNVC=single_nucleotide_variant;CLNVCSO=SO:0001483;GENEINFO=SPAST:6683;MC=SO:0001583|missense_variant;ORIGIN=1;RS=786204132
2	32127017	208644	A	G	.	.	ALLELEID=205235;CLNDISDB=MONDO:MONDO:0008438,MedGen:C1866855,OMIM:182601,Orphanet:ORPHA100985|MeSH:D030342,MedGen:C0950123|MedGen:CN517202;CLNDN=Spastic_paraplegia_4,_autosomal_dominant|Inborn_genetic_diseases|not_provided;CLNHGVS=NC_000002.12:g.32127017A>G;CLNREVSTAT=criteria_provided,_multiple_submitters,_no_conflicts;CLNSIG=Pathogenic;CLNVC=single_nucleotide_variant;CLNVCSO=SO:0001483;CLNVI=Un…
2	32127018	488605	T	A	.	.	ALLELEID=481473;CLNDISDB=MONDO:MONDO:0008438,MedGen:C1866855,OMIM:182601,Orphanet:ORPHA100985;CLNDN=Spastic_paraplegia_4,_autosomal_dominant;CLNHGVS=NC_000002.12:g.32127018T>A;CLNREVSTAT=criteria_provided,_single_submitter;CLNSIG=Pathogenic;CLNVC=single_nucleotide_variant;CLNVCSO=SO:0001483;GENEINFO=SPAST:6683;MC=SO:0001583|missense_variant;ORIGIN=32;RS=1131691977
2	32127023	409030	G	A	.	.	ALLELEID=392807;CLNDISDB=MONDO:MONDO:0008438,MedGen:C1866855,OMIM:182601,Orphanet:ORPHA100985|MedGen:CN517202;CLNDN=Spastic_paraplegia_4,_autosomal_dominant|not_provided;CLNHGVS=NC_000002.12:g.32127023G>A;CLNREVSTAT=criteria_provided,_multiple_submitters,_no_conflicts;CLNSIG=Pathogenic;CLNVC=single_nucleotide_variant;CLNVCSO=SO:0001483;GENEINFO=SPAST:6683;MC=SO:0001575|splice_donor_variant;ORIGIN…
2	32128406	801662	A	T	.	.	ALLELEID=790231;CLNDISDB=MONDO:MONDO:0008438,MedGen:C1866855,OMIM:182601,Orphanet:ORPHA100985;CLNDN=Spastic_paraplegia_4,_autosomal_dominant;CLNHGVS=NC_000002.12:g.32128406A>T;CLNREVSTAT=criteria_provided,_single_submitter;CLNSIG=Pathogenic;CLNVC=single_nucleotide_variant;CLNVCSO=SO:0001483;GENEINFO=SPAST:6683;MC=SO:0001574|splice_acceptor_variant;ORIGIN=0
2	32128407	635759	G	A	.	.	ALLELEID=623591;CLNDISDB=MONDO:MONDO:0008438,MedGen:C1866855,OMIM:182601,Orphanet:ORPHA100985;CLNDN=Spastic_paraplegia_4,_autosomal_dominant;CLNHGVS=NC_000002.12:g.32128407G>A;CLNREVSTAT=criteria_provided,_single_submitter;CLNSIG=Pathogenic;CLNVC=single_nucleotide_variant;CLNVCSO=SO:0001483;GENEINFO=SPAST:6683;MC=SO:0001574|splice_acceptor_variant;ORIGIN=33
2	32128413	847036	AG	A	.	.	ALLELEID=826431;CLNDISDB=MONDO:MONDO:0008438,MedGen:C1866855,OMIM:182601,Orphanet:ORPHA100985;CLNDN=Spastic_paraplegia_4,_autosomal_dominant;CLNHGVS=NC_000002.12:g.32128414del;CLNREVSTAT=criteria_provided,_single_submitter;CLNSIG=Pathogenic;CLNVC=Deletion;CLNVCSO=SO:0000159;GENEINFO=SPAST:6683;MC=SO:0001589|frameshift_variant;ORIGIN=1
2	32128430	448442	C	T	.	.	ALLELEID=440709;CLNDISDB=MONDO:MONDO:0008438,MedGen:C1866855,OMIM:182601,Orphanet:ORPHA100985|MedGen:CN517202;CLNDN=Spastic_paraplegia_4,_autosomal_dominant|not_provided;CLNHGVS=NC_000002.12:g.32128430C>T;CLNREVSTAT=criteria_provided,_multiple_submitters,_no_conflicts;CLNSIG=Pathogenic/Likely_pathogenic;CLNVC=single_nucleotide_variant;CLNVCSO=SO:0001483;GENEINFO=SPAST:6683;MC=SO:0001583|missense_…
2	32128445	468562	TTAATA	T	.	.	ALLELEID=451190;CLNDISDB=MONDO:MONDO:0008438,MedGen:C1866855,OMIM:182601,Orphanet:ORPHA100985|MedGen:CN517202;CLNDN=Spastic_paraplegia_4,_autosomal_dominant|not_provided;CLNHGVS=NC_000002.12:g.32128449_32128453del;CLNREVSTAT=criteria_provided,_multiple_submitters,_no_conflicts;CLNSIG=Pathogenic;CLNVC=Deletion;CLNVCSO=SO:0000159;GENEINFO=SPAST:6683;MC=SO:0001589|frameshift_variant;ORIGIN=1;RS=1553…
2	32128472	645183	C	T	.	.	ALLELEID=629960;CLNDISDB=MONDO:MONDO:0008438,MedGen:C1866855,OMIM:182601,Orphanet:ORPHA100985;CLNDN=Spastic_paraplegia_4,_autosomal_dominant;CLNHGVS=NC_000002.12:g.32128472C>T;CLNREVSTAT=criteria_provided,_single_submitter;CLNSIG=Pathogenic;CLNVC=single_nucleotide_variant;CLNVCSO=SO:0001483;GENEINFO=SPAST:6683;MC=SO:0001583|missense_variant;ORIGIN=1
2	32128478	216109	AC	A	.	.	ALLELEID=212146;CLNDISDB=MONDO:MONDO:0008438,MedGen:C1866855,OMIM:182601,Orphanet:ORPHA100985|MedGen:CN517202;CLNDN=Spastic_paraplegia_4,_autosomal_dominant|not_provided;CLNHGVS=NC_000002.12:g.32128479del;CLNREVSTAT=criteria_provided,_multiple_submitters,_no_conflicts;CLNSIG=Pathogenic;CLNVC=Deletion;CLNVCSO=SO:0000159;GENEINFO=SPAST:6683;MC=SO:0001587|nonsense;ORIGIN=1;RS=863224513
2	32128480	226113	G	A	.	.	ALLELEID=227916;CLNDISDB=MONDO:MONDO:0008438,MedGen:C1866855,OMIM:182601,Orphanet:ORPHA100985|MedGen:CN517202;CLNDN=Spastic_paraplegia_4,_autosomal_dominant|not_provided;CLNHGVS=NC_000002.12:g.32128480G>A;CLNREVSTAT=criteria_provided,_multiple_submitters,_no_conflicts;CLNSIG=Pathogenic;CLNVC=single_nucleotide_variant;CLNVCSO=SO:0001483;GENEINFO=SPAST:6683;MC=SO:0001575|splice_donor_variant;ORIGIN…
2	32128483	5666	A	G	.	.	ALLELEID=20705;CLNDISDB=MONDO:MONDO:0008438,MedGen:C1866855,OMIM:182601,Orphanet:ORPHA100985;CLNDN=Spastic_paraplegia_4,_autosomal_dominant;CLNHGVS=NC_000002.12:g.32128483A>G;CLNREVSTAT=criteria_provided,_single_submitter;CLNSIG=Pathogenic;CLNVC=single_nucleotide_variant;CLNVCSO=SO:0001483;CLNVI=OMIM_Allelic_Variant:604277.0011;GENEINFO=SPAST:6683;MC=SO:0001627|intron_variant;ORIGIN=1;RS=587777755
2	32136567	617765	GAGA	G	.	.	ALLELEID=609162;CLNDISDB=MONDO:MONDO:0008438,MedGen:C1866855,OMIM:182601,Orphanet:ORPHA100985|MedGen:CN517202;CLNDN=Spastic_paraplegia_4,_autosomal_dominant|not_provided;CLNHGVS=NC_000002.12:g.32136570_32136572del;CLNREVSTAT=criteria_provided,_single_submitter;CLNSIG=Pathogenic;CLNVC=Deletion;CLNVCSO=SO:0000159;GENEINFO=SPAST:6683;MC=SO:0001822|inframe_deletion;ORIGIN=33;RS=1558336544
2	32136569	536439	G	T	.	.	ALLELEID=518191;CLNDISDB=MONDO:MONDO:0008438,MedGen:C1866855,OMIM:182601,Orphanet:ORPHA100985;CLNDN=Spastic_paraplegia_4,_autosomal_dominant;CLNHGVS=NC_000002.12:g.32136569G>T;CLNREVSTAT=criteria_provided,_single_submitter;CLNSIG=Pathogenic;CLNVC=single_nucleotide_variant;CLNVCSO=SO:0001483;GENEINFO=SPAST:6683;MC=SO:0001587|nonsense;ORIGIN=1;RS=1553318164
2	32136593	409031	C	G	.	.	ALLELEID=392811;CLNDISDB=MONDO:MONDO:0008438,MedGen:C1866855,OMIM:182601,Orphanet:ORPHA100985|MedGen:CN517202;CLNDN=Spastic_paraplegia_4,_autosomal_dominant|not_provided;CLNHGVS=NC_000002.12:g.32136593C>G;CLNREVSTAT=criteria_provided,_multiple_submitters,_no_conflicts;CLNSIG=Pathogenic;CLNVC=single_nucleotide_variant;CLNVCSO=SO:0001483;GENEINFO=SPAST:6683;MC=SO:0001583|missense_variant;ORIGIN=1;R…
2	32136608	188179	C	T	.	.	ALLELEID=185966;CLNDISDB=MONDO:MONDO:0008438,MedGen:C1866855,OMIM:182601,Orphanet:ORPHA100985|MedGen:CN517202;CLNDN=Spastic_paraplegia_4,_autosomal_dominant|not_provided;CLNHGVS=NC_000002.12:g.32136608C>T;CLNREVSTAT=criteria_provided,_multiple_submitters,_no_conflicts;CLNSIG=Pathogenic;CLNVC=single_nucleotide_variant;CLNVCSO=SO:0001483;GENEINFO=SPAST:6683;MC=SO:0001587|nonsense;ORIGIN=1;RS=786204…
2	32136624	617749	C	T	.	.	ALLELEID=609147;CLNDISDB=MONDO:MONDO:0008438,MedGen:C1866855,OMIM:182601,Orphanet:ORPHA100985;CLNDN=Spastic_paraplegia_4,_autosomal_dominant;CLNHGVS=NC_000002.12:g.32136624C>T;CLNREVSTAT=no_assertion_criteria_provided;CLNSIG=Pathogenic;CLNVC=single_nucleotide_variant;CLNVCSO=SO:0001483;GENEINFO=SPAST:6683;MC=SO:0001583|missense_variant;ORIGIN=0;RS=1553318184
2	32136877	5664	A	G	.	.	ALLELEID=20703;CLNDISDB=MONDO:MONDO:0008438,MedGen:C1866855,OMIM:182601,Orphanet:ORPHA100985;CLNDN=Spastic_paraplegia_4,_autosomal_dominant;CLNHGVS=NC_000002.12:g.32136877A>G;CLNREVSTAT=no_assertion_criteria_provided;CLNSIG=Pathogenic;CLNVC=single_nucleotide_variant;CLNVCSO=SO:0001483;CLNVI=OMIM_Allelic_Variant:604277.0009|UniProtKB_(protein):Q9UBP0#VAR_027216;GENEINFO=SPAST:6683;MC=SO:0001583|mi…
2	32136890	5676	C	A	.	.	ALLELEID=20715;CLNDISDB=MONDO:MONDO:0008438,MedGen:C1866855,OMIM:182601,Orphanet:ORPHA100985;CLNDN=Spastic_paraplegia_4,_autosomal_dominant;CLNHGVS=NC_000002.12:g.32136890C>A;CLNREVSTAT=no_assertion_criteria_provided;CLNSIG=Pathogenic;CLNVC=single_nucleotide_variant;CLNVCSO=SO:0001483;CLNVI=OMIM_Allelic_Variant:604277.0021;GENEINFO=SPAST:6683;MC=SO:0001583|missense_variant;ORIGIN=1;RS=121908519
2	32136898	5658	G	A	.	.	ALLELEID=20697;CLNDISDB=MONDO:MONDO:0008438,MedGen:C1866855,OMIM:182601,Orphanet:ORPHA100985;CLNDN=Spastic_paraplegia_4,_autosomal_dominant;CLNHGVS=NC_000002.12:g.32136898G>A;CLNREVSTAT=no_assertion_criteria_provided;CLNSIG=Pathogenic;CLNVC=single_nucleotide_variant;CLNVCSO=SO:0001483;CLNVI=OMIM_Allelic_Variant:604277.0002|UniProtKB_(protein):Q9UBP0#VAR_010197;GENEINFO=SPAST:6683;MC=SO:0001583|mi…
2	32136915	665112	G	A	.	.	ALLELEID=629962;CLNDISDB=MONDO:MONDO:0008438,MedGen:C1866855,OMIM:182601,Orphanet:ORPHA100985;CLNDN=Spastic_paraplegia_4,_autosomal_dominant;CLNHGVS=NC_000002.12:g.32136915G>A;CLNREVSTAT=criteria_provided,_multiple_submitters,_no_conflicts;CLNSIG=Pathogenic/Likely_pathogenic;CLNVC=single_nucleotide_variant;CLNVCSO=SO:0001483;GENEINFO=SPAST:6683;MC=SO:0001583|missense_variant;ORIGIN=33
2	32136915	662160	G	GA	.	.	ALLELEID=629963;CLNDISDB=MONDO:MONDO:0008438,MedGen:C1866855,OMIM:182601,Orphanet:ORPHA100985;CLNDN=Spastic_paraplegia_4,_autosomal_dominant;CLNHGVS=NC_000002.12:g.32136916dup;CLNREVSTAT=criteria_provided,_single_submitter;CLNSIG=Pathogenic;CLNVC=Duplication;CLNVCSO=SO:1000035;GENEINFO=SPAST:6683;MC=SO:0001589|frameshift_variant;ORIGIN=1
2	32136922	639149	A	AT	.	.	ALLELEID=629964;CLNDISDB=MONDO:MONDO:0008438,MedGen:C1866855,OMIM:182601,Orphanet:ORPHA100985;CLNDN=Spastic_paraplegia_4,_autosomal_dominant;CLNHGVS=NC_000002.12:g.32136923dup;CLNREVSTAT=criteria_provided,_single_submitter;CLNSIG=Pathogenic;CLNVC=Duplication;CLNVCSO=SO:1000035;GENEINFO=SPAST:6683;MC=SO:0001589|frameshift_variant;ORIGIN=1
2	32136930	559624	A	G	.	.	ALLELEID=550352;CLNDISDB=MONDO:MONDO:0008438,MedGen:C1866855,OMIM:182601,Orphanet:ORPHA100985;CLNDN=Spastic_paraplegia_4,_autosomal_dominant;CLNHGVS=NC_000002.12:g.32136930A>G;CLNREVSTAT=no_assertion_criteria_provided;CLNSIG=Pathogenic;CLNVC=single_nucleotide_variant;CLNVCSO=SO:0001483;GENEINFO=SPAST:6683;MC=SO:0001583|missense_variant;ORIGIN=32;RS=1553318238
2	32136933	240948	C	T	.	.	ALLELEID=238765;CLNDISDB=MONDO:MONDO:0008438,MedGen:C1866855,OMIM:182601,Orphanet:ORPHA100985|MedGen:CN517202;CLNDN=Spastic_paraplegia_4,_autosomal_dominant|not_provided;CLNHGVS=NC_000002.12:g.32136933C>T;CLNREVSTAT=criteria_provided,_multiple_submitters,_no_conflicts;CLNSIG=Pathogenic;CLNVC=single_nucleotide_variant;CLNVCSO=SO:0001483;CLNVI=UniProtKB_(protein):Q9UBP0#VAR_027218;GENEINFO=SPAST:66…
2	32136945	848809	G	T	.	.	ALLELEID=826432;CLNDISDB=MONDO:MONDO:0008438,MedGen:C1866855,OMIM:182601,Orphanet:ORPHA100985;CLNDN=Spastic_paraplegia_4,_autosomal_dominant;CLNHGVS=NC_000002.12:g.32136945G>T;CLNREVSTAT=criteria_provided,_single_submitter;CLNSIG=Pathogenic;CLNVC=single_nucleotide_variant;CLNVCSO=SO:0001483;GENEINFO=SPAST:6683;MC=SO:0001587|nonsense;ORIGIN=1
2	32136945	570164	GA	G	.	.	ALLELEID=561500;CLNDISDB=MONDO:MONDO:0008438,MedGen:C1866855,OMIM:182601,Orphanet:ORPHA100985;CLNDN=Spastic_paraplegia_4,_autosomal_dominant;CLNHGVS=NC_000002.12:g.32136947del;CLNREVSTAT=criteria_provided,_single_submitter;CLNSIG=Pathogenic;CLNVC=Deletion;CLNVCSO=SO:0000159;GENEINFO=SPAST:6683;MC=SO:0001589|frameshift_variant;ORIGIN=1;RS=1558336906
2	32136947	5659	AT	A	.	.	ALLELEID=20698;CLNDISDB=MONDO:MONDO:0008438,MedGen:C1866855,OMIM:182601,Orphanet:ORPHA100985;CLNDN=Spastic_paraplegia_4,_autosomal_dominant;CLNHGVS=NC_000002.12:g.32136950del;CLNREVSTAT=no_assertion_criteria_provided;CLNSIG=Pathogenic;CLNVC=Deletion;CLNVCSO=SO:0000159;CLNVI=OMIM_Allelic_Variant:604277.0003;GENEINFO=SPAST:6683;MC=SO:0001589|frameshift_variant;ORIGIN=1;RS=587777751
2	32136964	5670	A	T	.	.	ALLELEID=20709;CLNDISDB=MONDO:MONDO:0008438,MedGen:C1866855,OMIM:182601,Orphanet:ORPHA100985;CLNDN=Spastic_paraplegia_4,_autosomal_dominant;CLNHGVS=NC_000002.12:g.32136964A>T;CLNREVSTAT=no_assertion_criteria_provided;CLNSIG=Pathogenic;CLNVC=single_nucleotide_variant;CLNVCSO=SO:0001483;CLNVI=OMIM_Allelic_Variant:604277.0016|UniProtKB_(protein):Q9UBP0#VAR_027220;GENEINFO=SPAST:6683;MC=SO:0001583|mi…
2	32136967	468565	G	A	.	.	ALLELEID=451192;CLNDISDB=MONDO:MONDO:0008438,MedGen:C1866855,OMIM:182601,Orphanet:ORPHA100985;CLNDN=Spastic_paraplegia_4,_autosomal_dominant;CLNHGVS=NC_000002.12:g.32136967G>A;CLNREVSTAT=criteria_provided,_single_submitter;CLNSIG=Pathogenic;CLNVC=single_nucleotide_variant;CLNVCSO=SO:0001483;GENEINFO=SPAST:6683;MC=SO:0001583|missense_variant;ORIGIN=1;RS=1553318274
2	32136969	5667	G	GT	.	.	ALLELEID=20706;CLNDISDB=MONDO:MONDO:0008438,MedGen:C1866855,OMIM:182601,Orphanet:ORPHA100985;CLNDN=Spastic_paraplegia_4,_autosomal_dominant;CLNHGVS=NC_000002.12:g.32136970dup;CLNREVSTAT=no_assertion_criteria_provided;CLNSIG=Pathogenic;CLNVC=Duplication;CLNVCSO=SO:1000035;CLNVI=OMIM_Allelic_Variant:604277.0012;GENEINFO=SPAST:6683;MC=SO:0001575|splice_donor_variant;ORIGIN=1;RS=587777756
2	32137108	188227	G	C	.	.	ALLELEID=185967;CLNDISDB=MONDO:MONDO:0008438,MedGen:C1866855,OMIM:182601,Orphanet:ORPHA100985;CLNDN=Spastic_paraplegia_4,_autosomal_dominant;CLNHGVS=NC_000002.12:g.32137108G>C;CLNREVSTAT=criteria_provided,_single_submitter;CLNSIG=Pathogenic;CLNVC=single_nucleotide_variant;CLNVCSO=SO:0001483;GENEINFO=SPAST:6683;MC=SO:0001574|splice_acceptor_variant;ORIGIN=1;RS=786204163
2	32137112	216111	C	T	.	.	ALLELEID=212148;CLNDISDB=MONDO:MONDO:0008438,MedGen:C1866855,OMIM:182601,Orphanet:ORPHA100985;CLNDN=Spastic_paraplegia_4,_autosomal_dominant;CLNHGVS=NC_000002.12:g.32137112C>T;CLNREVSTAT=criteria_provided,_single_submitter;CLNSIG=Pathogenic;CLNVC=single_nucleotide_variant;CLNVCSO=SO:0001483;GENEINFO=SPAST:6683;MC=SO:0001587|nonsense;ORIGIN=1;RS=757130394
2	32137129	219826	CAG	C	.	.	ALLELEID=221178;CLNDISDB=MONDO:MONDO:0008438,MedGen:C1866855,OMIM:182601,Orphanet:ORPHA100985;CLNDN=Spastic_paraplegia_4,_autosomal_dominant;CLNHGVS=NC_000002.12:g.32137130_32137131AG[1];CLNREVSTAT=criteria_provided,_single_submitter;CLNSIG=Pathogenic;CLNVC=Microsatellite;CLNVCSO=SO:0000289;GENEINFO=SPAST:6683;MC=SO:0001589|frameshift_variant;ORIGIN=1;RS=864622268
2	32137137	468564	T	TA	.	.	ALLELEID=451204;CLNDISDB=MONDO:MONDO:0008438,MedGen:C1866855,OMIM:182601,Orphanet:ORPHA100985;CLNDN=Spastic_paraplegia_4,_autosomal_dominant;CLNHGVS=NC_000002.12:g.32137137_32137138insA;CLNREVSTAT=criteria_provided,_single_submitter;CLNSIG=Pathogenic;CLNVC=Insertion;CLNVCSO=SO:0000667;GENEINFO=SPAST:6683;MC=SO:0001589|frameshift_variant;ORIGIN=1;RS=1553318313
2	32137152	582977	C	CTA	.	.	ALLELEID=561505;CLNDISDB=MONDO:MONDO:0008438,MedGen:C1866855,OMIM:182601,Orphanet:ORPHA100985;CLNDN=Spastic_paraplegia_4,_autosomal_dominant;CLNHGVS=NC_000002.12:g.32137153_32137154dup;CLNREVSTAT=criteria_provided,_single_submitter;CLNSIG=Pathogenic;CLNVC=Duplication;CLNVCSO=SO:1000035;GENEINFO=SPAST:6683;MC=SO:0001589|frameshift_variant;ORIGIN=1;RS=1558337136
2	32137163	801663	CAA	C	.	.	ALLELEID=790232;CLNDISDB=MONDO:MONDO:0008438,MedGen:C1866855,OMIM:182601,Orphanet:ORPHA100985;CLNDN=Spastic_paraplegia_4,_autosomal_dominant;CLNHGVS=NC_000002.12:g.32137164_32137165del;CLNREVSTAT=criteria_provided,_single_submitter;CLNSIG=Pathogenic;CLNVC=Deletion;CLNVCSO=SO:0000159;GENEINFO=SPAST:6683;MC=SO:0001589|frameshift_variant;ORIGIN=0
2	32137179	488606	C	T	.	.	ALLELEID=481474;CLNDISDB=MONDO:MONDO:0008438,MedGen:C1866855,OMIM:182601,Orphanet:ORPHA100985;CLNDN=Spastic_paraplegia_4,_autosomal_dominant;CLNHGVS=NC_000002.12:g.32137179C>T;CLNREVSTAT=criteria_provided,_single_submitter;CLNSIG=Pathogenic;CLNVC=single_nucleotide_variant;CLNVCSO=SO:0001483;GENEINFO=SPAST:6683;MC=SO:0001583|missense_variant;ORIGIN=32;RS=1553318347
2	32137186	568108	CAGGT	C	.	.	ALLELEID=558440;CLNDISDB=MONDO:MONDO:0008438,MedGen:C1866855,OMIM:182601,Orphanet:ORPHA100985;CLNDN=Spastic_paraplegia_4,_autosomal_dominant;CLNHGVS=NC_000002.12:g.32137190_32137193del;CLNREVSTAT=criteria_provided,_multiple_submitters,_no_conflicts;CLNSIG=Pathogenic;CLNVC=Deletion;CLNVCSO=SO:0000159;GENEINFO=SPAST:6683;MC=SO:0001575|splice_donor_variant;ORIGIN=1;RS=1558337180
2	32141902	468568	A	C	.	.	ALLELEID=450871;CLNDISDB=MONDO:MONDO:0008438,MedGen:C1866855,OMIM:182601,Orphanet:ORPHA100985|MedGen:CN517202;CLNDN=Spastic_paraplegia_4,_autosomal_dominant|not_provided;CLNHGVS=NC_000002.12:g.32141902A>C;CLNREVSTAT=criteria_provided,_multiple_submitters,_no_conflicts;CLNSIG=Pathogenic;CLNVC=single_nucleotide_variant;CLNVCSO=SO:0001483;GENEINFO=SPAST:6683;MC=SO:0001574|splice_acceptor_variant;ORI…
2	32141902	569227	A	G	.	.	ALLELEID=558442;CLNDISDB=MONDO:MONDO:0008438,MedGen:C1866855,OMIM:182601,Orphanet:ORPHA100985;CLNDN=Spastic_paraplegia_4,_autosomal_dominant;CLNHGVS=NC_000002.12:g.32141902A>G;CLNREVSTAT=criteria_provided,_single_submitter;CLNSIG=Pathogenic;CLNVC=single_nucleotide_variant;CLNVCSO=SO:0001483;GENEINFO=SPAST:6683;MC=SO:0001574|splice_acceptor_variant;ORIGIN=1;RS=1218081251
2	32141904	536434	G	C	.	.	ALLELEID=518317;CLNDISDB=MONDO:MONDO:0008438,MedGen:C1866855,OMIM:182601,Orphanet:ORPHA100985;CLNDN=Spastic_paraplegia_4,_autosomal_dominant;CLNHGVS=NC_000002.12:g.32141904G>C;CLNREVSTAT=criteria_provided,_single_submitter;CLNSIG=Pathogenic;CLNVC=single_nucleotide_variant;CLNVCSO=SO:0001483;GENEINFO=SPAST:6683;MC=SO:0001583|missense_variant;ORIGIN=1;RS=1553319075
2	32141905	5660	C	T	.	.	ALLELEID=20699;CLNDISDB=Human_Phenotype_Ontology:HP:0002313,MedGen:C0037771|MONDO:MONDO:0008438,MedGen:C1866855,OMIM:182601,Orphanet:ORPHA100985|MedGen:CN517202;CLNDN=Spastic_paraparesis|Spastic_paraplegia_4,_autosomal_dominant|not_provided;CLNHGVS=NC_000002.12:g.32141905C>T;CLNREVSTAT=criteria_provided,_multiple_submitters,_no_conflicts;CLNSIG=Pathogenic;CLNVC=single_nucleotide_variant;CLNVCSO=S…
2	32141917	219575	C	T	.	.	ALLELEID=221179;CLNDISDB=MONDO:MONDO:0008438,MedGen:C1866855,OMIM:182601,Orphanet:ORPHA100985|MedGen:CN517202;CLNDN=Spastic_paraplegia_4,_autosomal_dominant|not_provided;CLNHGVS=NC_000002.12:g.32141917C>T;CLNREVSTAT=criteria_provided,_multiple_submitters,_no_conflicts;CLNSIG=Pathogenic/Likely_pathogenic;CLNVC=single_nucleotide_variant;CLNVCSO=SO:0001483;CLNVI=UniProtKB_(protein):Q9UBP0#VAR_026762…
2	32143372	536451	C	T	.	.	ALLELEID=518321;CLNDISDB=MONDO:MONDO:0008438,MedGen:C1866855,OMIM:182601,Orphanet:ORPHA100985;CLNDN=Spastic_paraplegia_4,_autosomal_dominant;CLNHGVS=NC_000002.12:g.32143372C>T;CLNREVSTAT=criteria_provided,_single_submitter;CLNSIG=Pathogenic;CLNVC=single_nucleotide_variant;CLNVCSO=SO:0001483;GENEINFO=SPAST:6683;MC=SO:0001587|nonsense;ORIGIN=1;RS=1553319296
2	32143372	536440	CAAGG	C	.	.	ALLELEID=518197;CLNDISDB=MONDO:MONDO:0008438,MedGen:C1866855,OMIM:182601,Orphanet:ORPHA100985;CLNDN=Spastic_paraplegia_4,_autosomal_dominant;CLNHGVS=NC_000002.12:g.32143376_32143379del;CLNREVSTAT=criteria_provided,_single_submitter;CLNSIG=Pathogenic;CLNVC=Deletion;CLNVCSO=SO:0000159;GENEINFO=SPAST:6683;MC=SO:0001589|frameshift_variant;ORIGIN=1;RS=1553319298
2	32143380	662756	TC	T	.	.	ALLELEID=629965;CLNDISDB=MONDO:MONDO:0008438,MedGen:C1866855,OMIM:182601,Orphanet:ORPHA100985;CLNDN=Spastic_paraplegia_4,_autosomal_dominant;CLNHGVS=NC_000002.12:g.32143382del;CLNREVSTAT=criteria_provided,_single_submitter;CLNSIG=Pathogenic;CLNVC=Deletion;CLNVCSO=SO:0000159;GENEINFO=SPAST:6683;MC=SO:0001589|frameshift_variant;ORIGIN=1
2	32144936	574791	G	A	.	.	ALLELEID=560627;CLNDISDB=MONDO:MONDO:0008438,MedGen:C1866855,OMIM:182601,Orphanet:ORPHA100985;CLNDN=Spastic_paraplegia_4,_autosomal_dominant;CLNHGVS=NC_000002.12:g.32144936G>A;CLNREVSTAT=criteria_provided,_single_submitter;CLNSIG=Pathogenic;CLNVC=single_nucleotide_variant;CLNVCSO=SO:0001483;GENEINFO=SPAST:6683;MC=SO:0001574|splice_acceptor_variant;ORIGIN=1;RS=1553319526
2	32144957	188083	G	A	.	.	ALLELEID=185968;CLNDISDB=MONDO:MONDO:0008438,MedGen:C1866855,OMIM:182601,Orphanet:ORPHA100985;CLNDN=Spastic_paraplegia_4,_autosomal_dominant;CLNHGVS=NC_000002.12:g.32144957G>A;CLNREVSTAT=criteria_provided,_single_submitter;CLNSIG=Pathogenic;CLNVC=single_nucleotide_variant;CLNVCSO=SO:0001483;GENEINFO=SPAST:6683;MC=SO:0001583|missense_variant;ORIGIN=1;RS=786204057
2	32145004	5673	C	G	.	.	ALLELEID=20712;CLNDISDB=MONDO:MONDO:0008438,MedGen:C1866855,OMIM:182601,Orphanet:ORPHA100985;CLNDN=Spastic_paraplegia_4,_autosomal_dominant;CLNHGVS=NC_000002.12:g.32145004C>G;CLNREVSTAT=criteria_provided,_single_submitter;CLNSIG=Pathogenic;CLNVC=single_nucleotide_variant;CLNVCSO=SO:0001483;CLNVI=OMIM_Allelic_Variant:604277.0018|UniProtKB_(protein):Q9UBP0#VAR_027227;GENEINFO=SPAST:6683;MC=SO:00015…
2	32145004	448449	C	T	.	.	ALLELEID=440716;CLNDISDB=MONDO:MONDO:0008438,MedGen:C1866855,OMIM:182601,Orphanet:ORPHA100985|MedGen:CN517202;CLNDN=Spastic_paraplegia_4,_autosomal_dominant|not_provided;CLNHGVS=NC_000002.12:g.32145004C>T;CLNREVSTAT=criteria_provided,_multiple_submitters,_no_conflicts;CLNSIG=Pathogenic;CLNVC=single_nucleotide_variant;CLNVCSO=SO:0001483;GENEINFO=SPAST:6683;MC=SO:0001587|nonsense;ORIGIN=33;RS=12190…
2	32145005	217004	G	A	.	.	ALLELEID=213539;CLNDISDB=MONDO:MONDO:0008438,MedGen:C1866855,OMIM:182601,Orphanet:ORPHA100985|MedGen:CN517202;CLNDN=Spastic_paraplegia_4,_autosomal_dominant|not_provided;CLNHGVS=NC_000002.12:g.32145005G>A;CLNREVSTAT=criteria_provided,_multiple_submitters,_no_conflicts;CLNSIG=Pathogenic/Likely_pathogenic;CLNVC=single_nucleotide_variant;CLNVCSO=SO:0001483;CLNVI=UniProtKB_(protein):Q9UBP0#VAR_027228…
2	32146838	219068	CAAGACTCTGTCTCAAAAAAAAAAAAAAAAAAAAAAAAAAAAAGTAAATACATAAAGTGCAGAGTAAAAACAAAAAAAGACTAATGCATTTTGTAAAGAACAAGTTGCATTCTTTTAAGTTCCCTTTCAAATTTGTGAACTATTGTTTTTGGGCAGTATGCAAGAAATTGAACACTTTCCAGTTATTCCAAAGAAGGAATATTCTCTTCTCAGCATTTATAAATTGTATTTGCTCTCAAAGTTAACATGTGTCTCTTTTTTTTAATATAATGATTTGTACTGAATAGATACATGTAGATCATTGTACTTGGTTTTGCCCTTCAACAATTTCAACTGCAAAATGTATGTATTTTTAAGTGCCTGACTTTTATGTTTTACAGAACTAAAACCAGAACAGGT…	C	.	.	ALLELEID=216758;CLNDISDB=MONDO:MONDO:0008438,MedGen:C1866855,OMIM:182601,Orphanet:ORPHA100985;CLNDN=Spastic_paraplegia_4,_autosomal_dominant;CLNHGVS=NC_000002.12:g.32146840_32148799del;CLNREVSTAT=criteria_provided,_single_submitter;CLNSIG=Pathogenic;CLNVC=Deletion;CLNVCSO=SO:0000159;GENEINFO=SPAST:6683;MC=SO:0001574|splice_acceptor_variant,SO:0001575|splice_donor_variant;ORIGIN=1
2	32147216	5661	A	G	.	.	ALLELEID=20700;CLNDISDB=MONDO:MONDO:0008438,MedGen:C1866855,OMIM:182601,Orphanet:ORPHA100985|MedGen:CN517202;CLNDN=Spastic_paraplegia_4,_autosomal_dominant|not_provided;CLNHGVS=NC_000002.12:g.32147216A>G;CLNREVSTAT=criteria_provided,_multiple_submitters,_no_conflicts;CLNSIG=Pathogenic;CLNVC=single_nucleotide_variant;CLNVCSO=SO:0001483;CLNVI=OMIM_Allelic_Variant:604277.0005;GENEINFO=SPAST:6683;MC=…
2	32147217	649713	G	A	.	.	ALLELEID=650958;CLNDISDB=MONDO:MONDO:0008438,MedGen:C1866855,OMIM:182601,Orphanet:ORPHA100985;CLNDN=Spastic_paraplegia_4,_autosomal_dominant;CLNHGVS=NC_000002.12:g.32147217G>A;CLNREVSTAT=criteria_provided,_single_submitter;CLNSIG=Pathogenic;CLNVC=single_nucleotide_variant;CLNVCSO=SO:0001483;GENEINFO=SPAST:6683;MC=SO:0001574|splice_acceptor_variant;ORIGIN=1
2	32147259	566838	G	A	.	.	ALLELEID=558450;CLNDISDB=MONDO:MONDO:0008438,MedGen:C1866855,OMIM:182601,Orphanet:ORPHA100985;CLNDN=Spastic_paraplegia_4,_autosomal_dominant;CLNHGVS=NC_000002.12:g.32147259G>A;CLNREVSTAT=criteria_provided,_single_submitter;CLNSIG=Pathogenic;CLNVC=single_nucleotide_variant;CLNVCSO=SO:0001483;GENEINFO=SPAST:6683;MC=SO:0001575|splice_donor_variant;ORIGIN=1;RS=587777754
2	32147259	5665	G	C	.	.	ALLELEID=20704;CLNDISDB=MONDO:MONDO:0008438,MedGen:C1866855,OMIM:182601,Orphanet:ORPHA100985;CLNDN=Spastic_paraplegia_4,_autosomal_dominant;CLNHGVS=NC_000002.12:g.32147259G>C;CLNREVSTAT=no_assertion_criteria_provided;CLNSIG=Pathogenic;CLNVC=single_nucleotide_variant;CLNVCSO=SO:0001483;CLNVI=OMIM_Allelic_Variant:604277.0010;GENEINFO=SPAST:6683;MC=SO:0001575|splice_donor_variant;ORIGIN=1;RS=5877777…
2	32153489	219053	TATTTTTAGTGGAGACGGGGTTTCACCATGTTGGCCAGGCTGGTCTCGAACTGCTGACCTCAGGTGATCCACCCGCCTTGGCCTCCCAAAGTGCGGGGATTACAGGTGTGAGCCACCGTGCTTGGCCAAAATTTTTATTAATTTTTCTATTGCCTGGACTCTGTGAACCTATCCATTTTGCCTTTTAAAAATACTTAGGTGTAAATATAGATATTCATTAACTCAGCATTGTTTTAATCTATATTTCCAAAGGCAATTTAAAAGATCAGAAAATAAGACCAAATTAATATAAAAATGCATACTTTAGGCTGGGCAAAGTGGCTCACGTCTGTAATCCCAGCACTTTGGGAGGCCAAGGTGGGCGGATCACCTGAGGTTAGGAGTTCAGGACCAACCTGG…	T	.	.	ALLELEID=216743;CLNDISDB=MONDO:MONDO:0008438,MedGen:C1866855,OMIM:182601,Orphanet:ORPHA100985;CLNDN=Spastic_paraplegia_4,_autosomal_dominant;CLNHGVS=NC_000002.12:g.32153490_32156211del;CLNREVSTAT=criteria_provided,_single_submitter;CLNSIG=Pathogenic;CLNVC=Deletion;CLNVCSO=SO:0000159;GENEINFO=SPAST:6683;MC=SO:0001574|splice_acceptor_variant;ORIGIN=1
2	32154373	419590	G	A	.	.	ALLELEID=405721;CLNDISDB=MONDO:MONDO:0008438,MedGen:C1866855,OMIM:182601,Orphanet:ORPHA100985|MedGen:CN517202;CLNDN=Spastic_paraplegia_4,_autosomal_dominant|not_provided;CLNHGVS=NC_000002.12:g.32154373G>A;CLNREVSTAT=criteria_provided,_multiple_submitters,_no_conflicts;CLNSIG=Pathogenic;CLNVC=single_nucleotide_variant;CLNVCSO=SO:0001483;GENEINFO=SPAST:6683;MC=SO:0001574|splice_acceptor_variant;ORI…
2	32154383	836858	AT	A	.	.	ALLELEID=826437;CLNDISDB=MONDO:MONDO:0008438,MedGen:C1866855,OMIM:182601,Orphanet:ORPHA100985;CLNDN=Spastic_paraplegia_4,_autosomal_dominant;CLNHGVS=NC_000002.12:g.32154385del;CLNREVSTAT=criteria_provided,_single_submitter;CLNSIG=Pathogenic;CLNVC=Deletion;CLNVCSO=SO:0000159;GENEINFO=SPAST:6683;MC=SO:0001589|frameshift_variant,SO:0001624|3_prime_UTR_variant;ORIGIN=1
2	32154486	801666	C	T	.	.	ALLELEID=790235;CLNDISDB=MONDO:MONDO:0008438,MedGen:C1866855,OMIM:182601,Orphanet:ORPHA100985;CLNDN=Spastic_paraplegia_4,_autosomal_dominant;CLNHGVS=NC_000002.12:g.32154486C>T;CLNREVSTAT=criteria_provided,_single_submitter;CLNSIG=Pathogenic;CLNVC=single_nucleotide_variant;CLNVCSO=SO:0001483;GENEINFO=SPAST:6683;MC=SO:0001583|missense_variant;ORIGIN=0
2	73901430	132802	G	A	.	.	ALLELEID=136551;CLNDISDB=MONDO:MONDO:0012317,MedGen:C1864996,OMIM:609629|MONDO:MONDO:0017574,MedGen:C0238062,Orphanet:ORPHA2978|MedGen:C0042781,OMIM:155310,Orphanet:ORPHA2241|MedGen:CN517202;CLNDN=Visceral_neuropathy,_familial,_autosomal_dominant|Chronic_intestinal_pseudoobstruction|Visceral_myopathy|not_provided;CLNHGVS=NC_000002.12:g.73901430G>A;CLNREVSTAT=criteria_provided,_multiple_submitters…
2	73914835	132803	C	T	.	.	ALLELEID=136552;CLNDISDB=Human_Phenotype_Ontology:HP:0000021,MedGen:C1855311|MONDO:MONDO:0012317,MedGen:C1864996,OMIM:609629|MONDO:MONDO:0017574,MedGen:C0238062,Orphanet:ORPHA2978|MeSH:D030342,MedGen:C0950123|MedGen:C0042781,OMIM:155310,Orphanet:ORPHA2241|MedGen:CN517202;CLNDN=Megacystis|Visceral_neuropathy,_familial,_autosomal_dominant|Chronic_intestinal_pseudoobstruction|Inborn_genetic_diseases…
2	86232624	224884	C	T	.	.	ALLELEID=226729;CLNDISDB=MONDO:MONDO:0012453,MedGen:C1853247,OMIM:610250,Orphanet:ORPHA101011;CLNDN=Spastic_paraplegia_31,_autosomal_dominant;CLNHGVS=NC_000002.12:g.86232624C>T;CLNREVSTAT=no_assertion_criteria_provided;CLNSIG=Pathogenic;CLNVC=single_nucleotide_variant;CLNVCSO=SO:0001483;GENEINFO=REEP1:65055;MC=SO:0001575|splice_donor_variant,SO:0001627|intron_variant;ORIGIN=1;RS=869312880
2	86232707	1859	TG	T	.	.	ALLELEID=16898;CLNDISDB=MONDO:MONDO:0012453,MedGen:C1853247,OMIM:610250,Orphanet:ORPHA101011;CLNDN=Spastic_paraplegia_31,_autosomal_dominant;CLNHGVS=NC_000002.12:g.86232713del;CLNREVSTAT=criteria_provided,_multiple_submitters,_no_conflicts;CLNSIG=Pathogenic/Likely_pathogenic;CLNVC=Deletion;CLNVCSO=SO:0000159;CLNVI=OMIM_Allelic_Variant:609139.0001;GENEINFO=REEP1:65055;MC=SO:0001589|frameshift_vari…
2	86251959	188118	T	A	.	.	ALLELEID=186007;CLNDISDB=MONDO:MONDO:0012453,MedGen:C1853247,OMIM:610250,Orphanet:ORPHA101011;CLNDN=Spastic_paraplegia_31,_autosomal_dominant;CLNHGVS=NC_000002.12:g.86251959T>A;CLNREVSTAT=criteria_provided,_single_submitter;CLNSIG=Pathogenic;CLNVC=single_nucleotide_variant;CLNVCSO=SO:0001483;GENEINFO=REEP1:65055;MC=SO:0001587|nonsense,SO:0001627|intron_variant;ORIGIN=1;RS=786204081
2	86252029	844577	G	T	.	.	ALLELEID=827088;CLNDISDB=MONDO:MONDO:0012453,MedGen:C1853247,OMIM:610250,Orphanet:ORPHA101011;CLNDN=Spastic_paraplegia_31,_autosomal_dominant;CLNHGVS=NC_000002.12:g.86252029G>T;CLNREVSTAT=criteria_provided,_single_submitter;CLNSIG=Pathogenic;CLNVC=single_nucleotide_variant;CLNVCSO=SO:0001483;GENEINFO=REEP1:65055;MC=SO:0001587|nonsense,SO:0001627|intron_variant;ORIGIN=1
2	86252037	1863	G	A	.	.	ALLELEID=16902;CLNDISDB=MONDO:MONDO:0012453,MedGen:C1853247,OMIM:610250,Orphanet:ORPHA101011;CLNDN=Spastic_paraplegia_31,_autosomal_dominant;CLNHGVS=NC_000002.12:g.86252037G>A;CLNREVSTAT=criteria_provided,_single_submitter;CLNSIG=Pathogenic;CLNVC=single_nucleotide_variant;CLNVCSO=SO:0001483;CLNVI=OMIM_Allelic_Variant:609139.0005;GENEINFO=REEP1:65055;MC=SO:0001587|nonsense,SO:0001627|intron_varian…
2	86254816	1860	T	C	.	.	ALLELEID=16899;CLNDISDB=MONDO:MONDO:0012453,MedGen:C1853247,OMIM:610250,Orphanet:ORPHA101011;CLNDN=Spastic_paraplegia_31,_autosomal_dominant;CLNHGVS=NC_000002.12:g.86254816T>C;CLNREVSTAT=no_assertion_criteria_provided;CLNSIG=Pathogenic;CLNVC=single_nucleotide_variant;CLNVCSO=SO:0001483;CLNVI=OMIM_Allelic_Variant:609139.0002;GENEINFO=REEP1:65055;MC=SO:0001574|splice_acceptor_variant,SO:0001627|int…
2	86264034	411804	C	T	.	.	ALLELEID=393485;CLNDISDB=MONDO:MONDO:0012453,MedGen:C1853247,OMIM:610250,Orphanet:ORPHA101011;CLNDN=Spastic_paraplegia_31,_autosomal_dominant;CLNHGVS=NC_000002.12:g.86264034C>T;CLNREVSTAT=criteria_provided,_single_submitter;CLNSIG=Pathogenic;CLNVC=single_nucleotide_variant;CLNVCSO=SO:0001483;GENEINFO=REEP1:65055;MC=SO:0001587|nonsense;ORIGIN=1;RS=1060503494
2	86282216	1862	G	T	.	.	ALLELEID=16901;CLNDISDB=Human_Phenotype_Ontology:HP:0001258,MedGen:C0037772|MONDO:MONDO:0012453,MedGen:C1853247,OMIM:610250,Orphanet:ORPHA101011|MedGen:CN517202;CLNDN=Spastic_paraplegia|Spastic_paraplegia_31,_autosomal_dominant|not_provided;CLNHGVS=NC_000002.12:g.86282216G>T;CLNREVSTAT=criteria_provided,_multiple_submitters,_no_conflicts;CLNSIG=Pathogenic;CLNVC=single_nucleotide_variant;CLNVCSO=S…
2	108896995	5853	C	T	.	.	ALLELEID=20892;CLNDISDB=MONDO:MONDO:0007509,MedGen:C3888065,OMIM:129490|MedGen:C3551587|MedGen:C3887494,OMIM:224900,SNOMED_CT:27025001|MedGen:CN517202;CLNDN=Ectodermal_dysplasia_10A,_hypohidrotic/hair/nail_type,_autosomal_dominant|Ectodermal_dysplasia_10a,_hypohidrotic/hair/tooth_type,_autosomal_dominant|Autosomal_recessive_hypohidrotic_ectodermal_dysplasia_syndrome|not_provided;CLNHGVS=NC_000002…
2	108897059	532547	CAA	C	.	.	ALLELEID=516391;CLNDISDB=MONDO:MONDO:0007509,MedGen:C3888065,OMIM:129490|MedGen:C3887494,OMIM:224900,SNOMED_CT:27025001;CLNDN=Ectodermal_dysplasia_10A,_hypohidrotic/hair/nail_type,_autosomal_dominant|Autosomal_recessive_hypohidrotic_ectodermal_dysplasia_syndrome;CLNHGVS=NC_000002.12:g.108897061_108897062del;CLNREVSTAT=criteria_provided,_single_submitter;CLNSIG=Pathogenic;CLNVC=Deletion;CLNVCSO=SO…
2	108897084	579211	G	GC	.	.	ALLELEID=557539;CLNDISDB=MONDO:MONDO:0007509,MedGen:C3888065,OMIM:129490|MedGen:C3887494,OMIM:224900,SNOMED_CT:27025001;CLNDN=Ectodermal_dysplasia_10A,_hypohidrotic/hair/nail_type,_autosomal_dominant|Autosomal_recessive_hypohidrotic_ectodermal_dysplasia_syndrome;CLNHGVS=NC_000002.12:g.108897089dup;CLNREVSTAT=criteria_provided,_single_submitter;CLNSIG=Pathogenic;CLNVC=Duplication;CLNVCSO=SO:100003…
2	108897084	859573	GC	G	.	.	ALLELEID=824671;CLNDISDB=MONDO:MONDO:0007509,MedGen:C3888065,OMIM:129490|MedGen:C3887494,OMIM:224900,SNOMED_CT:27025001;CLNDN=Ectodermal_dysplasia_10A,_hypohidrotic/hair/nail_type,_autosomal_dominant|Autosomal_recessive_hypohidrotic_ectodermal_dysplasia_syndrome;CLNHGVS=NC_000002.12:g.108897089del;CLNREVSTAT=criteria_provided,_single_submitter;CLNSIG=Pathogenic;CLNVC=Deletion;CLNVCSO=SO:0000159;G…
2	108897133	265115	C	T	.	.	ALLELEID=259688;CLNDISDB=MONDO:MONDO:0007509,MedGen:C3888065,OMIM:129490|MedGen:C3887494,OMIM:224900,SNOMED_CT:27025001|MedGen:CN517202;CLNDN=Ectodermal_dysplasia_10A,_hypohidrotic/hair/nail_type,_autosomal_dominant|Autosomal_recessive_hypohidrotic_ectodermal_dysplasia_syndrome|not_provided;CLNHGVS=NC_000002.12:g.108897133C>T;CLNREVSTAT=criteria_provided,_multiple_submitters,_no_conflicts;CLNSIG=…
2	108897164	566967	AC	A	.	.	ALLELEID=558697;CLNDISDB=MONDO:MONDO:0007509,MedGen:C3888065,OMIM:129490|MedGen:C3887494,OMIM:224900,SNOMED_CT:27025001;CLNDN=Ectodermal_dysplasia_10A,_hypohidrotic/hair/nail_type,_autosomal_dominant|Autosomal_recessive_hypohidrotic_ectodermal_dysplasia_syndrome;CLNHGVS=NC_000002.12:g.108897165del;CLNREVSTAT=criteria_provided,_single_submitter;CLNSIG=Pathogenic;CLNVC=Deletion;CLNVCSO=SO:0000159;G…
2	108897165	643058	CG	C	.	.	ALLELEID=628406;CLNDISDB=MONDO:MONDO:0007509,MedGen:C3888065,OMIM:129490|MedGen:C3887494,OMIM:224900,SNOMED_CT:27025001;CLNDN=Ectodermal_dysplasia_10A,_hypohidrotic/hair/nail_type,_autosomal_dominant|Autosomal_recessive_hypohidrotic_ectodermal_dysplasia_syndrome;CLNHGVS=NC_000002.12:g.108897166del;CLNREVSTAT=criteria_provided,_single_submitter;CLNSIG=Pathogenic;CLNVC=Deletion;CLNVCSO=SO:0000159;G…
2	108897182	5852	G	A	.	.	ALLELEID=20891;CLNDISDB=MONDO:MONDO:0007509,MedGen:C3888065,OMIM:129490|MedGen:C3551587|MedGen:C3887494,OMIM:224900,SNOMED_CT:27025001|MedGen:CN517202;CLNDN=Ectodermal_dysplasia_10A,_hypohidrotic/hair/nail_type,_autosomal_dominant|Ectodermal_dysplasia_10a,_hypohidrotic/hair/tooth_type,_autosomal_dominant|Autosomal_recessive_hypohidrotic_ectodermal_dysplasia_syndrome|not_provided;CLNHGVS=NC_000002…
2	108897194	5857	C	A	.	.	ALLELEID=20896;CLNDISDB=MedGen:C3551587;CLNDN=Ectodermal_dysplasia_10a,_hypohidrotic/hair/tooth_type,_autosomal_dominant;CLNHGVS=NC_000002.12:g.108897194C>A;CLNREVSTAT=no_assertion_criteria_provided;CLNSIG=Pathogenic;CLNVC=single_nucleotide_variant;CLNVCSO=SO:0001483;CLNVI=OMIM_Allelic_Variant:604095.0010;GENEINFO=EDAR:10913;MC=SO:0001587|nonsense;ORIGIN=1;RS=121908456
2	108907892	569147	C	A	.	.	ALLELEID=557486;CLNDISDB=MONDO:MONDO:0007509,MedGen:C3888065,OMIM:129490|MedGen:C3887494,OMIM:224900,SNOMED_CT:27025001;CLNDN=Ectodermal_dysplasia_10A,_hypohidrotic/hair/nail_type,_autosomal_dominant|Autosomal_recessive_hypohidrotic_ectodermal_dysplasia_syndrome;CLNHGVS=NC_000002.12:g.108907892C>A;CLNREVSTAT=criteria_provided,_single_submitter;CLNSIG=Pathogenic;CLNVC=single_nucleotide_variant;CLN…
2	108907920	449014	G	T	.	.	AF_EXAC=0.00002;ALLELEID=442904;CLNDISDB=MONDO:MONDO:0007509,MedGen:C3888065,OMIM:129490|MedGen:C3887494,OMIM:224900,SNOMED_CT:27025001|MedGen:CN517202;CLNDN=Ectodermal_dysplasia_10A,_hypohidrotic/hair/nail_type,_autosomal_dominant|Autosomal_recessive_hypohidrotic_ectodermal_dysplasia_syndrome|not_provided;CLNHGVS=NC_000002.12:g.108907920G>T;CLNREVSTAT=criteria_provided,_multiple_submitters,_no_c…
2	108929269	417939	GC	G	.	.	ALLELEID=404752;CLNDISDB=MONDO:MONDO:0007509,MedGen:C3888065,OMIM:129490;CLNDN=Ectodermal_dysplasia_10A,_hypohidrotic/hair/nail_type,_autosomal_dominant;CLNHGVS=NC_000002.12:g.108929272del;CLNREVSTAT=no_assertion_criteria_provided;CLNSIG=Pathogenic;CLNVC=Deletion;CLNVCSO=SO:0000159;GENEINFO=EDAR:10913;MC=SO:0001589|frameshift_variant;ORIGIN=1;RS=1060499610
2	127421381	188230	C	T	.	.	AF_EXAC=0.00002;ALLELEID=185963;CLNDISDB=MONDO:MONDO:0008316,MedGen:C2674321,OMIM:176860|MedGen:CN517202;CLNDN=Thrombophilia,_hereditary,_due_to_protein_C_deficiency,_autosomal_dominant|not_provided;CLNHGVS=NC_000002.12:g.127421381C>T;CLNREVSTAT=criteria_provided,_multiple_submitters,_no_conflicts;CLNSIG=Pathogenic/Likely_pathogenic;CLNVC=single_nucleotide_variant;CLNVCSO=SO:0001483;CLNVI=UniProt…
2	127423090	838069	G	GGGCAC	.	.	ALLELEID=824737;CLNDISDB=MONDO:MONDO:0008316,MedGen:C2674321,OMIM:176860;CLNDN=Thrombophilia,_hereditary,_due_to_protein_C_deficiency,_autosomal_dominant;CLNHGVS=NC_000002.12:g.127423092_127423096GCACG[3];CLNREVSTAT=criteria_provided,_single_submitter;CLNSIG=Pathogenic;CLNVC=Microsatellite;CLNVCSO=SO:0000289;GENEINFO=PROC:5624;MC=SO:0001589|frameshift_variant;ORIGIN=1
2	127423111	522437	G	T	.	.	ALLELEID=513020;CLNDISDB=MONDO:MONDO:0008316,MedGen:C2674321,OMIM:176860;CLNDN=Thrombophilia,_hereditary,_due_to_protein_C_deficiency,_autosomal_dominant;CLNHGVS=NC_000002.12:g.127423111G>T;CLNREVSTAT=no_assertion_criteria_provided;CLNSIG=Pathogenic;CLNVC=single_nucleotide_variant;CLNVCSO=SO:0001483;GENEINFO=PROC:5624;MC=SO:0001583|missense_variant;ORIGIN=1;RS=374476971
2	127423172	661205	G	A	.	.	ALLELEID=650813;CLNDISDB=MONDO:MONDO:0008316,MedGen:C2674321,OMIM:176860;CLNDN=Thrombophilia,_hereditary,_due_to_protein_C_deficiency,_autosomal_dominant;CLNHGVS=NC_000002.12:g.127423172G>A;CLNREVSTAT=criteria_provided,_single_submitter;CLNSIG=Pathogenic;CLNVC=single_nucleotide_variant;CLNVCSO=SO:0001483;GENEINFO=PROC:5624;ORIGIN=1
2	127423319	679	A	C	.	.	ALLELEID=15718;CLNDISDB=MONDO:MONDO:0008316,MedGen:C2674321,OMIM:176860;CLNDN=Thrombophilia,_hereditary,_due_to_protein_C_deficiency,_autosomal_dominant;CLNHGVS=NC_000002.12:g.127423319A>C;CLNREVSTAT=no_assertion_criteria_provided;CLNSIG=Pathogenic;CLNVC=single_nucleotide_variant;CLNVCSO=SO:0001483;CLNVI=OMIM_Allelic_Variant:612283.0024|UniProtKB_(protein):P04070#VAR_006658;GENEINFO=PROC:5624;MC=…
2	127426101	672	G	GTT	.	.	ALLELEID=15711;CLNDISDB=MONDO:MONDO:0008316,MedGen:C2674321,OMIM:176860;CLNDN=Thrombophilia,_hereditary,_due_to_protein_C_deficiency,_autosomal_dominant;CLNHGVS=NC_000002.12:g.127426101_127426102insTT;CLNREVSTAT=no_assertion_criteria_provided;CLNSIG=Pathogenic;CLNVC=Insertion;CLNVCSO=SO:0000667;CLNVI=OMIM_Allelic_Variant:612283.0017;GENEINFO=PROC:5624;MC=SO:0001589|frameshift_variant;ORIGIN=1;RS=…
2	127426144	839161	C	T	.	.	ALLELEID=824738;CLNDISDB=MONDO:MONDO:0008316,MedGen:C2674321,OMIM:176860;CLNDN=Thrombophilia,_hereditary,_due_to_protein_C_deficiency,_autosomal_dominant;CLNHGVS=NC_000002.12:g.127426144C>T;CLNREVSTAT=criteria_provided,_single_submitter;CLNSIG=Pathogenic;CLNVC=single_nucleotide_variant;CLNVCSO=SO:0001483;GENEINFO=PROC:5624;MC=SO:0001587|nonsense;ORIGIN=1
2	127426180	659	C	T	.	.	AF_ESP=0.00008;ALLELEID=15698;CLNDISDB=Human_Phenotype_Ontology:HP:0005543,MedGen:C0398625|MONDO:MONDO:0008316,MedGen:C2674321,OMIM:176860|MONDO:MONDO:0012860,MedGen:C2676759,OMIM:612304;CLNDN=Reduced_protein_C_activity|Thrombophilia,_hereditary,_due_to_protein_C_deficiency,_autosomal_dominant|Thrombophilia,_hereditary,_due_to_protein_C_deficiency,_autosomal_recessive;CLNHGVS=NC_000002.12:g.12742…
2	127426207	668	C	T	.	.	ALLELEID=15707;CLNDISDB=MONDO:MONDO:0008316,MedGen:C2674321,OMIM:176860;CLNDN=Thrombophilia,_hereditary,_due_to_protein_C_deficiency,_autosomal_dominant;CLNHGVS=NC_000002.12:g.127426207C>T;CLNREVSTAT=no_assertion_criteria_provided;CLNSIG=Pathogenic;CLNVC=single_nucleotide_variant;CLNVCSO=SO:0001483;CLNVI=OMIM_Allelic_Variant:612283.0013|UniProtKB_(protein):P04070#VAR_006668;GENEINFO=PROC:5624;MC=…
2	127426208	669	G	A	.	.	ALLELEID=15708;CLNDISDB=Human_Phenotype_Ontology:HP:0005543,MedGen:C0398625|MONDO:MONDO:0008316,MedGen:C2674321,OMIM:176860;CLNDN=Reduced_protein_C_activity|Thrombophilia,_hereditary,_due_to_protein_C_deficiency,_autosomal_dominant;CLNHGVS=NC_000002.12:g.127426208G>A;CLNREVSTAT=criteria_provided,_multiple_submitters,_no_conflicts;CLNSIG=Pathogenic/Likely_pathogenic;CLNVC=single_nucleotide_variant…
2	127426227	674	G	C	.	.	ALLELEID=15713;CLNDISDB=MONDO:MONDO:0008316,MedGen:C2674321,OMIM:176860;CLNDN=Thrombophilia,_hereditary,_due_to_protein_C_deficiency,_autosomal_dominant;CLNHGVS=NC_000002.12:g.127426227G>C;CLNREVSTAT=no_assertion_criteria_provided;CLNSIG=Pathogenic;CLNVC=single_nucleotide_variant;CLNVCSO=SO:0001483;CLNVI=OMIM_Allelic_Variant:612283.0019|UniProtKB_(protein):P04070#VAR_006670;GENEINFO=PROC:5624;MC=…
2	127426236	673	C	T	.	.	ALLELEID=15712;CLNDISDB=MONDO:MONDO:0008316,MedGen:C2674321,OMIM:176860;CLNDN=Thrombophilia,_hereditary,_due_to_protein_C_deficiency,_autosomal_dominant;CLNHGVS=NC_000002.12:g.127426236C>T;CLNREVSTAT=no_assertion_criteria_provided;CLNSIG=Pathogenic;CLNVC=single_nucleotide_variant;CLNVCSO=SO:0001483;CLNVI=OMIM_Allelic_Variant:612283.0018;GENEINFO=PROC:5624;ORIGIN=1;RS=1053253907
2	127428449	663591	G	C	.	.	ALLELEID=628434;CLNDISDB=MONDO:MONDO:0008316,MedGen:C2674321,OMIM:176860;CLNDN=Thrombophilia,_hereditary,_due_to_protein_C_deficiency,_autosomal_dominant;CLNHGVS=NC_000002.12:g.127428449G>C;CLNREVSTAT=criteria_provided,_single_submitter;CLNSIG=Pathogenic;CLNVC=single_nucleotide_variant;CLNVCSO=SO:0001483;GENEINFO=PROC:5624;MC=SO:0001583|missense_variant;ORIGIN=1
2	127428485	662	G	A	.	.	AF_EXAC=0.00002;ALLELEID=15701;CLNDISDB=MONDO:MONDO:0008316,MedGen:C2674321,OMIM:176860|MONDO:MONDO:0012860,MedGen:C2676759,OMIM:612304;CLNDN=Thrombophilia,_hereditary,_due_to_protein_C_deficiency,_autosomal_dominant|Thrombophilia,_hereditary,_due_to_protein_C_deficiency,_autosomal_recessive;CLNHGVS=NC_000002.12:g.127428485G>A;CLNREVSTAT=criteria_provided,_single_submitter;CLNSIG=Pathogenic;CLNVC…
2	127428560	666	G	A	.	.	ALLELEID=15705;CLNDISDB=MONDO:MONDO:0008316,MedGen:C2674321,OMIM:176860|MONDO:MONDO:0012860,MedGen:C2676759,OMIM:612304;CLNDN=Thrombophilia,_hereditary,_due_to_protein_C_deficiency,_autosomal_dominant|Thrombophilia,_hereditary,_due_to_protein_C_deficiency,_autosomal_recessive;CLNHGVS=NC_000002.12:g.127428560G>A;CLNREVSTAT=criteria_provided,_single_submitter;CLNSIG=Pathogenic;CLNVC=single_nucleoti…
2	127428575	677	G	A	.	.	ALLELEID=15716;CLNDISDB=MONDO:MONDO:0008316,MedGen:C2674321,OMIM:176860;CLNDN=Thrombophilia,_hereditary,_due_to_protein_C_deficiency,_autosomal_dominant;CLNHGVS=NC_000002.12:g.127428575G>A;CLNREVSTAT=no_assertion_criteria_provided;CLNSIG=Pathogenic;CLNVC=single_nucleotide_variant;CLNVCSO=SO:0001483;CLNVI=OMIM_Allelic_Variant:612283.0022;GENEINFO=PROC:5624;MC=SO:0001583|missense_variant;ORIGIN=1;R…
2	127428602	656	C	T	.	.	AF_EXAC=0.00001;ALLELEID=15695;CLNDISDB=MONDO:MONDO:0008316,MedGen:C2674321,OMIM:176860;CLNDN=Thrombophilia,_hereditary,_due_to_protein_C_deficiency,_autosomal_dominant;CLNHGVS=NC_000002.12:g.127428602C>T;CLNREVSTAT=no_assertion_criteria_provided;CLNSIG=Pathogenic;CLNVC=single_nucleotide_variant;CLNVCSO=SO:0001483;CLNVI=OMIM_Allelic_Variant:612283.0001;GENEINFO=PROC:5624;MC=SO:0001587|nonsense;OR…
2	127428766	407370	T	TG	.	.	ALLELEID=391596;CLNDISDB=MONDO:MONDO:0008316,MedGen:C2674321,OMIM:176860;CLNDN=Thrombophilia,_hereditary,_due_to_protein_C_deficiency,_autosomal_dominant;CLNHGVS=NC_000002.12:g.127428772dup;CLNREVSTAT=criteria_provided,_single_submitter;CLNSIG=Pathogenic;CLNVC=Duplication;CLNVCSO=SO:1000035;GENEINFO=PROC:5624;MC=SO:0001589|frameshift_variant;ORIGIN=1;RS=1333329860
2	127428892	657	G	C	.	.	ALLELEID=15696;CLNDISDB=MONDO:MONDO:0008316,MedGen:C2674321,OMIM:176860;CLNDN=Thrombophilia,_hereditary,_due_to_protein_C_deficiency,_autosomal_dominant;CLNHGVS=NC_000002.12:g.127428892G>C;CLNREVSTAT=no_assertion_criteria_provided;CLNSIG=Pathogenic;CLNVC=single_nucleotide_variant;CLNVCSO=SO:0001483;CLNVI=OMIM_Allelic_Variant:612283.0002|UniProtKB_(protein):P04070#VAR_006709;GENEINFO=PROC:5624;MC=…
2	148462616	88896	GT	G	.	.	ALLELEID=94455;CLNDISDB=MONDO:MONDO:0007974,MedGen:C1969562,OMIM:156200;CLNDN=Mental_retardation,_autosomal_dominant_1;CLNHGVS=NC_000002.12:g.148462618del;CLNREVSTAT=no_assertion_criteria_provided;CLNSIG=Pathogenic;CLNVC=Deletion;CLNVCSO=SO:0000159;CLNVI=OMIM_Allelic_Variant:611472.0003;GENEINFO=MBD5:55777;MC=SO:0001589|frameshift_variant;ORIGIN=1;RS=398122412
2	148463858	198890	TCATAAAAG	T	.	.	ALLELEID=196050;CLNDISDB=MONDO:MONDO:0007974,MedGen:C1969562,OMIM:156200|MedGen:CN517202;CLNDN=Mental_retardation,_autosomal_dominant_1|not_provided;CLNHGVS=NC_000002.12:g.148463862_148463869del;CLNREVSTAT=criteria_provided,_single_submitter;CLNSIG=Pathogenic;CLNVC=Deletion;CLNVCSO=SO:0000159;GENEINFO=MBD5:55777;MC=SO:0001589|frameshift_variant;ORIGIN=1;RS=794727928
2	148463900	536672	CA	C	.	.	ALLELEID=516463;CLNDISDB=MONDO:MONDO:0007974,MedGen:C1969562,OMIM:156200;CLNDN=Mental_retardation,_autosomal_dominant_1;CLNHGVS=NC_000002.12:g.148463901del;CLNREVSTAT=criteria_provided,_single_submitter;CLNSIG=Pathogenic;CLNVC=Deletion;CLNVCSO=SO:0000159;GENEINFO=MBD5:55777;MC=SO:0001589|frameshift_variant;ORIGIN=1;RS=1553517984
2	148463920	536667	G	A	.	.	ALLELEID=516447;CLNDISDB=MONDO:MONDO:0007974,MedGen:C1969562,OMIM:156200;CLNDN=Mental_retardation,_autosomal_dominant_1;CLNHGVS=NC_000002.12:g.148463920G>A;CLNREVSTAT=criteria_provided,_single_submitter;CLNSIG=Pathogenic;CLNVC=single_nucleotide_variant;CLNVCSO=SO:0001483;GENEINFO=MBD5:55777;MC=SO:0001575|splice_donor_variant;ORIGIN=1;RS=1553517991
2	148468383	267726	C	G	.	.	ALLELEID=262998;CLNDISDB=MONDO:MONDO:0007974,MedGen:C1969562,OMIM:156200|MedGen:CN517202;CLNDN=Mental_retardation,_autosomal_dominant_1|not_provided;CLNHGVS=NC_000002.12:g.148468383C>G;CLNREVSTAT=criteria_provided,_single_submitter;CLNSIG=Pathogenic;CLNVC=single_nucleotide_variant;CLNVCSO=SO:0001483;GENEINFO=MBD5:55777;MC=SO:0001587|nonsense;ORIGIN=1;RS=886041003
2	148468639	841779	TG	T	.	.	ALLELEID=824786;CLNDISDB=MONDO:MONDO:0007974,MedGen:C1969562,OMIM:156200;CLNDN=Mental_retardation,_autosomal_dominant_1;CLNHGVS=NC_000002.12:g.148468641del;CLNREVSTAT=criteria_provided,_single_submitter;CLNSIG=Pathogenic;CLNVC=Deletion;CLNVCSO=SO:0000159;GENEINFO=MBD5:55777;MC=SO:0001589|frameshift_variant;ORIGIN=1
2	148468668	812175	AC	A	.	.	ALLELEID=800682;CLNDISDB=MONDO:MONDO:0007974,MedGen:C1969562,OMIM:156200;CLNDN=Mental_retardation,_autosomal_dominant_1;CLNHGVS=NC_000002.12:g.148468671del;CLNREVSTAT=criteria_provided,_single_submitter;CLNSIG=Pathogenic;CLNVC=Deletion;CLNVCSO=SO:0000159;GENEINFO=MBD5:55777;MC=SO:0001589|frameshift_variant;ORIGIN=16
2	148468829	206110	AAT	A	.	.	ALLELEID=201190;CLNDISDB=MONDO:MONDO:0007974,MedGen:C1969562,OMIM:156200|MedGen:CN517202;CLNDN=Mental_retardation,_autosomal_dominant_1|not_provided;CLNHGVS=NC_000002.12:g.148468831_148468832TA[1];CLNREVSTAT=criteria_provided,_single_submitter;CLNSIG=Pathogenic;CLNVC=Microsatellite;CLNVCSO=SO:0000289;GENEINFO=MBD5:55777;MC=SO:0001589|frameshift_variant;ORIGIN=1;RS=796052719
2	148468939	665197	AC	A	.	.	ALLELEID=628469;CLNDISDB=MONDO:MONDO:0007974,MedGen:C1969562,OMIM:156200;CLNDN=Mental_retardation,_autosomal_dominant_1;CLNHGVS=NC_000002.12:g.148468943del;CLNREVSTAT=criteria_provided,_single_submitter;CLNSIG=Pathogenic;CLNVC=Deletion;CLNVCSO=SO:0000159;GENEINFO=MBD5:55777;MC=SO:0001589|frameshift_variant;ORIGIN=1
2	148468966	536668	A	AC	.	.	ALLELEID=516455;CLNDISDB=MONDO:MONDO:0007974,MedGen:C1969562,OMIM:156200;CLNDN=Mental_retardation,_autosomal_dominant_1;CLNHGVS=NC_000002.12:g.148468968dup;CLNREVSTAT=criteria_provided,_single_submitter;CLNSIG=Pathogenic;CLNVC=Duplication;CLNVCSO=SO:1000035;GENEINFO=MBD5:55777;MC=SO:0001589|frameshift_variant;ORIGIN=1;RS=1553518511
2	148470238	406455	CACTA	C	.	.	ALLELEID=391514;CLNDISDB=MONDO:MONDO:0007974,MedGen:C1969562,OMIM:156200;CLNDN=Mental_retardation,_autosomal_dominant_1;CLNHGVS=NC_000002.12:g.148470242_148470245del;CLNREVSTAT=criteria_provided,_single_submitter;CLNSIG=Pathogenic;CLNVC=Deletion;CLNVCSO=SO:0000159;GENEINFO=MBD5:55777;MC=SO:0001589|frameshift_variant;ORIGIN=1;RS=1060501153
2	148470262	536673	TC	T	.	.	ALLELEID=516474;CLNDISDB=MONDO:MONDO:0007974,MedGen:C1969562,OMIM:156200;CLNDN=Mental_retardation,_autosomal_dominant_1;CLNHGVS=NC_000002.12:g.148470264del;CLNREVSTAT=criteria_provided,_single_submitter;CLNSIG=Pathogenic;CLNVC=Deletion;CLNVCSO=SO:0000159;GENEINFO=MBD5:55777;MC=SO:0001589|frameshift_variant;ORIGIN=1;RS=1553518752
2	148483176	576080	CATCTGTTCTTCAAGATGGCGTCATAGTCACCACTGCAGCTGGAAACCCACTGCAGAGTCAGCTACCCATTGGGAGTGATTTT	C	.	.	ALLELEID=557530;CLNDISDB=MONDO:MONDO:0007974,MedGen:C1969562,OMIM:156200;CLNDN=Mental_retardation,_autosomal_dominant_1;CLNHGVS=NC_000002.12:g.148483177_148483258del;CLNREVSTAT=criteria_provided,_single_submitter;CLNSIG=Pathogenic;CLNVC=Deletion;CLNVCSO=SO:0000159;GENEINFO=MBD5:55777;MC=SO:0001589|frameshift_variant;ORIGIN=1;RS=1559094754
2	148483221	468775	AC	A	.	.	ALLELEID=448753;CLNDISDB=MONDO:MONDO:0007974,MedGen:C1969562,OMIM:156200;CLNDN=Mental_retardation,_autosomal_dominant_1;CLNHGVS=NC_000002.12:g.148483224del;CLNREVSTAT=criteria_provided,_single_submitter;CLNSIG=Pathogenic;CLNVC=Deletion;CLNVCSO=SO:0000159;GENEINFO=MBD5:55777;MC=SO:0001589|frameshift_variant;ORIGIN=1;RS=1553519853
2	148490566	561057	C	A	.	.	ALLELEID=552052;CLNDISDB=MONDO:MONDO:0007974,MedGen:C1969562,OMIM:156200;CLNDN=Mental_retardation,_autosomal_dominant_1;CLNHGVS=NC_000002.12:g.148490566C>A;CLNREVSTAT=criteria_provided,_single_submitter;CLNSIG=Pathogenic;CLNVC=single_nucleotide_variant;CLNVCSO=SO:0001483;GENEINFO=MBD5:55777;MC=SO:0001587|nonsense;ORIGIN=32;RS=1559099927
2	148512905	406452	AC	A	.	.	ALLELEID=391608;CLNDISDB=MONDO:MONDO:0007974,MedGen:C1969562,OMIM:156200;CLNDN=Mental_retardation,_autosomal_dominant_1;CLNHGVS=NC_000002.12:g.148512911del;CLNREVSTAT=criteria_provided,_single_submitter;CLNSIG=Pathogenic;CLNVC=Deletion;CLNVCSO=SO:0000159;GENEINFO=MBD5:55777;MC=SO:0001589|frameshift_variant;ORIGIN=1;RS=1060501151
2	165370147	377394	G	T	.	.	ALLELEID=364279;CLNDISDB=MedGen:CN240835;CLNDN=Mental_retardation,_autosomal_dominant;CLNHGVS=NC_000002.12:g.165370147G>T;CLNREVSTAT=no_assertion_criteria_provided;CLNSIG=Pathogenic;CLNVC=single_nucleotide_variant;CLNVCSO=SO:0001483;GENEINFO=SCN2A:6326;MC=SO:0001587|nonsense;ORIGIN=32;RS=1057519617
2	165991541	496124	G	A	.	.	AF_EXAC=0.00001;AF_TGP=0.00020;ALLELEID=486898;CLNDISDB=MedGen:CN240682|MedGen:CN517202;CLNDN=Autosomal_dominant_epilepsy|not_provided;CLNHGVS=NC_000002.12:g.165991541G>A;CLNREVSTAT=criteria_provided,_multiple_submitters,_no_conflicts;CLNSIG=Pathogenic;CLNVC=single_nucleotide_variant;CLNVCSO=SO:0001483;GENEINFO=SCN1A:6323|LOC102724058:102724058;MC=SO:0001587|nonsense,SO:0001619|non-coding_transcr…
2	166039436	93639	C	T	.	.	ALLELEID=99543;CLNDISDB=MONDO:MONDO:0016021,MedGen:C4552072,Orphanet:ORPHA1934|MedGen:CN240682|MedGen:CN517202;CLNDN=Early_infantile_epileptic_encephalopathy|Autosomal_dominant_epilepsy|not_provided;CLNHGVS=NC_000002.12:g.166039436C>T;CLNREVSTAT=criteria_provided,_multiple_submitters,_no_conflicts;CLNSIG=Pathogenic;CLNVC=single_nucleotide_variant;CLNVCSO=SO:0001483;CLNVI=HGMD:CM117761|UniProtKB_(…
2	202530945	425875	CA	C	.	.	ALLELEID=414244;CLNDISDB=MedGen:C3887658,OMIM:265450,Orphanet:ORPHA31837;CLNDN=Pulmonary_venoocclusive_disease_1,_autosomal_dominant;CLNHGVS=NC_000002.12:g.202530946del;CLNREVSTAT=no_assertion_criteria_provided;CLNSIG=Pathogenic;CLNVC=Deletion;CLNVCSO=SO:0000159;GENEINFO=BMPR2:659;MC=SO:0001587|nonsense;ORIGIN=1;RS=1085307300
2	202542432	409813	G	A	.	.	ALLELEID=392288;CLNDISDB=Human_Phenotype_Ontology:HP:0002092,MedGen:C2973725,Orphanet:ORPHA182090|MedGen:C3887658,OMIM:265450,Orphanet:ORPHA31837|MedGen:C4552070,OMIM:178600,SNOMED_CT:26174007;CLNDN=Pulmonary_arterial_hypertension|Pulmonary_venoocclusive_disease_1,_autosomal_dominant|Primary_pulmonary_hypertension;CLNHGVS=NC_000002.12:g.202542432G>A;CLNREVSTAT=criteria_provided,_multiple_submitte…
2	202556360	8796	C	T	.	.	ALLELEID=23835;CLNDISDB=Human_Phenotype_Ontology:HP:0002092,MedGen:C2973725,Orphanet:ORPHA182090|MedGen:C3887658,OMIM:265450,Orphanet:ORPHA31837|MedGen:C4552070,OMIM:178600,SNOMED_CT:26174007;CLNDN=Pulmonary_arterial_hypertension|Pulmonary_venoocclusive_disease_1,_autosomal_dominant|Primary_pulmonary_hypertension;CLNHGVS=NC_000002.12:g.202556360C>T;CLNREVSTAT=criteria_provided,_multiple_submitter…
2	227007577	599086	AG	A	.	.	ALLELEID=590242;CLNDISDB=MONDO:MONDO:0007086,MedGen:C4746547,OMIM:104200,Orphanet:ORPHA88918;CLNDN=Alport_syndrome_3,_autosomal_dominant;CLNHGVS=NC_000002.12:g.227007578del;CLNREVSTAT=no_assertion_criteria_provided;CLNSIG=Pathogenic;CLNVC=Deletion;CLNVCSO=SO:0000159;GENEINFO=COL4A4:1286;MC=SO:0001589|frameshift_variant;ORIGIN=1;RS=1559394354
2	227008195	829937	GGCCA	G	.	.	ALLELEID=818183;CLNDISDB=MONDO:MONDO:0007086,MedGen:C4746547,OMIM:104200,Orphanet:ORPHA88918;CLNDN=Alport_syndrome_3,_autosomal_dominant;CLNHGVS=NC_000002.12:g.227008197_227008200CCAG[1];CLNREVSTAT=no_assertion_criteria_provided;CLNSIG=Pathogenic;CLNVC=Microsatellite;CLNVCSO=SO:0000289;GENEINFO=COL4A4:1286;MC=SO:0001589|frameshift_variant;ORIGIN=1
2	227010313	829920	C	T	.	.	ALLELEID=818185;CLNDISDB=MONDO:MONDO:0007086,MedGen:C4746547,OMIM:104200,Orphanet:ORPHA88918;CLNDN=Alport_syndrome_3,_autosomal_dominant;CLNHGVS=NC_000002.12:g.227010313C>T;CLNREVSTAT=no_assertion_criteria_provided;CLNSIG=Pathogenic;CLNVC=single_nucleotide_variant;CLNVCSO=SO:0001483;GENEINFO=COL4A4:1286;MC=SO:0001583|missense_variant;ORIGIN=1
2	227010371	635509	C	CCAGA	.	.	ALLELEID=623255;CLNDISDB=MONDO:MONDO:0007086,MedGen:C4746547,OMIM:104200,Orphanet:ORPHA88918;CLNDN=Alport_syndrome_3,_autosomal_dominant;CLNHGVS=NC_000002.12:g.227010372_227010375dup;CLNREVSTAT=no_assertion_criteria_provided;CLNSIG=Pathogenic;CLNVC=Duplication;CLNVCSO=SO:1000035;GENEINFO=COL4A4:1286;MC=SO:0001589|frameshift_variant;ORIGIN=1
2	227022135	17407	G	A	.	.	AF_EXAC=0.00002;ALLELEID=32446;CLNDISDB=MONDO:MONDO:0007086,MedGen:C4746547,OMIM:104200,Orphanet:ORPHA88918|MONDO:MONDO:0008762,MedGen:C4746745,OMIM:203780,Orphanet:ORPHA88919|MedGen:CN517202;CLNDN=Alport_syndrome_3,_autosomal_dominant|Alport_syndrome,_autosomal_recessive|not_provided;CLNHGVS=NC_000002.12:g.227022135G>A;CLNREVSTAT=criteria_provided,_single_submitter;CLNSIG=Pathogenic;CLNVC=single…
2	227030581	522537	C	CT	.	.	ALLELEID=513032;CLNDISDB=MONDO:MONDO:0007086,MedGen:C4746547,OMIM:104200,Orphanet:ORPHA88918;CLNDN=Alport_syndrome_3,_autosomal_dominant;CLNHGVS=NC_000002.12:g.227030582dup;CLNREVSTAT=no_assertion_criteria_provided;CLNSIG=Pathogenic;CLNVC=Duplication;CLNVCSO=SO:1000035;GENEINFO=COL4A4:1286;MC=SO:0001589|frameshift_variant;ORIGIN=1;RS=1553625684
2	227051159	522543	C	G	.	.	ALLELEID=513035;CLNDISDB=MONDO:MONDO:0007086,MedGen:C4746547,OMIM:104200,Orphanet:ORPHA88918;CLNDN=Alport_syndrome_3,_autosomal_dominant;CLNHGVS=NC_000002.12:g.227051159C>G;CLNREVSTAT=no_assertion_criteria_provided;CLNSIG=Pathogenic;CLNVC=single_nucleotide_variant;CLNVCSO=SO:0001483;GENEINFO=COL4A4:1286;MC=SO:0001574|splice_acceptor_variant;ORIGIN=1;RS=1553639043
2	227052395	550472	C	T	.	.	ALLELEID=542043;CLNDISDB=MONDO:MONDO:0007086,MedGen:C4746547,OMIM:104200,Orphanet:ORPHA88918|MONDO:MONDO:0008762,MedGen:C4746745,OMIM:203780,Orphanet:ORPHA88919|MedGen:CN517202;CLNDN=Alport_syndrome_3,_autosomal_dominant|Alport_syndrome,_autosomal_recessive|not_provided;CLNHGVS=NC_000002.12:g.227052395C>T;CLNREVSTAT=criteria_provided,_multiple_submitters,_no_conflicts;CLNSIG=Pathogenic/Likely_pat…
2	227059616	635547	AC	A	.	.	ALLELEID=623257;CLNDISDB=MONDO:MONDO:0007086,MedGen:C4746547,OMIM:104200,Orphanet:ORPHA88918;CLNDN=Alport_syndrome_3,_autosomal_dominant;CLNHGVS=NC_000002.12:g.227059617del;CLNREVSTAT=no_assertion_criteria_provided;CLNSIG=Pathogenic;CLNVC=Deletion;CLNVCSO=SO:0000159;GENEINFO=COL4A4:1286;MC=SO:0001589|frameshift_variant;ORIGIN=1
2	227089937	635494	TC	T	.	.	ALLELEID=623258;CLNDISDB=MONDO:MONDO:0007086,MedGen:C4746547,OMIM:104200,Orphanet:ORPHA88918;CLNDN=Alport_syndrome_3,_autosomal_dominant;CLNHGVS=NC_000002.12:g.227089940del;CLNREVSTAT=no_assertion_criteria_provided;CLNSIG=Pathogenic;CLNVC=Deletion;CLNVCSO=SO:0000159;GENEINFO=COL4A4:1286;MC=SO:0001589|frameshift_variant;ORIGIN=1
2	227094121	242441	TTACCACTTGATCCTGGGAGGCCCTGCAGGCCTGGTGCTCCAGGCAAGCCAGG	T	.	.	ALLELEID=223748;CLNDISDB=MONDO:MONDO:0007086,MedGen:C4746547,OMIM:104200,Orphanet:ORPHA88918|MONDO:MONDO:0008762,MedGen:C4746745,OMIM:203780,Orphanet:ORPHA88919;CLNDN=Alport_syndrome_3,_autosomal_dominant|Alport_syndrome,_autosomal_recessive;CLNHGVS=NC_000002.12:g.227094123_227094174del;CLNREVSTAT=criteria_provided,_single_submitter;CLNSIG=Pathogenic;CLNVC=Deletion;CLNVCSO=SO:0000159;GENEINFO=COL…
2	227094256	599148	GGAAATCCTTGTGGCCCA	G	.	.	ALLELEID=590254;CLNDISDB=MONDO:MONDO:0007086,MedGen:C4746547,OMIM:104200,Orphanet:ORPHA88918;CLNDN=Alport_syndrome_3,_autosomal_dominant;CLNHGVS=NC_000002.12:g.227094258_227094274del;CLNREVSTAT=no_assertion_criteria_provided;CLNSIG=Pathogenic;CLNVC=Deletion;CLNVCSO=SO:0000159;GENEINFO=COL4A4:1286;MC=SO:0001589|frameshift_variant;ORIGIN=1;RS=1559606445
2	227094272	635526	CA	C	.	.	ALLELEID=623259;CLNDISDB=MONDO:MONDO:0007086,MedGen:C4746547,OMIM:104200,Orphanet:ORPHA88918|MedGen:CN517202;CLNDN=Alport_syndrome_3,_autosomal_dominant|not_provided;CLNHGVS=NC_000002.12:g.227094273del;CLNREVSTAT=criteria_provided,_single_submitter;CLNSIG=Pathogenic;CLNVC=Deletion;CLNVCSO=SO:0000159;GENEINFO=COL4A4:1286;MC=SO:0001589|frameshift_variant;ORIGIN=1
2	227108843	830016	G	GGACGC	.	.	ALLELEID=818193;CLNDISDB=MONDO:MONDO:0007086,MedGen:C4746547,OMIM:104200,Orphanet:ORPHA88918;CLNDN=Alport_syndrome_3,_autosomal_dominant;CLNHGVS=NC_000002.12:g.227108844_227108848dup;CLNREVSTAT=no_assertion_criteria_provided;CLNSIG=Pathogenic;CLNVC=Duplication;CLNVCSO=SO:1000035;GENEINFO=COL4A4:1286;MC=SO:0001589|frameshift_variant;ORIGIN=1
2	227109286	812583	C	A	.	.	ALLELEID=800832;CLNDISDB=MONDO:MONDO:0007086,MedGen:C4746547,OMIM:104200,Orphanet:ORPHA88918|MedGen:CN517202;CLNDN=Alport_syndrome_3,_autosomal_dominant|not_provided;CLNHGVS=NC_000002.12:g.227109286C>A;CLNREVSTAT=criteria_provided,_single_submitter;CLNSIG=Pathogenic;CLNVC=single_nucleotide_variant;CLNVCSO=SO:0001483;GENEINFO=COL4A4:1286;MC=SO:0001587|nonsense;ORIGIN=1
2	227140159	829857	AC	TACATCA	.	.	ALLELEID=818194;CLNDISDB=MONDO:MONDO:0007086,MedGen:C4746547,OMIM:104200,Orphanet:ORPHA88918;CLNDN=Alport_syndrome_3,_autosomal_dominant;CLNHGVS=NC_000002.12:g.227140159_227140160delinsTACATCA;CLNREVSTAT=no_assertion_criteria_provided;CLNSIG=Pathogenic;CLNVC=Indel;CLNVCSO=SO:1000032;GENEINFO=COL4A4:1286;MC=SO:0001575|splice_donor_variant;ORIGIN=1
2	227238022	829844	A	T	.	.	ALLELEID=818195;CLNDISDB=MONDO:MONDO:0007086,MedGen:C4746547,OMIM:104200,Orphanet:ORPHA88918;CLNDN=Alport_syndrome_3,_autosomal_dominant;CLNHGVS=NC_000002.12:g.227238022A>T;CLNREVSTAT=no_assertion_criteria_provided;CLNSIG=Pathogenic;CLNVC=single_nucleotide_variant;CLNVCSO=SO:0001483;GENEINFO=COL4A3:1285|MFF-DT:654841;MC=SO:0001587|nonsense;ORIGIN=1
2	227246688	558496	G	T	.	.	ALLELEID=542010;CLNDISDB=MONDO:MONDO:0007086,MedGen:C4746547,OMIM:104200,Orphanet:ORPHA88918|MONDO:MONDO:0007709,MedGen:C0241908,OMIM:141200,SNOMED_CT:236421001|MONDO:MONDO:0008762,MedGen:C4746745,OMIM:203780,Orphanet:ORPHA88919;CLNDN=Alport_syndrome_3,_autosomal_dominant|Benign_familial_hematuria|Alport_syndrome,_autosomal_recessive;CLNHGVS=NC_000002.12:g.227246688G>T;CLNREVSTAT=criteria_provide…
2	227257613	224786	G	C	.	.	ALLELEID=226605;CLNDISDB=MONDO:MONDO:0007086,MedGen:C4746547,OMIM:104200,Orphanet:ORPHA88918;CLNDN=Alport_syndrome_3,_autosomal_dominant;CLNHGVS=NC_000002.12:g.227257613G>C;CLNREVSTAT=criteria_provided,_single_submitter;CLNSIG=Pathogenic;CLNVC=single_nucleotide_variant;CLNVCSO=SO:0001483;GENEINFO=COL4A3:1285|MFF-DT:654841;MC=SO:0001583|missense_variant;ORIGIN=4;RS=1057519376
2	227269908	829845	A	C	.	.	ALLELEID=818201;CLNDISDB=MONDO:MONDO:0007086,MedGen:C4746547,OMIM:104200,Orphanet:ORPHA88918;CLNDN=Alport_syndrome_3,_autosomal_dominant;CLNHGVS=NC_000002.12:g.227269908A>C;CLNREVSTAT=no_assertion_criteria_provided;CLNSIG=Pathogenic;CLNVC=single_nucleotide_variant;CLNVCSO=SO:0001483;GENEINFO=COL4A3:1285|MFF-DT:654841;MC=SO:0001574|splice_acceptor_variant;ORIGIN=1
2	227269964	830011	G	A	.	.	ALLELEID=818202;CLNDISDB=MONDO:MONDO:0007086,MedGen:C4746547,OMIM:104200,Orphanet:ORPHA88918;CLNDN=Alport_syndrome_3,_autosomal_dominant;CLNHGVS=NC_000002.12:g.227269964G>A;CLNREVSTAT=no_assertion_criteria_provided;CLNSIG=Pathogenic;CLNVC=single_nucleotide_variant;CLNVCSO=SO:0001483;GENEINFO=COL4A3:1285|MFF-DT:654841;MC=SO:0001583|missense_variant;ORIGIN=1
2	227273021	807567	G	A	.	.	ALLELEID=798504;CLNDISDB=MONDO:MONDO:0007086,MedGen:C4746547,OMIM:104200,Orphanet:ORPHA88918|MONDO:MONDO:0008762,MedGen:C4746745,OMIM:203780,Orphanet:ORPHA88919;CLNDN=Alport_syndrome_3,_autosomal_dominant|Alport_syndrome,_autosomal_recessive;CLNHGVS=NC_000002.12:g.227273021G>A;CLNREVSTAT=criteria_provided,_single_submitter;CLNSIG=Pathogenic;CLNVC=single_nucleotide_variant;CLNVCSO=SO:0001483;GENEI…
2	227277511	369964	G	A	.	.	AF_ESP=0.00017;AF_EXAC=0.00016;ALLELEID=354162;CLNDISDB=MONDO:MONDO:0007086,MedGen:C4746547,OMIM:104200,Orphanet:ORPHA88918|MedGen:CN169374;CLNDN=Alport_syndrome_3,_autosomal_dominant|not_specified;CLNHGVS=NC_000002.12:g.227277511G>A;CLNREVSTAT=criteria_provided,_single_submitter;CLNSIG=Pathogenic;CLNVC=single_nucleotide_variant;CLNVCSO=SO:0001483;CLNVI=ARUP_Laboratories,_Molecular_Genetics_and_G…
2	227279826	635447	TG	T	.	.	ALLELEID=623265;CLNDISDB=MONDO:MONDO:0007086,MedGen:C4746547,OMIM:104200,Orphanet:ORPHA88918;CLNDN=Alport_syndrome_3,_autosomal_dominant;CLNHGVS=NC_000002.12:g.227279829del;CLNREVSTAT=no_assertion_criteria_provided;CLNSIG=Pathogenic;CLNVC=Deletion;CLNVCSO=SO:0000159;GENEINFO=COL4A3:1285|MFF-DT:654841;MC=SO:0001589|frameshift_variant;ORIGIN=1
2	227280587	397514	C	T	.	.	ALLELEID=384400;CLNDISDB=MONDO:MONDO:0007086,MedGen:C4746547,OMIM:104200,Orphanet:ORPHA88918|MONDO:MONDO:0007709,MedGen:C0241908,OMIM:141200,SNOMED_CT:236421001|MONDO:MONDO:0008762,MedGen:C4746745,OMIM:203780,Orphanet:ORPHA88919;CLNDN=Alport_syndrome_3,_autosomal_dominant|Benign_familial_hematuria|Alport_syndrome,_autosomal_recessive;CLNHGVS=NC_000002.12:g.227280587C>T;CLNREVSTAT=criteria_provide…
2	227290028	829933	AATCCTGGAGAACCAGGACTGCGTGGT	A	.	.	ALLELEID=818207;CLNDISDB=MONDO:MONDO:0007086,MedGen:C4746547,OMIM:104200,Orphanet:ORPHA88918;CLNDN=Alport_syndrome_3,_autosomal_dominant;CLNHGVS=NC_000002.12:g.227290031_227290056del;CLNREVSTAT=no_assertion_criteria_provided;CLNSIG=Pathogenic;CLNVC=Deletion;CLNVCSO=SO:0000159;GENEINFO=COL4A3:1285|MFF-DT:654841;MC=SO:0001589|frameshift_variant;ORIGIN=1
2	227290785	554110	C	T	.	.	ALLELEID=542038;CLNDISDB=MONDO:MONDO:0007086,MedGen:C4746547,OMIM:104200,Orphanet:ORPHA88918|MONDO:MONDO:0008762,MedGen:C4746745,OMIM:203780,Orphanet:ORPHA88919;CLNDN=Alport_syndrome_3,_autosomal_dominant|Alport_syndrome,_autosomal_recessive;CLNHGVS=NC_000002.12:g.227290785C>T;CLNREVSTAT=criteria_provided,_multiple_submitters,_no_conflicts;CLNSIG=Pathogenic;CLNVC=single_nucleotide_variant;CLNVCSO…
2	227293210	599139	G	A	.	.	ALLELEID=590267;CLNDISDB=MONDO:MONDO:0007086,MedGen:C4746547,OMIM:104200,Orphanet:ORPHA88918;CLNDN=Alport_syndrome_3,_autosomal_dominant;CLNHGVS=NC_000002.12:g.227293210G>A;CLNREVSTAT=no_assertion_criteria_provided;CLNSIG=Pathogenic;CLNVC=single_nucleotide_variant;CLNVCSO=SO:0001483;GENEINFO=COL4A3:1285|MFF-DT:654841;MC=SO:0001583|missense_variant;ORIGIN=1;RS=1559909384
2	227293218	369965	GGAAA	G	.	.	ALLELEID=354164;CLNDISDB=MONDO:MONDO:0007086,MedGen:C4746547,OMIM:104200,Orphanet:ORPHA88918;CLNDN=Alport_syndrome_3,_autosomal_dominant;CLNHGVS=NC_000002.12:g.227293220_227293223AAAG[1];CLNREVSTAT=no_assertion_criteria_provided;CLNSIG=Pathogenic;CLNVC=Microsatellite;CLNVCSO=SO:0000289;GENEINFO=COL4A3:1285|MFF-DT:654841;MC=SO:0001589|frameshift_variant;ORIGIN=1;RS=1057516204
2	227293246	635506	G	A	.	.	ALLELEID=623266;CLNDISDB=MONDO:MONDO:0007086,MedGen:C4746547,OMIM:104200,Orphanet:ORPHA88918;CLNDN=Alport_syndrome_3,_autosomal_dominant;CLNHGVS=NC_000002.12:g.227293246G>A;CLNREVSTAT=no_assertion_criteria_provided;CLNSIG=Pathogenic;CLNVC=single_nucleotide_variant;CLNVCSO=SO:0001483;GENEINFO=COL4A3:1285|MFF-DT:654841;MC=SO:0001583|missense_variant;ORIGIN=1
2	227293286	553803	CCCTGGAAGT	C	.	.	ALLELEID=541999;CLNDISDB=MONDO:MONDO:0007086,MedGen:C4746547,OMIM:104200,Orphanet:ORPHA88918|MONDO:MONDO:0008762,MedGen:C4746745,OMIM:203780,Orphanet:ORPHA88919|MedGen:CN517202;CLNDN=Alport_syndrome_3,_autosomal_dominant|Alport_syndrome,_autosomal_recessive|not_provided;CLNHGVS=NC_000002.12:g.227293292_227293300AAGTCCTGG[1];CLNREVSTAT=criteria_provided,_multiple_submitters,_no_conflicts;CLNSIG=Pa…
2	227295044	17492	G	A	.	.	ALLELEID=32531;CLNDISDB=MONDO:MONDO:0007086,MedGen:C4746547,OMIM:104200,Orphanet:ORPHA88918|MONDO:MONDO:0008762,MedGen:C4746745,OMIM:203780,Orphanet:ORPHA88919|MedGen:CN517202;CLNDN=Alport_syndrome_3,_autosomal_dominant|Alport_syndrome,_autosomal_recessive|not_provided;CLNHGVS=NC_000002.12:g.227295044G>A;CLNREVSTAT=criteria_provided,_multiple_submitters,_no_conflicts;CLNSIG=Pathogenic/Likely_path…
2	227295295	438655	A	AGAG	.	.	ALLELEID=432287;CLNDISDB=Human_Phenotype_Ontology:HP:0000093,MONDO:MONDO:0003634,MedGen:C0033687|Human_Phenotype_Ontology:HP:0002907,MedGen:C0239937|Human_Phenotype_Ontology:HP:0012587,MedGen:C0473237|Human_Phenotype_Ontology:HP:0012594,MedGen:C0730345|MONDO:MONDO:0007086,MedGen:C4746547,OMIM:104200,Orphanet:ORPHA88918|MedGen:CN517202;CLNDN=Proteinuria|Microscopic_hematuria|Macroscopic_hematuria|…
2	227297683	635543	G	A	.	.	ALLELEID=623267;CLNDISDB=MONDO:MONDO:0007086,MedGen:C4746547,OMIM:104200,Orphanet:ORPHA88918;CLNDN=Alport_syndrome_3,_autosomal_dominant;CLNHGVS=NC_000002.12:g.227297683G>A;CLNREVSTAT=no_assertion_criteria_provided;CLNSIG=Pathogenic;CLNVC=single_nucleotide_variant;CLNVCSO=SO:0001483;GENEINFO=COL4A3:1285|MFF-DT:654841;MC=SO:0001583|missense_variant;ORIGIN=1
2	227297687	635508	CA	C	.	.	ALLELEID=623268;CLNDISDB=MONDO:MONDO:0007086,MedGen:C4746547,OMIM:104200,Orphanet:ORPHA88918;CLNDN=Alport_syndrome_3,_autosomal_dominant;CLNHGVS=NC_000002.12:g.227297688del;CLNREVSTAT=no_assertion_criteria_provided;CLNSIG=Pathogenic;CLNVC=Deletion;CLNVCSO=SO:0000159;GENEINFO=COL4A3:1285|MFF-DT:654841;MC=SO:0001589|frameshift_variant;ORIGIN=1
2	227298740	599079	AG	A	.	.	ALLELEID=590268;CLNDISDB=MONDO:MONDO:0007086,MedGen:C4746547,OMIM:104200,Orphanet:ORPHA88918;CLNDN=Alport_syndrome_3,_autosomal_dominant;CLNHGVS=NC_000002.12:g.227298743del;CLNREVSTAT=no_assertion_criteria_provided;CLNSIG=Pathogenic;CLNVC=Deletion;CLNVCSO=SO:0000159;GENEINFO=COL4A3:1285|MFF-DT:654841;MC=SO:0001589|frameshift_variant;ORIGIN=1;RS=1559914770
2	227305066	870362	G	T	.	.	ALLELEID=858531;CLNDISDB=MONDO:MONDO:0007086,MedGen:C4746547,OMIM:104200,Orphanet:ORPHA88918|MONDO:MONDO:0007709,MedGen:C0241908,OMIM:141200,SNOMED_CT:236421001;CLNDN=Alport_syndrome_3,_autosomal_dominant|Benign_familial_hematuria;CLNHGVS=NC_000002.12:g.227305066G>T;CLNREVSTAT=criteria_provided,_single_submitter;CLNSIG=Pathogenic;CLNVC=single_nucleotide_variant;CLNVCSO=SO:0001483;GENEINFO=COL4A3:…
2	227307839	224787	C	T	.	.	AF_EXAC=0.00002;ALLELEID=226606;CLNDISDB=MONDO:MONDO:0007086,MedGen:C4746547,OMIM:104200,Orphanet:ORPHA88918;CLNDN=Alport_syndrome_3,_autosomal_dominant;CLNHGVS=NC_000002.12:g.227307839C>T;CLNREVSTAT=criteria_provided,_single_submitter;CLNSIG=Pathogenic;CLNVC=single_nucleotide_variant;CLNVCSO=SO:0001483;GENEINFO=COL4A3:1285|MFF-DT:654841;MC=SO:0001583|missense_variant;ORIGIN=4;RS=760462252
2	227307898	17484	C	T	.	.	AF_EXAC=0.00001;ALLELEID=32523;CLNDISDB=MONDO:MONDO:0007086,MedGen:C4746547,OMIM:104200,Orphanet:ORPHA88918|MONDO:MONDO:0007709,MedGen:C0241908,OMIM:141200,SNOMED_CT:236421001|MONDO:MONDO:0008762,MedGen:C4746745,OMIM:203780,Orphanet:ORPHA88919|MedGen:CN517202;CLNDN=Alport_syndrome_3,_autosomal_dominant|Benign_familial_hematuria|Alport_syndrome,_autosomal_recessive|not_provided;CLNHGVS=NC_000002.1…
2	227308910	224788	A	T	.	.	ALLELEID=226607;CLNDISDB=MONDO:MONDO:0007086,MedGen:C4746547,OMIM:104200,Orphanet:ORPHA88918;CLNDN=Alport_syndrome_3,_autosomal_dominant;CLNHGVS=NC_000002.12:g.227308910A>T;CLNREVSTAT=criteria_provided,_single_submitter;CLNSIG=Pathogenic;CLNVC=single_nucleotide_variant;CLNVCSO=SO:0001483;GENEINFO=COL4A3:1285|MFF-DT:654841;MC=SO:0001583|missense_variant;ORIGIN=4;RS=1057519377
2	227310822	550931	CT	C	.	.	AF_EXAC=0.00001;ALLELEID=542065;CLNDISDB=MONDO:MONDO:0007086,MedGen:C4746547,OMIM:104200,Orphanet:ORPHA88918|MONDO:MONDO:0008762,MedGen:C4746745,OMIM:203780,Orphanet:ORPHA88919|MedGen:CN517202;CLNDN=Alport_syndrome_3,_autosomal_dominant|Alport_syndrome,_autosomal_recessive|not_provided;CLNHGVS=NC_000002.12:g.227310823del;CLNREVSTAT=criteria_provided,_multiple_submitters,_no_conflicts;CLNSIG=Patho…
2	237361120	94956	C	T	.	.	ALLELEID=100856;CLNDISDB=MONDO:MONDO:0009681,MedGen:CN033863,OMIM:254090|MONDO:MONDO:0024530,MedGen:CN029274,OMIM:158810|MedGen:C4015958|MedGen:CN517202;CLNDN=Ullrich_congenital_muscular_dystrophy_1|Bethlem_myopathy_1|Ullrich_congenital_muscular_dystrophy_1,_autosomal_dominant|not_provided;CLNHGVS=NC_000002.12:g.237361120C>T;CLNREVSTAT=criteria_provided,_multiple_submitters,_no_conflicts;CLNSIG=P…
2	240719814	664959	G	A	.	.	ALLELEID=629704;CLNDISDB=MONDO:MONDO:0012476,MedGen:C1835896,OMIM:610357,Orphanet:ORPHA101010|MONDO:MONDO:0013634,MedGen:C3280168,OMIM:614213|MONDO:MONDO:0013656,MedGen:C3280283,OMIM:614255;CLNDN=Spastic_paraplegia_30,_autosomal_recessive|Hereditary_sensory_and_autonomic_neuropathy_type_IIC|Mental_retardation,_autosomal_dominant_9;CLNHGVS=NC_000002.12:g.240719814G>A;CLNREVSTAT=criteria_provided,_…
2	240740133	576241	G	A	.	.	AF_ESP=0.00008;AF_EXAC=0.00002;ALLELEID=558320;CLNDISDB=MONDO:MONDO:0012476,MedGen:C1835896,OMIM:610357,Orphanet:ORPHA101010|MONDO:MONDO:0013634,MedGen:C3280168,OMIM:614213|MONDO:MONDO:0013656,MedGen:C3280283,OMIM:614255;CLNDN=Spastic_paraplegia_30,_autosomal_recessive|Hereditary_sensory_and_autonomic_neuropathy_type_IIC|Mental_retardation,_autosomal_dominant_9;CLNHGVS=NC_000002.12:g.240740133G>A…
2	240757336	65859	CA	C	.	.	ALLELEID=76767;CLNDISDB=MONDO:MONDO:0012476,MedGen:C1835896,OMIM:610357,Orphanet:ORPHA101010|MONDO:MONDO:0013634,MedGen:C3280168,OMIM:614213|MONDO:MONDO:0013656,MedGen:C3280283,OMIM:614255|MONDO:MONDO:0024309,MedGen:C2752089,OMIM:201300;CLNDN=Spastic_paraplegia_30,_autosomal_recessive|Hereditary_sensory_and_autonomic_neuropathy_type_IIC|Mental_retardation,_autosomal_dominant_9|Hereditary_sensory_…
2	240760759	665003	G	A	.	.	ALLELEID=629727;CLNDISDB=MONDO:MONDO:0012476,MedGen:C1835896,OMIM:610357,Orphanet:ORPHA101010|MONDO:MONDO:0013634,MedGen:C3280168,OMIM:614213|MONDO:MONDO:0013656,MedGen:C3280283,OMIM:614255|MedGen:CN517202;CLNDN=Spastic_paraplegia_30,_autosomal_recessive|Hereditary_sensory_and_autonomic_neuropathy_type_IIC|Mental_retardation,_autosomal_dominant_9|not_provided;CLNHGVS=NC_000002.12:g.240760759G>A;C…
2	240763087	568993	G	A	.	.	AF_EXAC=0.00001;ALLELEID=561233;CLNDISDB=MONDO:MONDO:0012476,MedGen:C1835896,OMIM:610357,Orphanet:ORPHA101010|MONDO:MONDO:0013634,MedGen:C3280168,OMIM:614213|MONDO:MONDO:0013656,MedGen:C3280283,OMIM:614255;CLNDN=Spastic_paraplegia_30,_autosomal_recessive|Hereditary_sensory_and_autonomic_neuropathy_type_IIC|Mental_retardation,_autosomal_dominant_9;CLNHGVS=NC_000002.12:g.240763087G>A;CLNREVSTAT=cri…
2	240775863	162060	G	A	.	.	ALLELEID=171771;CLNDISDB=MONDO:MONDO:0012476,MedGen:C1835896,OMIM:610357,Orphanet:ORPHA101010|MONDO:MONDO:0013634,MedGen:C3280168,OMIM:614213|MONDO:MONDO:0013656,MedGen:C3280283,OMIM:614255|MeSH:D030342,MedGen:C0950123|MedGen:CN517202;CLNDN=Spastic_paraplegia_30,_autosomal_recessive|Hereditary_sensory_and_autonomic_neuropathy_type_IIC|Mental_retardation,_autosomal_dominant_9|Inborn_genetic_diseas…
2	240775889	869126	C	G	.	.	ALLELEID=857367;CLNDISDB=MONDO:MONDO:0013656,MedGen:C3280283,OMIM:614255;CLNDN=Mental_retardation,_autosomal_dominant_9;CLNHGVS=NC_000002.12:g.240775889C>G;CLNREVSTAT=no_assertion_criteria_provided;CLNSIG=Pathogenic;CLNVC=single_nucleotide_variant;CLNVCSO=SO:0001483;CLNVI=OMIM_Allelic_Variant:601255.0017;GENEINFO=KIF1A:547;MC=SO:0001583|missense_variant;ORIGIN=1
2	240775889	418275	C	T	.	.	ALLELEID=405684;CLNDISDB=MONDO:MONDO:0012476,MedGen:C1835896,OMIM:610357,Orphanet:ORPHA101010|MONDO:MONDO:0013634,MedGen:C3280168,OMIM:614213|MONDO:MONDO:0013656,MedGen:C3280283,OMIM:614255|MedGen:CN517202;CLNDN=Spastic_paraplegia_30,_autosomal_recessive|Hereditary_sensory_and_autonomic_neuropathy_type_IIC|Mental_retardation,_autosomal_dominant_9|not_provided;CLNHGVS=NC_000002.12:g.240775889C>T;C…
2	240775895	428604	G	A	.	.	ALLELEID=420290;CLNDISDB=MONDO:MONDO:0013656,MedGen:C3280283,OMIM:614255|MedGen:CN517202;CLNDN=Mental_retardation,_autosomal_dominant_9|not_provided;CLNHGVS=NC_000002.12:g.240775895G>A;CLNREVSTAT=criteria_provided,_multiple_submitters,_no_conflicts;CLNSIG=Pathogenic;CLNVC=single_nucleotide_variant;CLNVCSO=SO:0001483;GENEINFO=KIF1A:547;MC=SO:0001583|missense_variant;ORIGIN=33;RS=1131690804
2	240783087	211298	G	A	.	.	ALLELEID=206978;CLNDISDB=MONDO:MONDO:0012476,MedGen:C1835896,OMIM:610357,Orphanet:ORPHA101010|MONDO:MONDO:0013634,MedGen:C3280168,OMIM:614213|MONDO:MONDO:0013656,MedGen:C3280283,OMIM:614255|MedGen:CN517202;CLNDN=Spastic_paraplegia_30,_autosomal_recessive|Hereditary_sensory_and_autonomic_neuropathy_type_IIC|Mental_retardation,_autosomal_dominant_9|not_provided;CLNHGVS=NC_000002.12:g.240783087G>A;C…
2	240783089	870127	CTTG	C	.	.	ALLELEID=858299;CLNDISDB=MONDO:MONDO:0013656,MedGen:C3280283,OMIM:614255;CLNDN=Mental_retardation,_autosomal_dominant_9;CLNHGVS=NC_000002.12:g.240783090_240783092TTG[1];CLNREVSTAT=no_assertion_criteria_provided;CLNSIG=Pathogenic;CLNVC=Microsatellite;CLNVCSO=SO:0000289;GENEINFO=KIF1A:547;MC=SO:0001822|inframe_deletion;ORIGIN=32
2	240783764	464261	G	A	.	.	ALLELEID=450732;CLNDISDB=MONDO:MONDO:0012476,MedGen:C1835896,OMIM:610357,Orphanet:ORPHA101010|MONDO:MONDO:0013634,MedGen:C3280168,OMIM:614213|MONDO:MONDO:0013656,MedGen:C3280283,OMIM:614255;CLNDN=Spastic_paraplegia_30,_autosomal_recessive|Hereditary_sensory_and_autonomic_neuropathy_type_IIC|Mental_retardation,_autosomal_dominant_9;CLNHGVS=NC_000002.12:g.240783764G>A;CLNREVSTAT=criteria_provided,_…
2	240783776	280500	C	T	.	.	ALLELEID=264094;CLNDISDB=MONDO:MONDO:0012476,MedGen:C1835896,OMIM:610357,Orphanet:ORPHA101010|MONDO:MONDO:0013634,MedGen:C3280168,OMIM:614213|MONDO:MONDO:0013656,MedGen:C3280283,OMIM:614255|MedGen:CN517202;CLNDN=Spastic_paraplegia_30,_autosomal_recessive|Hereditary_sensory_and_autonomic_neuropathy_type_IIC|Mental_retardation,_autosomal_dominant_9|not_provided;CLNHGVS=NC_000002.12:g.240783776C>T;C…
2	240783777	245636	G	A	.	.	ALLELEID=244362;CLNDISDB=MONDO:MONDO:0012476,MedGen:C1835896,OMIM:610357,Orphanet:ORPHA101010|MONDO:MONDO:0013634,MedGen:C3280168,OMIM:614213|MONDO:MONDO:0013656,MedGen:C3280283,OMIM:614255|MONDO:MONDO:0024309,MedGen:C2752089,OMIM:201300|MeSH:D030342,MedGen:C0950123|MedGen:CN517202;CLNDN=Spastic_paraplegia_30,_autosomal_recessive|Hereditary_sensory_and_autonomic_neuropathy_type_IIC|Mental_retarda…
2	240783780	162059	C	T	.	.	ALLELEID=171772;CLNDISDB=MONDO:MONDO:0012476,MedGen:C1835896,OMIM:610357,Orphanet:ORPHA101010|MONDO:MONDO:0013634,MedGen:C3280168,OMIM:614213|MONDO:MONDO:0013656,MedGen:C3280283,OMIM:614255|MedGen:CN517202;CLNDN=Spastic_paraplegia_30,_autosomal_recessive|Hereditary_sensory_and_autonomic_neuropathy_type_IIC|Mental_retardation,_autosomal_dominant_9|not_provided;CLNHGVS=NC_000002.12:g.240783780C>T;C…
2	240785062	208161	C	T	.	.	ALLELEID=204420;CLNDISDB=MONDO:MONDO:0009841,MedGen:C1850055,OMIM:260565,Orphanet:ORPHA2836|MONDO:MONDO:0013656,MedGen:C3280283,OMIM:614255|MedGen:CN517202;CLNDN=PEHO_syndrome|Mental_retardation,_autosomal_dominant_9|not_provided;CLNHGVS=NC_000002.12:g.240785062C>T;CLNREVSTAT=criteria_provided,_multiple_submitters,_no_conflicts;CLNSIG=Pathogenic/Likely_pathogenic;CLNVC=single_nucleotide_variant;C…
2	240785063	208160	G	A	.	.	ALLELEID=204421;CLNDISDB=MONDO:MONDO:0009841,MedGen:C1850055,OMIM:260565,Orphanet:ORPHA2836|MONDO:MONDO:0013656,MedGen:C3280283,OMIM:614255;CLNDN=PEHO_syndrome|Mental_retardation,_autosomal_dominant_9;CLNHGVS=NC_000002.12:g.240785063G>A;CLNREVSTAT=criteria_provided,_multiple_submitters,_no_conflicts;CLNSIG=Pathogenic;CLNVC=single_nucleotide_variant;CLNVCSO=SO:0001483;CLNVI=OMIM_Allelic_Variant:60…
2	240785066	162057	T	G	.	.	ALLELEID=171775;CLNDISDB=MONDO:MONDO:0013656,MedGen:C3280283,OMIM:614255|MedGen:CN517202;CLNDN=Mental_retardation,_autosomal_dominant_9|not_provided;CLNHGVS=NC_000002.12:g.240785066T>G;CLNREVSTAT=criteria_provided,_multiple_submitters,_no_conflicts;CLNSIG=Pathogenic;CLNVC=single_nucleotide_variant;CLNVCSO=SO:0001483;CLNVI=OMIM_Allelic_Variant:601255.0006|UniProtKB_(protein):Q12756#VAR_075480;GENE…
2	240786339	162056	C	G	.	.	ALLELEID=171776;CLNDISDB=MONDO:MONDO:0013656,MedGen:C3280283,OMIM:614255;CLNDN=Mental_retardation,_autosomal_dominant_9;CLNHGVS=NC_000002.12:g.240786339C>G;CLNREVSTAT=no_assertion_criteria_provided;CLNSIG=Pathogenic/Likely_pathogenic;CLNVC=single_nucleotide_variant;CLNVCSO=SO:0001483;CLNVI=OMIM_Allelic_Variant:601255.0008|UniProtKB_(protein):Q12756#VAR_075478;GENEINFO=KIF1A:547;MC=SO:0001583|miss…
2	240786348	449043	C	T	.	.	ALLELEID=443215;CLNDISDB=MONDO:MONDO:0013656,MedGen:C3280283,OMIM:614255|MedGen:CN517202;CLNDN=Mental_retardation,_autosomal_dominant_9|not_provided;CLNHGVS=NC_000002.12:g.240786348C>T;CLNREVSTAT=criteria_provided,_single_submitter;CLNSIG=Pathogenic;CLNVC=single_nucleotide_variant;CLNVCSO=SO:0001483;CLNVI=OMIM_Allelic_Variant:601255.0013;GENEINFO=KIF1A:547;MC=SO:0001583|missense_variant;ORIGIN=1;…
2	240788110	422067	C	T	.	.	ALLELEID=405686;CLNDISDB=MONDO:MONDO:0012476,MedGen:C1835896,OMIM:610357,Orphanet:ORPHA101010|MONDO:MONDO:0013634,MedGen:C3280168,OMIM:614213|MONDO:MONDO:0013656,MedGen:C3280283,OMIM:614255|MedGen:CN517202;CLNDN=Spastic_paraplegia_30,_autosomal_recessive|Hereditary_sensory_and_autonomic_neuropathy_type_IIC|Mental_retardation,_autosomal_dominant_9|not_provided;CLNHGVS=NC_000002.12:g.240788110C>T;C…
2	240788118	30169	G	A	.	.	ALLELEID=39125;CLNDISDB=MONDO:MONDO:0009841,MedGen:C1850055,OMIM:260565,Orphanet:ORPHA2836|MONDO:MONDO:0012476,MedGen:C1835896,OMIM:610357,Orphanet:ORPHA101010|MONDO:MONDO:0013634,MedGen:C3280168,OMIM:614213|MONDO:MONDO:0013656,MedGen:C3280283,OMIM:614255|MedGen:CN517202;CLNDN=PEHO_syndrome|Spastic_paraplegia_30,_autosomal_recessive|Hereditary_sensory_and_autonomic_neuropathy_type_IIC|Mental_reta…
2	240788149	224157	A	C	.	.	ALLELEID=225885;CLNDISDB=MONDO:MONDO:0013656,MedGen:C3280283,OMIM:614255;CLNDN=Mental_retardation,_autosomal_dominant_9;CLNHGVS=NC_000002.12:g.240788149A>C;CLNREVSTAT=criteria_provided,_single_submitter;CLNSIG=Pathogenic;CLNVC=single_nucleotide_variant;CLNVCSO=SO:0001483;GENEINFO=KIF1A:547;MC=SO:0001583|missense_variant;ORIGIN=32;RS=869312711
2	240788208	188057	G	A	.	.	ALLELEID=185949;CLNDISDB=MONDO:MONDO:0012476,MedGen:C1835896,OMIM:610357,Orphanet:ORPHA101010|MONDO:MONDO:0013634,MedGen:C3280168,OMIM:614213|MONDO:MONDO:0013656,MedGen:C3280283,OMIM:614255|MONDO:MONDO:0019064,MedGen:C0037773,Orphanet:ORPHA685,SNOMED_CT:39912006|MedGen:CN517202;CLNDN=Spastic_paraplegia_30,_autosomal_recessive|Hereditary_sensory_and_autonomic_neuropathy_type_IIC|Mental_retardation…
2	240789246	162052	G	A	.	.	ALLELEID=171780;CLNDISDB=MONDO:MONDO:0012476,MedGen:C1835896,OMIM:610357,Orphanet:ORPHA101010|MONDO:MONDO:0013656,MedGen:C3280283,OMIM:614255;CLNDN=Spastic_paraplegia_30,_autosomal_recessive|Mental_retardation,_autosomal_dominant_9;CLNHGVS=NC_000002.12:g.240789246G>A;CLNREVSTAT=criteria_provided,_multiple_submitters,_no_conflicts;CLNSIG=Pathogenic;CLNVC=single_nucleotide_variant;CLNVCSO=SO:000148…
2	240797715	209165	C	T	.	.	ALLELEID=205730;CLNDISDB=Human_Phenotype_Ontology:HP:0001258,MedGen:C0037772|MONDO:MONDO:0012476,MedGen:C1835896,OMIM:610357,Orphanet:ORPHA101010|MONDO:MONDO:0013634,MedGen:C3280168,OMIM:614213|MONDO:MONDO:0013656,MedGen:C3280283,OMIM:614255|MedGen:CN517202;CLNDN=Spastic_paraplegia|Spastic_paraplegia_30,_autosomal_recessive|Hereditary_sensory_and_autonomic_neuropathy_type_IIC|Mental_retardation,_…
2	240797742	850864	GC	G	.	.	ALLELEID=826106;CLNDISDB=MONDO:MONDO:0012476,MedGen:C1835896,OMIM:610357,Orphanet:ORPHA101010|MONDO:MONDO:0013634,MedGen:C3280168,OMIM:614213|MONDO:MONDO:0013656,MedGen:C3280283,OMIM:614255;CLNDN=Spastic_paraplegia_30,_autosomal_recessive|Hereditary_sensory_and_autonomic_neuropathy_type_IIC|Mental_retardation,_autosomal_dominant_9;CLNHGVS=NC_000002.12:g.240797746del;CLNREVSTAT=criteria_provided,_…
3	9435881	219199	CAGCACCAAAGACGAAGAAAATCAAGGTATGCAGGGTAAAAATATCTTAAATAGAAATTGTCTGAAATAGCTTAAATTTTGG	C	.	.	ALLELEID=217225;CLNDISDB=MONDO:MONDO:0014336,MedGen:C3810406,OMIM:615761,Orphanet:ORPHA404440;CLNDN=Mental_retardation,_autosomal_dominant_23;CLNHGVS=NC_000003.12:g.9435886_9435966del;CLNREVSTAT=no_assertion_criteria_provided;CLNSIG=Pathogenic;CLNVC=Deletion;CLNVCSO=SO:0000159;CLNVI=OMIM_Allelic_Variant:615743.0007;GENEINFO=SETD5:55209;MC=SO:0001575|splice_donor_variant;ORIGIN=1;RS=1553618323
3	9441704	620169	C	T	.	.	ALLELEID=611599;CLNDISDB=MONDO:MONDO:0014336,MedGen:C3810406,OMIM:615761,Orphanet:ORPHA404440|MedGen:CN517202;CLNDN=Mental_retardation,_autosomal_dominant_23|not_provided;CLNHGVS=NC_000003.12:g.9441704C>T;CLNREVSTAT=criteria_provided,_multiple_submitters,_no_conflicts;CLNSIG=Pathogenic/Likely_pathogenic;CLNVC=single_nucleotide_variant;CLNVCSO=SO:0001483;GENEINFO=SETD5:55209;MC=SO:0001587|nonsense…
3	9441736	818221	CA	C	.	.	ALLELEID=806434;CLNDISDB=MONDO:MONDO:0014336,MedGen:C3810406,OMIM:615761,Orphanet:ORPHA404440;CLNDN=Mental_retardation,_autosomal_dominant_23;CLNHGVS=NC_000003.12:g.9441741del;CLNREVSTAT=criteria_provided,_single_submitter;CLNSIG=Pathogenic;CLNVC=Deletion;CLNVCSO=SO:0000159;GENEINFO=SETD5:55209;MC=SO:0001589|frameshift_variant;ORIGIN=32
3	9443354	431105	C	CT	.	.	ALLELEID=424628;CLNDISDB=MONDO:MONDO:0014336,MedGen:C3810406,OMIM:615761,Orphanet:ORPHA404440;CLNDN=Mental_retardation,_autosomal_dominant_23;CLNHGVS=NC_000003.12:g.9443355dup;CLNREVSTAT=criteria_provided,_single_submitter;CLNSIG=Pathogenic;CLNVC=Duplication;CLNVCSO=SO:1000035;GENEINFO=SETD5:55209;MC=SO:0001589|frameshift_variant;ORIGIN=32;RS=1135401767
3	9445055	127102	A	T	.	.	ALLELEID=132611;CLNDISDB=MONDO:MONDO:0014336,MedGen:C3810406,OMIM:615761,Orphanet:ORPHA404440;CLNDN=Mental_retardation,_autosomal_dominant_23;CLNHGVS=NC_000003.12:g.9445055A>T;CLNREVSTAT=no_assertion_criteria_provided;CLNSIG=Pathogenic;CLNVC=single_nucleotide_variant;CLNVCSO=SO:0001483;CLNVI=OMIM_Allelic_Variant:615743.0001;GENEINFO=SETD5:55209;MC=SO:0001587|nonsense;ORIGIN=1;RS=587777325
3	9447087	807683	CT	C	.	.	ALLELEID=798538;CLNDISDB=MONDO:MONDO:0014336,MedGen:C3810406,OMIM:615761,Orphanet:ORPHA404440;CLNDN=Mental_retardation,_autosomal_dominant_23;CLNHGVS=NC_000003.12:g.9447091del;CLNREVSTAT=criteria_provided,_single_submitter;CLNSIG=Pathogenic;CLNVC=Deletion;CLNVCSO=SO:0000159;GENEINFO=SETD5:55209;MC=SO:0001589|frameshift_variant;ORIGIN=32
3	9447097	818222	CTT	C	.	.	ALLELEID=806435;CLNDISDB=MONDO:MONDO:0014336,MedGen:C3810406,OMIM:615761,Orphanet:ORPHA404440;CLNDN=Mental_retardation,_autosomal_dominant_23;CLNHGVS=NC_000003.12:g.9447098_9447099del;CLNREVSTAT=criteria_provided,_single_submitter;CLNSIG=Pathogenic;CLNVC=Deletion;CLNVCSO=SO:0000159;GENEINFO=SETD5:55209;MC=SO:0001589|frameshift_variant;ORIGIN=32
3	9447685	488444	G	C	.	.	ALLELEID=481310;CLNDISDB=MONDO:MONDO:0014336,MedGen:C3810406,OMIM:615761,Orphanet:ORPHA404440;CLNDN=Mental_retardation,_autosomal_dominant_23;CLNHGVS=NC_000003.12:g.9447685G>C;CLNREVSTAT=no_assertion_criteria_provided;CLNSIG=Pathogenic;CLNVC=single_nucleotide_variant;CLNVCSO=SO:0001483;GENEINFO=SETD5:55209;MC=SO:0001574|splice_acceptor_variant;ORIGIN=32;RS=1553625691
3	9447796	438302	G	GA	.	.	ALLELEID=431907;CLNDISDB=MONDO:MONDO:0014336,MedGen:C3810406,OMIM:615761,Orphanet:ORPHA404440;CLNDN=Mental_retardation,_autosomal_dominant_23;CLNHGVS=NC_000003.12:g.9447796_9447797insA;CLNREVSTAT=no_assertion_criteria_provided;CLNSIG=Pathogenic;CLNVC=Insertion;CLNVCSO=SO:0000667;GENEINFO=SETD5:55209;MC=SO:0001589|frameshift_variant;ORIGIN=32;RS=1553625836
3	9448437	807684	CT	C	.	.	ALLELEID=798539;CLNDISDB=MONDO:MONDO:0014336,MedGen:C3810406,OMIM:615761,Orphanet:ORPHA404440;CLNDN=Mental_retardation,_autosomal_dominant_23;CLNHGVS=NC_000003.12:g.9448438del;CLNREVSTAT=criteria_provided,_single_submitter;CLNSIG=Pathogenic;CLNVC=Deletion;CLNVCSO=SO:0000159;GENEINFO=SETD5:55209;MC=SO:0001589|frameshift_variant;ORIGIN=32
3	9448458	127103	TCA	T	.	.	ALLELEID=132612;CLNDISDB=Human_Phenotype_Ontology:HP:0001249,MONDO:MONDO:0001071,MedGen:C1843367|MONDO:MONDO:0014336,MedGen:C3810406,OMIM:615761,Orphanet:ORPHA404440;CLNDN=Intellectual_disability|Mental_retardation,_autosomal_dominant_23;CLNHGVS=NC_000003.12:g.9448459_9448460CA[1];CLNREVSTAT=no_assertion_criteria_provided;CLNSIG=Pathogenic;CLNVC=Microsatellite;CLNVCSO=SO:0000289;CLNVI=OMIM_Alleli…
3	9448586	219198	C	T	.	.	ALLELEID=217224;CLNDISDB=MONDO:MONDO:0014336,MedGen:C3810406,OMIM:615761,Orphanet:ORPHA404440;CLNDN=Mental_retardation,_autosomal_dominant_23;CLNHGVS=NC_000003.12:g.9448586C>T;CLNREVSTAT=no_assertion_criteria_provided;CLNSIG=Pathogenic;CLNVC=single_nucleotide_variant;CLNVCSO=SO:0001483;CLNVI=OMIM_Allelic_Variant:615743.0006;GENEINFO=SETD5:55209;MC=SO:0001587|nonsense;ORIGIN=1;RS=864321657
3	9453779	619990	CAT	C	.	.	ALLELEID=611386;CLNDISDB=MONDO:MONDO:0014336,MedGen:C3810406,OMIM:615761,Orphanet:ORPHA404440;CLNDN=Mental_retardation,_autosomal_dominant_23;CLNHGVS=NC_000003.12:g.9453780_9453781del;CLNREVSTAT=criteria_provided,_single_submitter;CLNSIG=Pathogenic;CLNVC=Deletion;CLNVCSO=SO:0000159;GENEINFO=SETD5:55209;MC=SO:0001589|frameshift_variant;ORIGIN=32;RS=1559451052
3	9464455	438303	C	CT	.	.	ALLELEID=431908;CLNDISDB=MONDO:MONDO:0014336,MedGen:C3810406,OMIM:615761,Orphanet:ORPHA404440;CLNDN=Mental_retardation,_autosomal_dominant_23;CLNHGVS=NC_000003.12:g.9464456dup;CLNREVSTAT=no_assertion_criteria_provided;CLNSIG=Pathogenic;CLNVC=Duplication;CLNVCSO=SO:1000035;GENEINFO=SETD5:55209;MC=SO:0001589|frameshift_variant;ORIGIN=32;RS=1553635477
3	9470735	127104	C	T	.	.	ALLELEID=132613;CLNDISDB=MONDO:MONDO:0014336,MedGen:C3810406,OMIM:615761,Orphanet:ORPHA404440|MeSH:D030342,MedGen:C0950123;CLNDN=Mental_retardation,_autosomal_dominant_23|Inborn_genetic_diseases;CLNHGVS=NC_000003.12:g.9470735C>T;CLNREVSTAT=criteria_provided,_multiple_submitters,_no_conflicts;CLNSIG=Pathogenic;CLNVC=single_nucleotide_variant;CLNVCSO=SO:0001483;CLNVI=Génétique_des_Maladies_du_Dével…
3	9475532	127105	A	AG	.	.	ALLELEID=132614;CLNDISDB=MONDO:MONDO:0014336,MedGen:C3810406,OMIM:615761,Orphanet:ORPHA404440;CLNDN=Mental_retardation,_autosomal_dominant_23;CLNHGVS=NC_000003.12:g.9475533dup;CLNREVSTAT=no_assertion_criteria_provided;CLNSIG=Pathogenic;CLNVC=Duplication;CLNVCSO=SO:1000035;CLNVI=OMIM_Allelic_Variant:615743.0004;GENEINFO=SETD5:55209;MC=SO:0001589|frameshift_variant;ORIGIN=1;RS=587777328
3	14130912	40870	G	A	.	.	AF_EXAC=0.00001;ALLELEID=49356;CLNDISDB=MONDO:MONDO:0013677,MedGen:C3553060,OMIM:614302;CLNDN=Emery-Dreifuss_muscular_dystrophy_7,_autosomal_dominant;CLNHGVS=NC_000003.12:g.14130912G>A;CLNREVSTAT=no_assertion_criteria_provided;CLNSIG=Pathogenic;CLNVC=single_nucleotide_variant;CLNVCSO=SO:0001483;CLNVI=OMIM_Allelic_Variant:612048.0002|UniProtKB_(protein):Q9BTV4#VAR_069794;GENEINFO=TMEM43:79188;ORIG…
3	24122892	492926	C	T	.	.	ALLELEID=485712;CLNDISDB=MONDO:MONDO:0008569,MedGen:C2937288,OMIM:188570;CLNDN=Thyroid_hormone_resistance,_generalized,_autosomal_dominant;CLNHGVS=NC_000003.12:g.24122892C>T;CLNREVSTAT=no_assertion_criteria_provided;CLNSIG=Pathogenic;CLNVC=single_nucleotide_variant;CLNVCSO=SO:0001483;GENEINFO=THRB:7068;MC=SO:0001583|missense_variant;ORIGIN=1;RS=1553609090
3	24122911	492925	A	AG	.	.	ALLELEID=485713;CLNDISDB=MONDO:MONDO:0008569,MedGen:C2937288,OMIM:188570;CLNDN=Thyroid_hormone_resistance,_generalized,_autosomal_dominant;CLNHGVS=NC_000003.12:g.24122917dup;CLNREVSTAT=no_assertion_criteria_provided;CLNSIG=Pathogenic;CLNVC=Duplication;CLNVCSO=SO:1000035;GENEINFO=THRB:7068;MC=SO:0001589|frameshift_variant;ORIGIN=1;RS=1553609119
3	24122912	12537	G	T	.	.	ALLELEID=27576;CLNDISDB=MONDO:MONDO:0008569,MedGen:C2937288,OMIM:188570;CLNDN=Thyroid_hormone_resistance,_generalized,_autosomal_dominant;CLNHGVS=NC_000003.12:g.24122912G>T;CLNREVSTAT=no_assertion_criteria_provided;CLNSIG=Pathogenic;CLNVC=single_nucleotide_variant;CLNVCSO=SO:0001483;CLNVI=OMIM_Allelic_Variant:190160.0002|OMIM_Allelic_Variant:190160.0016|UniProtKB_(protein):P10828#VAR_004653;GENEI…
3	24122913	439310	G	A	.	.	ALLELEID=432550;CLNDISDB=MONDO:MONDO:0008569,MedGen:C2937288,OMIM:188570|MedGen:CN517202;CLNDN=Thyroid_hormone_resistance,_generalized,_autosomal_dominant|not_provided;CLNHGVS=NC_000003.12:g.24122913G>A;CLNREVSTAT=criteria_provided,_single_submitter;CLNSIG=Pathogenic;CLNVC=single_nucleotide_variant;CLNVCSO=SO:0001483;GENEINFO=THRB:7068;MC=SO:0001583|missense_variant;ORIGIN=1;RS=28933408
3	24122913	492924	G	C	.	.	AF_TGP=0.00020;ALLELEID=485714;CLNDISDB=MONDO:MONDO:0008569,MedGen:C2937288,OMIM:188570;CLNDN=Thyroid_hormone_resistance,_generalized,_autosomal_dominant;CLNHGVS=NC_000003.12:g.24122913G>C;CLNREVSTAT=no_assertion_criteria_provided;CLNSIG=Pathogenic;CLNVC=single_nucleotide_variant;CLNVCSO=SO:0001483;GENEINFO=THRB:7068;MC=SO:0001583|missense_variant;ORIGIN=1;RS=28933408
3	24122913	12550	G	T	.	.	ALLELEID=27589;CLNDISDB=MONDO:MONDO:0008569,MedGen:C2937288,OMIM:188570|MedGen:CN517202;CLNDN=Thyroid_hormone_resistance,_generalized,_autosomal_dominant|not_provided;CLNHGVS=NC_000003.12:g.24122913G>T;CLNREVSTAT=criteria_provided,_single_submitter;CLNSIG=Pathogenic;CLNVC=single_nucleotide_variant;CLNVCSO=SO:0001483;CLNVI=OMIM_Allelic_Variant:190160.0012|UniProtKB_(protein):P10828#VAR_004655;GENE…
3	24122922	492923	G	A	.	.	ALLELEID=485715;CLNDISDB=MONDO:MONDO:0008569,MedGen:C2937288,OMIM:188570;CLNDN=Thyroid_hormone_resistance,_generalized,_autosomal_dominant;CLNHGVS=NC_000003.12:g.24122922G>A;CLNREVSTAT=no_assertion_criteria_provided;CLNSIG=Pathogenic;CLNVC=single_nucleotide_variant;CLNVCSO=SO:0001483;GENEINFO=THRB:7068;MC=SO:0001583|missense_variant;ORIGIN=1;RS=1553609152
3	24122934	12563	A	G	.	.	ALLELEID=27602;CLNDISDB=MONDO:MONDO:0008569,MedGen:C2937288,OMIM:188570;CLNDN=Thyroid_hormone_resistance,_generalized,_autosomal_dominant;CLNHGVS=NC_000003.12:g.24122934A>G;CLNREVSTAT=no_assertion_criteria_provided;CLNSIG=Pathogenic;CLNVC=single_nucleotide_variant;CLNVCSO=SO:0001483;CLNVI=OMIM_Allelic_Variant:190160.0034|UniProtKB_(protein):P10828#VAR_004652;GENEINFO=THRB:7068;MC=SO:0001583|misse…
3	24122943	12551	T	C	.	.	ALLELEID=27590;CLNDISDB=MONDO:MONDO:0008569,MedGen:C2937288,OMIM:188570;CLNDN=Thyroid_hormone_resistance,_generalized,_autosomal_dominant;CLNHGVS=NC_000003.12:g.24122943T>C;CLNREVSTAT=no_assertion_criteria_provided;CLNSIG=Pathogenic;CLNVC=single_nucleotide_variant;CLNVCSO=SO:0001483;CLNVI=OMIM_Allelic_Variant:190160.0013|UniProtKB_(protein):P10828#VAR_004651;GENEINFO=THRB:7068;MC=SO:0001583|misse…
3	24122943	545656	TC	AT	.	.	ALLELEID=536152;CLNDISDB=MONDO:MONDO:0008569,MedGen:C2937288,OMIM:188570;CLNDN=Thyroid_hormone_resistance,_generalized,_autosomal_dominant;CLNHGVS=NC_000003.12:g.24122943_24122944delinsAT;CLNREVSTAT=criteria_provided,_single_submitter;CLNSIG=Pathogenic;CLNVC=Indel;CLNVCSO=SO:1000032;GENEINFO=THRB:7068;MC=SO:0001587|nonsense;ORIGIN=32;RS=1553609167
3	24122957	12559	C	T	.	.	ALLELEID=27598;CLNDISDB=MONDO:MONDO:0008569,MedGen:C2937288,OMIM:188570;CLNDN=Thyroid_hormone_resistance,_generalized,_autosomal_dominant;CLNHGVS=NC_000003.12:g.24122957C>T;CLNREVSTAT=no_assertion_criteria_provided;CLNSIG=Pathogenic;CLNVC=single_nucleotide_variant;CLNVCSO=SO:0001483;CLNVI=OMIM_Allelic_Variant:190160.0024|UniProtKB_(protein):P10828#VAR_004649;GENEINFO=THRB:7068;MC=SO:0001583|misse…
3	24122957	492922	CG	C	.	.	ALLELEID=485717;CLNDISDB=MONDO:MONDO:0008569,MedGen:C2937288,OMIM:188570;CLNDN=Thyroid_hormone_resistance,_generalized,_autosomal_dominant;CLNHGVS=NC_000003.12:g.24122959del;CLNREVSTAT=no_assertion_criteria_provided;CLNSIG=Pathogenic;CLNVC=Deletion;CLNVCSO=SO:0000159;GENEINFO=THRB:7068;MC=SO:0001589|frameshift_variant;ORIGIN=1;RS=1553609179
3	24122958	492921	G	A	.	.	AF_ESP=0.00008;ALLELEID=485716;CLNDISDB=MONDO:MONDO:0008569,MedGen:C2937288,OMIM:188570;CLNDN=Thyroid_hormone_resistance,_generalized,_autosomal_dominant;CLNHGVS=NC_000003.12:g.24122958G>A;CLNREVSTAT=no_assertion_criteria_provided;CLNSIG=Pathogenic;CLNVC=single_nucleotide_variant;CLNVCSO=SO:0001483;GENEINFO=THRB:7068;MC=SO:0001583|missense_variant;ORIGIN=1;RS=367757240
3	24122965	437004	A	C	.	.	ALLELEID=428167;CLNDISDB=MONDO:MONDO:0001328,MedGen:CN118820|MONDO:MONDO:0008569,MedGen:C2937288,OMIM:188570;CLNDN=Thyroid_hormone_resistance_syndrome|Thyroid_hormone_resistance,_generalized,_autosomal_dominant;CLNHGVS=NC_000003.12:g.24122965A>C;CLNREVSTAT=criteria_provided,_single_submitter;CLNSIG=Pathogenic;CLNVC=single_nucleotide_variant;CLNVCSO=SO:0001483;GENEINFO=THRB:7068;MC=SO:0001583|miss…
3	24122968	12565	G	T	.	.	ALLELEID=27604;CLNDISDB=MONDO:MONDO:0008569,MedGen:C2937288,OMIM:188570|MedGen:CN517202;CLNDN=Thyroid_hormone_resistance,_generalized,_autosomal_dominant|not_provided;CLNHGVS=NC_000003.12:g.24122968G>T;CLNREVSTAT=criteria_provided,_single_submitter;CLNSIG=Pathogenic;CLNVC=single_nucleotide_variant;CLNVCSO=SO:0001483;CLNVI=OMIM_Allelic_Variant:190160.0036;GENEINFO=THRB:7068;MC=SO:0001587|nonsense;…
3	24122984	548123	C	T	.	.	ALLELEID=538610;CLNDISDB=MONDO:MONDO:0008569,MedGen:C2937288,OMIM:188570;CLNDN=Thyroid_hormone_resistance,_generalized,_autosomal_dominant;CLNHGVS=NC_000003.12:g.24122984C>T;CLNREVSTAT=criteria_provided,_single_submitter;CLNSIG=Pathogenic;CLNVC=single_nucleotide_variant;CLNVCSO=SO:0001483;GENEINFO=THRB:7068;MC=SO:0001583|missense_variant;ORIGIN=1;RS=1553609210
3	24123122	12568	C	T	.	.	ALLELEID=27607;CLNDISDB=MONDO:MONDO:0008569,MedGen:C2937288,OMIM:188570;CLNDN=Thyroid_hormone_resistance,_generalized,_autosomal_dominant;CLNHGVS=NC_000003.12:g.24123122C>T;CLNREVSTAT=no_assertion_criteria_provided;CLNSIG=Pathogenic;CLNVC=single_nucleotide_variant;CLNVCSO=SO:0001483;CLNVI=OMIM_Allelic_Variant:190160.0039;GENEINFO=THRB:7068;MC=SO:0001583|missense_variant;ORIGIN=1;RS=121918708
3	24127603	12546	C	T	.	.	ALLELEID=27585;CLNDISDB=MONDO:MONDO:0008569,MedGen:C2937288,OMIM:188570;CLNDN=Thyroid_hormone_resistance,_generalized,_autosomal_dominant;CLNHGVS=NC_000003.12:g.24127603C>T;CLNREVSTAT=no_assertion_criteria_provided;CLNSIG=Pathogenic;CLNVC=single_nucleotide_variant;CLNVCSO=SO:0001483;CLNVI=OMIM_Allelic_Variant:190160.0009|UniProtKB_(protein):P10828#VAR_004646;GENEINFO=THRB:7068;MC=SO:0001583|misse…
3	24127609	12545	C	A	.	.	ALLELEID=27584;CLNDISDB=MONDO:MONDO:0008569,MedGen:C2937288,OMIM:188570|MedGen:CN517202;CLNDN=Thyroid_hormone_resistance,_generalized,_autosomal_dominant|not_provided;CLNHGVS=NC_000003.12:g.24127609C>A;CLNREVSTAT=criteria_provided,_single_submitter;CLNSIG=Pathogenic;CLNVC=single_nucleotide_variant;CLNVCSO=SO:0001483;CLNVI=OMIM_Allelic_Variant:190160.0008|Quest_Diagnostics_Nichols_Institute_San_Ju…
3	24127610	12535	C	G	.	.	ALLELEID=27574;CLNDISDB=MONDO:MONDO:0008569,MedGen:C2937288,OMIM:188570;CLNDN=Thyroid_hormone_resistance,_generalized,_autosomal_dominant;CLNHGVS=NC_000003.12:g.24127610C>G;CLNREVSTAT=no_assertion_criteria_provided;CLNSIG=Pathogenic;CLNVC=single_nucleotide_variant;CLNVCSO=SO:0001483;CLNVI=OMIM_Allelic_Variant:190160.0001|UniProtKB_(protein):P10828#VAR_004645;GENEINFO=THRB:7068;MC=SO:0001583|misse…
3	24127610	12552	C	T	.	.	ALLELEID=27591;CLNDISDB=MONDO:MONDO:0008569,MedGen:C2937288,OMIM:188570;CLNDN=Thyroid_hormone_resistance,_generalized,_autosomal_dominant;CLNHGVS=NC_000003.12:g.24127610C>T;CLNREVSTAT=no_assertion_criteria_provided;CLNSIG=Pathogenic;CLNVC=single_nucleotide_variant;CLNVCSO=SO:0001483;CLNVI=OMIM_Allelic_Variant:190160.0014|UniProtKB_(protein):P10828#VAR_004644;GENEINFO=THRB:7068;MC=SO:0001583|misse…
3	24127612	492918	C	T	.	.	ALLELEID=485720;CLNDISDB=MONDO:MONDO:0008569,MedGen:C2937288,OMIM:188570;CLNDN=Thyroid_hormone_resistance,_generalized,_autosomal_dominant;CLNHGVS=NC_000003.12:g.24127612C>T;CLNREVSTAT=no_assertion_criteria_provided;CLNSIG=Pathogenic;CLNVC=single_nucleotide_variant;CLNVCSO=SO:0001483;GENEINFO=THRB:7068;MC=SO:0001583|missense_variant;ORIGIN=1;RS=1553610974
3	24127623	12536	C	G	.	.	ALLELEID=27575;CLNDISDB=MONDO:MONDO:0008569,MedGen:C2937288,OMIM:188570;CLNDN=Thyroid_hormone_resistance,_generalized,_autosomal_dominant;CLNHGVS=NC_000003.12:g.24127623C>G;CLNREVSTAT=no_assertion_criteria_provided;CLNSIG=Pathogenic;CLNVC=single_nucleotide_variant;CLNVCSO=SO:0001483;CLNVI=OMIM_Allelic_Variant:190160.0004|OMIM_Allelic_Variant:190160.0028|UniProtKB_(protein):P10828#VAR_004641;GENEI…
3	24127631	12558	G	A	.	.	ALLELEID=27597;CLNDISDB=MONDO:MONDO:0007784,MedGen:C1840364,OMIM:145650,Orphanet:ORPHA165994|MONDO:MONDO:0008569,MedGen:C2937288,OMIM:188570|MedGen:CN517202;CLNDN=Thyroid_hormone_resistance,_selective_pituitary|Thyroid_hormone_resistance,_generalized,_autosomal_dominant|not_provided;CLNHGVS=NC_000003.12:g.24127631G>A;CLNREVSTAT=criteria_provided,_single_submitter;CLNSIG=Pathogenic;CLNVC=single_nu…
3	24127663	492917	G	T	.	.	ALLELEID=485721;CLNDISDB=MONDO:MONDO:0008569,MedGen:C2937288,OMIM:188570;CLNDN=Thyroid_hormone_resistance,_generalized,_autosomal_dominant;CLNHGVS=NC_000003.12:g.24127663G>T;CLNREVSTAT=no_assertion_criteria_provided;CLNSIG=Pathogenic;CLNVC=single_nucleotide_variant;CLNVCSO=SO:0001483;GENEINFO=THRB:7068;MC=SO:0001583|missense_variant;ORIGIN=1;RS=1553611038
3	24127685	12557	G	A	.	.	ALLELEID=27596;CLNDISDB=MONDO:MONDO:0008569,MedGen:C2937288,OMIM:188570;CLNDN=Thyroid_hormone_resistance,_generalized,_autosomal_dominant;CLNHGVS=NC_000003.12:g.24127685G>A;CLNREVSTAT=no_assertion_criteria_provided;CLNSIG=Pathogenic;CLNVC=single_nucleotide_variant;CLNVCSO=SO:0001483;CLNVI=OMIM_Allelic_Variant:190160.0021|UniProtKB_(protein):P10828#VAR_004636;GENEINFO=THRB:7068;MC=SO:0001583|misse…
3	24127694	12542	C	T	.	.	ALLELEID=27581;CLNDISDB=MONDO:MONDO:0008569,MedGen:C2937288,OMIM:188570|MedGen:CN517202;CLNDN=Thyroid_hormone_resistance,_generalized,_autosomal_dominant|not_provided;CLNHGVS=NC_000003.12:g.24127694C>T;CLNREVSTAT=criteria_provided,_single_submitter;CLNSIG=Pathogenic;CLNVC=single_nucleotide_variant;CLNVCSO=SO:0001483;CLNVI=OMIM_Allelic_Variant:190160.0006|OMIM_Allelic_Variant:190160.0020|Quest_Dia…
3	24127702	492916	G	A	.	.	ALLELEID=485722;CLNDISDB=MONDO:MONDO:0008569,MedGen:C2937288,OMIM:188570;CLNDN=Thyroid_hormone_resistance,_generalized,_autosomal_dominant;CLNHGVS=NC_000003.12:g.24127702G>A;CLNREVSTAT=no_assertion_criteria_provided;CLNSIG=Pathogenic;CLNVC=single_nucleotide_variant;CLNVCSO=SO:0001483;GENEINFO=THRB:7068;MC=SO:0001583|missense_variant;ORIGIN=1;RS=1553611075
3	24127705	492915	A	G	.	.	ALLELEID=485723;CLNDISDB=MONDO:MONDO:0008569,MedGen:C2937288,OMIM:188570;CLNDN=Thyroid_hormone_resistance,_generalized,_autosomal_dominant;CLNHGVS=NC_000003.12:g.24127705A>G;CLNREVSTAT=no_assertion_criteria_provided;CLNSIG=Pathogenic;CLNVC=single_nucleotide_variant;CLNVCSO=SO:0001483;GENEINFO=THRB:7068;MC=SO:0001583|missense_variant;ORIGIN=1;RS=1553611083
3	24127715	492914	T	C	.	.	ALLELEID=485724;CLNDISDB=MONDO:MONDO:0008569,MedGen:C2937288,OMIM:188570;CLNDN=Thyroid_hormone_resistance,_generalized,_autosomal_dominant;CLNHGVS=NC_000003.12:g.24127715T>C;CLNREVSTAT=no_assertion_criteria_provided;CLNSIG=Pathogenic;CLNVC=single_nucleotide_variant;CLNVCSO=SO:0001483;GENEINFO=THRB:7068;MC=SO:0001583|missense_variant;ORIGIN=1;RS=1553611094
3	24133398	492912	G	C	.	.	ALLELEID=485726;CLNDISDB=MONDO:MONDO:0008569,MedGen:C2937288,OMIM:188570|MONDO:MONDO:0010131,MedGen:C3489796,OMIM:274300;CLNDN=Thyroid_hormone_resistance,_generalized,_autosomal_dominant|Thyroid_hormone_resistance,_generalized,_autosomal_recessive;CLNHGVS=NC_000003.12:g.24133398G>C;CLNREVSTAT=no_assertion_criteria_provided;CLNSIG=Pathogenic/Likely_pathogenic;CLNVC=single_nucleotide_variant;CLNVCS…
3	24143511	12566	C	T	.	.	ALLELEID=27605;CLNDISDB=MONDO:MONDO:0008569,MedGen:C2937288,OMIM:188570|MedGen:CN517202;CLNDN=Thyroid_hormone_resistance,_generalized,_autosomal_dominant|not_provided;CLNHGVS=NC_000003.12:g.24143511C>T;CLNREVSTAT=criteria_provided,_single_submitter;CLNSIG=Pathogenic;CLNVC=single_nucleotide_variant;CLNVCSO=SO:0001483;CLNVI=OMIM_Allelic_Variant:190160.0037|Quest_Diagnostics_Nichols_Institute_San_Ju…
3	24143512	12567	G	A	.	.	ALLELEID=27606;CLNDISDB=MONDO:MONDO:0008569,MedGen:C2937288,OMIM:188570|MedGen:CN517202;CLNDN=Thyroid_hormone_resistance,_generalized,_autosomal_dominant|not_provided;CLNHGVS=NC_000003.12:g.24143512G>A;CLNREVSTAT=criteria_provided,_single_submitter;CLNSIG=Pathogenic;CLNVC=single_nucleotide_variant;CLNVCSO=SO:0001483;CLNVI=OMIM_Allelic_Variant:190160.0038|UniProtKB_(protein):P10828#VAR_004633;GENE…
3	24143539	12554	C	T	.	.	ALLELEID=27593;CLNDISDB=MONDO:MONDO:0001328,MedGen:CN118820|MONDO:MONDO:0008569,MedGen:C2937288,OMIM:188570;CLNDN=Thyroid_hormone_resistance_syndrome|Thyroid_hormone_resistance,_generalized,_autosomal_dominant;CLNHGVS=NC_000003.12:g.24143539C>T;CLNREVSTAT=criteria_provided,_single_submitter;CLNSIG=Pathogenic;CLNVC=single_nucleotide_variant;CLNVCSO=SO:0001483;CLNVI=OMIM_Allelic_Variant:190160.0017…
3	41224980	253000	C	T	.	.	ALLELEID=247398;CLNDISDB=MONDO:MONDO:0014035,MedGen:C3554449,OMIM:615075,Orphanet:ORPHA404473|MedGen:CN517202;CLNDN=Mental_retardation,_autosomal_dominant_19|not_provided;CLNHGVS=NC_000003.12:g.41224980C>T;CLNREVSTAT=criteria_provided,_multiple_submitters,_no_conflicts;CLNSIG=Pathogenic;CLNVC=single_nucleotide_variant;CLNVCSO=SO:0001483;CLNVI=Center_of_Genomic_medicine,_Geneva,University_Hospital…
3	41224995	265443	C	T	.	.	ALLELEID=259764;CLNDISDB=Human_Phenotype_Ontology:HP:0001402,MedGen:C2239176,OMIM:114550,Orphanet:ORPHA88673,SNOMED_CT:187769009,SNOMED_CT:25370001|Human_Phenotype_Ontology:HP:0002885,MONDO:MONDO:0007959,MeSH:D008527,MedGen:C0025149,OMIM:155255,Orphanet:ORPHA616|Human_Phenotype_Ontology:HP:0030434,MONDO:MONDO:0007564,MeSH:D018296,MedGen:C0206711,OMIM:132600,Orphanet:ORPHA91414|Human_Phenotype_Ont…
3	41225049	451713	C	T	.	.	ALLELEID=443452;CLNDISDB=MONDO:MONDO:0014035,MedGen:C3554449,OMIM:615075,Orphanet:ORPHA404473|MedGen:CN517202;CLNDN=Mental_retardation,_autosomal_dominant_19|not_provided;CLNHGVS=NC_000003.12:g.41225049C>T;CLNREVSTAT=criteria_provided,_multiple_submitters,_no_conflicts;CLNSIG=Pathogenic;CLNVC=single_nucleotide_variant;CLNVCSO=SO:0001483;CLNVI=Geisinger_Autism_and_Developmental_Medicine_Institute,…
3	41225138	434868	T	TCAAGATGATGCAGAACTTGCCACACGTGCAATCCCTGAACTGAC	.	.	ALLELEID=428176;CLNDISDB=MONDO:MONDO:0014035,MedGen:C3554449,OMIM:615075,Orphanet:ORPHA404473;CLNDN=Mental_retardation,_autosomal_dominant_19;CLNHGVS=NC_000003.12:g.41225139_41225182dup;CLNREVSTAT=criteria_provided,_single_submitter;CLNSIG=Pathogenic;CLNVC=Duplication;CLNVCSO=SO:1000035;GENEINFO=CTNNB1:1499;MC=SO:0001587|nonsense,SO:0001821|inframe_insertion;ORIGIN=1;RS=1553630304
3	41225179	807587	T	TG	.	.	ALLELEID=798531;CLNDISDB=MONDO:MONDO:0014035,MedGen:C3554449,OMIM:615075,Orphanet:ORPHA404473;CLNDN=Mental_retardation,_autosomal_dominant_19;CLNHGVS=NC_000003.12:g.41225180dup;CLNREVSTAT=criteria_provided,_single_submitter;CLNSIG=Pathogenic;CLNVC=Duplication;CLNVCSO=SO:1000035;GENEINFO=CTNNB1:1499;MC=SO:0001589|frameshift_variant;ORIGIN=32
3	41225208	560987	G	C	.	.	ALLELEID=552074;CLNDISDB=MONDO:MONDO:0014035,MedGen:C3554449,OMIM:615075,Orphanet:ORPHA404473;CLNDN=Mental_retardation,_autosomal_dominant_19;CLNHGVS=NC_000003.12:g.41225208G>C;CLNREVSTAT=criteria_provided,_single_submitter;CLNSIG=Pathogenic;CLNVC=single_nucleotide_variant;CLNVCSO=SO:0001483;GENEINFO=CTNNB1:1499;MC=SO:0001575|splice_donor_variant;ORIGIN=32;RS=1559468403
3	41225542	133315	G	GA	.	.	ALLELEID=137052;CLNDISDB=MONDO:MONDO:0014035,MedGen:C3554449,OMIM:615075,Orphanet:ORPHA404473;CLNDN=Mental_retardation,_autosomal_dominant_19;CLNHGVS=NC_000003.12:g.41225543dup;CLNREVSTAT=no_assertion_criteria_provided;CLNSIG=Pathogenic;CLNVC=Duplication;CLNVCSO=SO:1000035;CLNVI=OMIM_Allelic_Variant:116806.0020;GENEINFO=CTNNB1:1499;MC=SO:0001589|frameshift_variant;ORIGIN=1;RS=587777412
3	41225790	559642	ACA	CC	.	.	ALLELEID=550355;CLNDISDB=MONDO:MONDO:0014035,MedGen:C3554449,OMIM:615075,Orphanet:ORPHA404473;CLNDN=Mental_retardation,_autosomal_dominant_19;CLNHGVS=NC_000003.12:g.41225790_41225792delinsCC;CLNREVSTAT=no_assertion_criteria_provided;CLNSIG=Pathogenic;CLNVC=Indel;CLNVCSO=SO:1000032;GENEINFO=CTNNB1:1499;MC=SO:0001589|frameshift_variant;ORIGIN=32;RS=1553630507
3	41225850	39656	C	T	.	.	ALLELEID=48255;CLNDISDB=MONDO:MONDO:0014035,MedGen:C3554449,OMIM:615075,Orphanet:ORPHA404473;CLNDN=Mental_retardation,_autosomal_dominant_19;CLNHGVS=NC_000003.12:g.41225850C>T;CLNREVSTAT=no_assertion_criteria_provided;CLNSIG=Pathogenic;CLNVC=single_nucleotide_variant;CLNVCSO=SO:0001483;CLNVI=OMIM_Allelic_Variant:116806.0019;GENEINFO=CTNNB1:1499;MC=SO:0001587|nonsense;ORIGIN=1;RS=376393123
3	41227268	279956	T	TA	.	.	ALLELEID=264142;CLNDISDB=MONDO:MONDO:0014035,MedGen:C3554449,OMIM:615075,Orphanet:ORPHA404473|MedGen:CN517202;CLNDN=Mental_retardation,_autosomal_dominant_19|not_provided;CLNHGVS=NC_000003.12:g.41227269dup;CLNREVSTAT=criteria_provided,_multiple_submitters,_no_conflicts;CLNSIG=Pathogenic;CLNVC=Duplication;CLNVCSO=SO:1000035;GENEINFO=CTNNB1:1499;MC=SO:0001587|nonsense;ORIGIN=1;RS=886041281
3	41227285	915357	G	A	.	.	ALLELEID=903521;CLNDISDB=MONDO:MONDO:0014035,MedGen:C3554449,OMIM:615075,Orphanet:ORPHA404473;CLNDN=Mental_retardation,_autosomal_dominant_19;CLNHGVS=NC_000003.12:g.41227285G>A;CLNREVSTAT=criteria_provided,_single_submitter;CLNSIG=Pathogenic;CLNVC=single_nucleotide_variant;CLNVCSO=SO:0001483;GENEINFO=CTNNB1:1499;MC=SO:0001587|nonsense;ORIGIN=0
3	41233610	39654	ATTCT	A	.	.	ALLELEID=48253;CLNDISDB=MONDO:MONDO:0014035,MedGen:C3554449,OMIM:615075,Orphanet:ORPHA404473;CLNDN=Mental_retardation,_autosomal_dominant_19;CLNHGVS=NC_000003.12:g.41233611_41233614TTCT[1];CLNREVSTAT=no_assertion_criteria_provided;CLNSIG=Pathogenic;CLNVC=Microsatellite;CLNVCSO=SO:0000289;CLNVI=OMIM_Allelic_Variant:116806.0017;GENEINFO=CTNNB1:1499;MC=SO:0001589|frameshift_variant;ORIGIN=1;RS=39812…
3	41233640	560707	A	T	.	.	ALLELEID=551769;CLNDISDB=MONDO:MONDO:0014035,MedGen:C3554449,OMIM:615075,Orphanet:ORPHA404473;CLNDN=Mental_retardation,_autosomal_dominant_19;CLNHGVS=NC_000003.12:g.41233640A>T;CLNREVSTAT=criteria_provided,_single_submitter;CLNSIG=Pathogenic;CLNVC=single_nucleotide_variant;CLNVCSO=SO:0001483;GENEINFO=CTNNB1:1499;MC=SO:0001587|nonsense;ORIGIN=32;RS=1559474364
3	41233763	559636	C	T	.	.	ALLELEID=550356;CLNDISDB=MONDO:MONDO:0014035,MedGen:C3554449,OMIM:615075,Orphanet:ORPHA404473|MedGen:CN517202;CLNDN=Mental_retardation,_autosomal_dominant_19|not_provided;CLNHGVS=NC_000003.12:g.41233763C>T;CLNREVSTAT=criteria_provided,_single_submitter;CLNSIG=Pathogenic;CLNVC=single_nucleotide_variant;CLNVCSO=SO:0001483;GENEINFO=CTNNB1:1499;MC=SO:0001587|nonsense;ORIGIN=33;RS=1553631860
3	41233777	225170	A	AC	.	.	ALLELEID=227078;CLNDISDB=MONDO:MONDO:0007589,MedGen:C1851402,OMIM:133780|MONDO:MONDO:0014035,MedGen:C3554449,OMIM:615075,Orphanet:ORPHA404473;CLNDN=Exudative_vitreoretinopathy_1|Mental_retardation,_autosomal_dominant_19;CLNHGVS=NC_000003.12:g.41233777_41233778insC;CLNREVSTAT=no_assertion_criteria_provided;CLNSIG=Pathogenic;CLNVC=Insertion;CLNVCSO=SO:0000667;CLNVI=OMIM_Allelic_Variant:116806.0023;…
3	41234157	39655	C	T	.	.	ALLELEID=48254;CLNDISDB=MONDO:MONDO:0014035,MedGen:C3554449,OMIM:615075,Orphanet:ORPHA404473|MedGen:CN517202;CLNDN=Mental_retardation,_autosomal_dominant_19|not_provided;CLNHGVS=NC_000003.12:g.41234157C>T;CLNREVSTAT=criteria_provided,_multiple_submitters,_no_conflicts;CLNSIG=Pathogenic;CLNVC=single_nucleotide_variant;CLNVCSO=SO:0001483;CLNVI=OMIM_Allelic_Variant:116806.0018;GENEINFO=CTNNB1:1499;M…
3	41234202	598768	C	T	.	.	ALLELEID=589831;CLNDISDB=MONDO:MONDO:0014035,MedGen:C3554449,OMIM:615075,Orphanet:ORPHA404473;CLNDN=Mental_retardation,_autosomal_dominant_19;CLNHGVS=NC_000003.12:g.41234202C>T;CLNREVSTAT=criteria_provided,_single_submitter;CLNSIG=Pathogenic;CLNVC=single_nucleotide_variant;CLNVCSO=SO:0001483;GENEINFO=CTNNB1:1499;MC=SO:0001587|nonsense;ORIGIN=32;RS=1559474966
3	41234217	265085	C	T	.	.	ALLELEID=259765;CLNDISDB=.|MONDO:MONDO:0014035,MedGen:C3554449,OMIM:615075,Orphanet:ORPHA404473|MedGen:CN517202;CLNDN=Abnormal_lung_growth,_pulmonary_hypertension,_microcephaly,_and_spasticity|Mental_retardation,_autosomal_dominant_19|not_provided;CLNHGVS=NC_000003.12:g.41234217C>T;CLNREVSTAT=criteria_provided,_multiple_submitters,_no_conflicts;CLNSIG=Pathogenic;CLNVC=single_nucleotide_variant;CL…
3	41234286	430707	C	T	.	.	ALLELEID=424246;CLNDISDB=MONDO:MONDO:0014035,MedGen:C3554449,OMIM:615075,Orphanet:ORPHA404473;CLNDN=Mental_retardation,_autosomal_dominant_19;CLNHGVS=NC_000003.12:g.41234286C>T;CLNREVSTAT=no_assertion_criteria_provided;CLNSIG=Pathogenic;CLNVC=single_nucleotide_variant;CLNVCSO=SO:0001483;CLNVI=OMIM_Allelic_Variant:116806.0022;GENEINFO=CTNNB1:1499;MC=SO:0001587|nonsense;ORIGIN=1;RS=1131692181
3	41236445	807588	G	T	.	.	ALLELEID=798532;CLNDISDB=MONDO:MONDO:0014035,MedGen:C3554449,OMIM:615075,Orphanet:ORPHA404473;CLNDN=Mental_retardation,_autosomal_dominant_19;CLNHGVS=NC_000003.12:g.41236445G>T;CLNREVSTAT=criteria_provided,_single_submitter;CLNSIG=Pathogenic;CLNVC=single_nucleotide_variant;CLNVCSO=SO:0001483;GENEINFO=CTNNB1:1499;MC=SO:0001587|nonsense;ORIGIN=32
3	41236614	429824	C	T	.	.	ALLELEID=421442;CLNDISDB=MONDO:MONDO:0014035,MedGen:C3554449,OMIM:615075,Orphanet:ORPHA404473|MedGen:CN517202;CLNDN=Mental_retardation,_autosomal_dominant_19|not_provided;CLNHGVS=NC_000003.12:g.41236614C>T;CLNREVSTAT=criteria_provided,_multiple_submitters,_no_conflicts;CLNSIG=Pathogenic;CLNVC=single_nucleotide_variant;CLNVCSO=SO:0001483;GENEINFO=CTNNB1:1499;MC=SO:0001587|nonsense;ORIGIN=33;RS=748…
3	48466707	4185	G	A	.	.	ALLELEID=19224;CLNDISDB=MONDO:MONDO:0008641,MedGen:C1860518,OMIM:192315,Orphanet:ORPHA247691|MONDO:MONDO:0009165,MedGen:C0796126,OMIM:225750|MONDO:MONDO:0012500,MedGen:C3277619,OMIM:610448,SNOMED_CT:72470008|MedGen:C0024145,Orphanet:ORPHA90280|MedGen:C3150315|MedGen:CN517202;CLNDN=Retinal_vasculopathy_with_cerebral_leukoencephalopathy_and_systemic_manifestations|Aicardi_Goutieres_syndrome_1|Chilb…
3	48467253	4184	G	A	.	.	ALLELEID=19223;CLNDISDB=MONDO:MONDO:0009165,MedGen:C0796126,OMIM:225750|MedGen:C3150315;CLNDN=Aicardi_Goutieres_syndrome_1|Aicardi_Goutieres_syndrome_1,_autosomal_dominant;CLNHGVS=NC_000003.12:g.48467253G>A;CLNREVSTAT=no_assertion_criteria_provided;CLNSIG=Pathogenic;CLNVC=single_nucleotide_variant;CLNVCSO=SO:0001483;CLNVI=OMIM_Allelic_Variant:606609.0006|UniProtKB_(protein):Q9NSU2#VAR_032940;GENE…
3	48570639	372349	C	T	.	.	AF_EXAC=0.00004;AF_TGP=0.00040;ALLELEID=359566;CLNDISDB=Human_Phenotype_Ontology:HP:0012221,MONDO:MONDO:0007552,MedGen:C0432321,OMIM:131850,Orphanet:ORPHA79410,SNOMED_CT:67653003|MONDO:MONDO:0007548,MedGen:C1851573,OMIM:131705,Orphanet:ORPHA79411|MONDO:MONDO:0007549,MedGen:C0432322,OMIM:131750,Orphanet:ORPHA231568|MONDO:MONDO:0007557,MedGen:C0268371,OMIM:132000,SNOMED_CT:2689001|MONDO:MONDO:00113…
3	48572667	374314	T	C	.	.	ALLELEID=361178;CLNDISDB=MONDO:MONDO:0007549,MedGen:C0432322,OMIM:131750,Orphanet:ORPHA231568;CLNDN=Generalized_dominant_dystrophic_epidermolysis_bullosa;CLNHGVS=NC_000003.12:g.48572667T>C;CLNREVSTAT=no_assertion_criteria_provided;CLNSIG=Pathogenic;CLNVC=single_nucleotide_variant;CLNVCSO=SO:0001483;GENEINFO=COL7A1:1294;ORIGIN=8;RS=1057518706
3	48572712	17447	C	T	.	.	ALLELEID=32486;CLNDISDB=MONDO:MONDO:0007549,MedGen:C0432322,OMIM:131750,Orphanet:ORPHA231568|MONDO:MONDO:0011852,MedGen:C1843761,OMIM:607523|MedGen:C0079474,OMIM:226600,Orphanet:ORPHA79409,SNOMED_CT:48528004|MedGen:CN517202;CLNDN=Generalized_dominant_dystrophic_epidermolysis_bullosa|Nail_disorder,_nonsyndromic_congenital,_8|Recessive_dystrophic_epidermolysis_bullosa|not_provided;CLNHGVS=NC_000003…
3	48572941	17436	C	T	.	.	ALLELEID=32475;CLNDISDB=MONDO:MONDO:0007548,MedGen:C1851573,OMIM:131705,Orphanet:ORPHA79411|MONDO:MONDO:0011852,MedGen:C1843761,OMIM:607523|MedGen:C2675780;CLNDN=Transient_bullous_dermolysis_of_the_newborn|Nail_disorder,_nonsyndromic_congenital,_8|Epidermolysis_bullosa_pruriginosa,_autosomal_dominant;CLNHGVS=NC_000003.12:g.48572941C>T;CLNREVSTAT=no_assertion_criteria_provided;CLNSIG=Pathogenic;CL…
3	48573047	17439	C	T	.	.	ALLELEID=32478;CLNDISDB=MedGen:C2675780;CLNDN=Epidermolysis_bullosa_pruriginosa,_autosomal_dominant;CLNHGVS=NC_000003.12:g.48573047C>T;CLNREVSTAT=no_assertion_criteria_provided;CLNSIG=Pathogenic;CLNVC=single_nucleotide_variant;CLNVCSO=SO:0001483;CLNVI=OMIM_Allelic_Variant:120120.0017|UniProtKB_(protein):Q02388#VAR_001828;GENEINFO=COL7A1:1294;MC=SO:0001583|missense_variant;ORIGIN=1;RS=121912837
3	48575116	17457	C	T	.	.	ALLELEID=32496;CLNDISDB=MONDO:MONDO:0007549,MedGen:C0432322,OMIM:131750,Orphanet:ORPHA231568;CLNDN=Generalized_dominant_dystrophic_epidermolysis_bullosa;CLNHGVS=NC_000003.12:g.48575116C>T;CLNREVSTAT=no_assertion_criteria_provided;CLNSIG=Pathogenic;CLNVC=single_nucleotide_variant;CLNVCSO=SO:0001483;CLNVI=OMIM_Allelic_Variant:120120.0035|UniProtKB_(protein):Q02388#VAR_001826;GENEINFO=COL7A1:1294;MC…
3	48575125	17455	C	A	.	.	ALLELEID=32494;CLNDISDB=MedGen:C2675780;CLNDN=Epidermolysis_bullosa_pruriginosa,_autosomal_dominant;CLNHGVS=NC_000003.12:g.48575125C>A;CLNREVSTAT=no_assertion_criteria_provided;CLNSIG=Pathogenic;CLNVC=single_nucleotide_variant;CLNVCSO=SO:0001483;CLNVI=OMIM_Allelic_Variant:120120.0033;GENEINFO=COL7A1:1294;MC=SO:0001583|missense_variant;ORIGIN=1;RS=121912848
3	48575392	17438	C	T	.	.	ALLELEID=32477;CLNDISDB=MONDO:MONDO:0007549,MedGen:C0432322,OMIM:131750,Orphanet:ORPHA231568|MedGen:CN517202;CLNDN=Generalized_dominant_dystrophic_epidermolysis_bullosa|not_provided;CLNHGVS=NC_000003.12:g.48575392C>T;CLNREVSTAT=criteria_provided,_single_submitter;CLNSIG=Pathogenic;CLNVC=single_nucleotide_variant;CLNVCSO=SO:0001483;CLNVI=OMIM_Allelic_Variant:120120.0016|UniProtKB_(protein):Q02388#…
3	48575401	17424	C	T	.	.	ALLELEID=32463;CLNDISDB=MONDO:MONDO:0007549,MedGen:C0432322,OMIM:131750,Orphanet:ORPHA231568;CLNDN=Generalized_dominant_dystrophic_epidermolysis_bullosa;CLNHGVS=NC_000003.12:g.48575401C>T;CLNREVSTAT=no_assertion_criteria_provided;CLNSIG=Pathogenic;CLNVC=single_nucleotide_variant;CLNVCSO=SO:0001483;CLNVI=OMIM_Allelic_Variant:120120.0002|UniProtKB_(protein):Q02388#VAR_001819;GENEINFO=COL7A1:1294;MC…
3	48575409	17453	C	T	.	.	ALLELEID=32492;CLNDISDB=MONDO:MONDO:0007549,MedGen:C0432322,OMIM:131750,Orphanet:ORPHA231568|MedGen:CN517202;CLNDN=Generalized_dominant_dystrophic_epidermolysis_bullosa|not_provided;CLNHGVS=NC_000003.12:g.48575409C>T;CLNREVSTAT=criteria_provided,_single_submitter;CLNSIG=Pathogenic;CLNVC=single_nucleotide_variant;CLNVCSO=SO:0001483;CLNVI=OMIM_Allelic_Variant:120120.0031|UniProtKB_(protein):Q02388#…
3	48575419	17450	C	T	.	.	ALLELEID=32489;CLNDISDB=MONDO:MONDO:0007549,MedGen:C0432322,OMIM:131750,Orphanet:ORPHA231568|MedGen:CN517202;CLNDN=Generalized_dominant_dystrophic_epidermolysis_bullosa|not_provided;CLNHGVS=NC_000003.12:g.48575419C>T;CLNREVSTAT=criteria_provided,_single_submitter;CLNSIG=Pathogenic;CLNVC=single_nucleotide_variant;CLNVCSO=SO:0001483;CLNVI=OMIM_Allelic_Variant:120120.0028|UniProtKB_(protein):Q02388#…
3	48575437	379476	C	T	.	.	ALLELEID=367608;CLNDISDB=Human_Phenotype_Ontology:HP:0012221,MONDO:MONDO:0007552,MedGen:C0432321,OMIM:131850,Orphanet:ORPHA79410,SNOMED_CT:67653003|MONDO:MONDO:0007548,MedGen:C1851573,OMIM:131705,Orphanet:ORPHA79411|MONDO:MONDO:0007549,MedGen:C0432322,OMIM:131750,Orphanet:ORPHA231568|MONDO:MONDO:0007557,MedGen:C0268371,OMIM:132000,SNOMED_CT:2689001|MONDO:MONDO:0011398,MedGen:C1275114,OMIM:604129,…
3	48575475	17449	C	T	.	.	AF_EXAC=0.00001;ALLELEID=32488;CLNDISDB=MONDO:MONDO:0007549,MedGen:C0432322,OMIM:131750,Orphanet:ORPHA231568|MedGen:C0079474,OMIM:226600,Orphanet:ORPHA79409,SNOMED_CT:48528004;CLNDN=Generalized_dominant_dystrophic_epidermolysis_bullosa|Recessive_dystrophic_epidermolysis_bullosa;CLNHGVS=NC_000003.12:g.48575475C>T;CLNREVSTAT=criteria_provided,_single_submitter;CLNSIG=Pathogenic;CLNVC=single_nucleot…
3	48575502	17448	C	T	.	.	ALLELEID=32487;CLNDISDB=MONDO:MONDO:0007549,MedGen:C0432322,OMIM:131750,Orphanet:ORPHA231568;CLNDN=Generalized_dominant_dystrophic_epidermolysis_bullosa;CLNHGVS=NC_000003.12:g.48575502C>T;CLNREVSTAT=no_assertion_criteria_provided;CLNSIG=Pathogenic;CLNVC=single_nucleotide_variant;CLNVCSO=SO:0001483;CLNVI=OMIM_Allelic_Variant:120120.0026|UniProtKB_(protein):Q02388#VAR_011171;GENEINFO=COL7A1:1294;MC…
3	48575512	17430	C	T	.	.	ALLELEID=32469;CLNDISDB=MONDO:MONDO:0007557,MedGen:C0268371,OMIM:132000,SNOMED_CT:2689001|MeSH:D030342,MedGen:C0950123|MedGen:CN517202;CLNDN=Dominant_dystrophic_epidermolysis_bullosa_with_absence_of_skin|Inborn_genetic_diseases|not_provided;CLNHGVS=NC_000003.12:g.48575512C>T;CLNREVSTAT=criteria_provided,_multiple_submitters,_no_conflicts;CLNSIG=Pathogenic;CLNVC=single_nucleotide_variant;CLNVCSO=S…
3	48578497	156289	C	T	.	.	ALLELEID=166069;CLNDISDB=MONDO:MONDO:0007557,MedGen:C0268371,OMIM:132000,SNOMED_CT:2689001|MONDO:MONDO:0011852,MedGen:C1843761,OMIM:607523|MedGen:C0079474,OMIM:226600,Orphanet:ORPHA79409,SNOMED_CT:48528004;CLNDN=Dominant_dystrophic_epidermolysis_bullosa_with_absence_of_skin|Nail_disorder,_nonsyndromic_congenital,_8|Recessive_dystrophic_epidermolysis_bullosa;CLNHGVS=NC_000003.12:g.48578497C>T;CLNR…
3	48584754	503709	G	A	.	.	AF_EXAC=0.00001;ALLELEID=495459;CLNDISDB=Human_Phenotype_Ontology:HP:0012221,MONDO:MONDO:0007552,MedGen:C0432321,OMIM:131850,Orphanet:ORPHA79410,SNOMED_CT:67653003|MONDO:MONDO:0007548,MedGen:C1851573,OMIM:131705,Orphanet:ORPHA79411|MONDO:MONDO:0007549,MedGen:C0432322,OMIM:131750,Orphanet:ORPHA231568|MONDO:MONDO:0007557,MedGen:C0268371,OMIM:132000,SNOMED_CT:2689001|MONDO:MONDO:0011398,MedGen:C1275…
3	48590721	372330	G	A	.	.	AF_ESP=0.00015;AF_EXAC=0.00005;ALLELEID=359454;CLNDISDB=Human_Phenotype_Ontology:HP:0012221,MONDO:MONDO:0007552,MedGen:C0432321,OMIM:131850,Orphanet:ORPHA79410,SNOMED_CT:67653003|MONDO:MONDO:0006543,MedGen:C0079294,SNOMED_CT:254185007|MONDO:MONDO:0007548,MedGen:C1851573,OMIM:131705,Orphanet:ORPHA79411|MONDO:MONDO:0007549,MedGen:C0432322,OMIM:131750,Orphanet:ORPHA231568|MONDO:MONDO:0007557,MedGen:…
3	48590817	345869	C	T	.	.	ALLELEID=295323;CLNDISDB=Human_Phenotype_Ontology:HP:0012221,MONDO:MONDO:0007552,MedGen:C0432321,OMIM:131850,Orphanet:ORPHA79410,SNOMED_CT:67653003|MONDO:MONDO:0006543,MedGen:C0079294,SNOMED_CT:254185007|MONDO:MONDO:0007548,MedGen:C1851573,OMIM:131705,Orphanet:ORPHA79411|MONDO:MONDO:0007549,MedGen:C0432322,OMIM:131750,Orphanet:ORPHA231568|MONDO:MONDO:0007557,MedGen:C0268371,OMIM:132000,SNOMED_CT:…
3	48591527	279785	G	A	.	.	AF_ESP=0.00008;AF_EXAC=0.00002;ALLELEID=264139;CLNDISDB=Human_Phenotype_Ontology:HP:0012221,MONDO:MONDO:0007552,MedGen:C0432321,OMIM:131850,Orphanet:ORPHA79410,SNOMED_CT:67653003|MONDO:MONDO:0007548,MedGen:C1851573,OMIM:131705,Orphanet:ORPHA79411|MONDO:MONDO:0007549,MedGen:C0432322,OMIM:131750,Orphanet:ORPHA231568|MONDO:MONDO:0007557,MedGen:C0268371,OMIM:132000,SNOMED_CT:2689001|MONDO:MONDO:00113…
3	48593538	29636	T	C	.	.	AF_EXAC=0.00004;ALLELEID=38590;CLNDISDB=Human_Phenotype_Ontology:HP:0000951,MedGen:C0037268|Human_Phenotype_Ontology:HP:0001798,MedGen:C3277900,OMIM:206800,Orphanet:ORPHA94150,SNOMED_CT:23610003|Human_Phenotype_Ontology:HP:0008404,MedGen:C0221260|Human_Phenotype_Ontology:HP:0012221,MONDO:MONDO:0007552,MedGen:C0432321,OMIM:131850,Orphanet:ORPHA79410,SNOMED_CT:67653003|Human_Phenotype_Ontology:HP:0…
3	48593554	449472	G	A	.	.	ALLELEID=443485;CLNDISDB=Human_Phenotype_Ontology:HP:0012221,MONDO:MONDO:0007552,MedGen:C0432321,OMIM:131850,Orphanet:ORPHA79410,SNOMED_CT:67653003|MONDO:MONDO:0007548,MedGen:C1851573,OMIM:131705,Orphanet:ORPHA79411|MONDO:MONDO:0007549,MedGen:C0432322,OMIM:131750,Orphanet:ORPHA231568|MONDO:MONDO:0007557,MedGen:C0268371,OMIM:132000,SNOMED_CT:2689001|MONDO:MONDO:0011398,MedGen:C1275114,OMIM:604129,…
3	50193139	15926	G	A	.	.	AF_EXAC=0.00001;ALLELEID=30965;CLNDISDB=MONDO:MONDO:0012497,MedGen:C1864870,OMIM:610444;CLNDN=Congenital_stationary_night_blindness,_autosomal_dominant_3;CLNHGVS=NC_000003.12:g.50193139G>A;CLNREVSTAT=no_assertion_criteria_provided;CLNSIG=Pathogenic;CLNVC=single_nucleotide_variant;CLNVCSO=SO:0001483;CLNVI=OMIM_Allelic_Variant:139330.0001|UniProtKB_(protein):P11488#VAR_009279;GENEINFO=GNAT1:2779;MC…
3	50194111	190967	C	G	.	.	ALLELEID=188775;CLNDISDB=MONDO:MONDO:0012497,MedGen:C1864870,OMIM:610444;CLNDN=Congenital_stationary_night_blindness,_autosomal_dominant_3;CLNHGVS=NC_000003.12:g.50194111C>G;CLNREVSTAT=no_assertion_criteria_provided;CLNSIG=Pathogenic;CLNVC=single_nucleotide_variant;CLNVCSO=SO:0001483;CLNVI=OMIM_Allelic_Variant:139330.0002|UniProtKB_(protein):P11488#VAR_073799;GENEINFO=GNAT1:2779;MC=SO:0001583|mis…
3	55474476	162615	C	G	.	.	ALLELEID=172288;CLNDISDB=MedGen:C4551475,OMIM:180700,Orphanet:ORPHA97360;CLNDN=Robinow_syndrome,_autosomal_dominant_1;CLNHGVS=NC_000003.12:g.55474476C>G;CLNREVSTAT=no_assertion_criteria_provided;CLNSIG=Pathogenic;CLNVC=single_nucleotide_variant;CLNVCSO=SO:0001483;GENEINFO=WNT5A:7474;MC=SO:0001583|missense_variant;ORIGIN=1;RS=869312850
3	55474477	29819	A	G	.	.	ALLELEID=38774;CLNDISDB=MedGen:C4551475,OMIM:180700,Orphanet:ORPHA97360;CLNDN=Robinow_syndrome,_autosomal_dominant_1;CLNHGVS=NC_000003.12:g.55474477A>G;CLNREVSTAT=no_assertion_criteria_provided;CLNSIG=Pathogenic;CLNVC=single_nucleotide_variant;CLNVCSO=SO:0001483;CLNVI=OMIM_Allelic_Variant:164975.0001|UniProtKB_(protein):P41221#VAR_066629;GENEINFO=WNT5A:7474;MC=SO:0001583|missense_variant;ORIGIN=1…
3	55479448	162612	T	C	.	.	ALLELEID=172289;CLNDISDB=MedGen:C4551475,OMIM:180700,Orphanet:ORPHA97360;CLNDN=Robinow_syndrome,_autosomal_dominant_1;CLNHGVS=NC_000003.12:g.55479448T>C;CLNREVSTAT=no_assertion_criteria_provided;CLNSIG=Pathogenic;CLNVC=single_nucleotide_variant;CLNVCSO=SO:0001483;CLNVI=OMIM_Allelic_Variant:164975.0003;GENEINFO=WNT5A:7474;MC=SO:0001583|missense_variant;ORIGIN=1;RS=786204836
3	55479457	29820	C	G	.	.	ALLELEID=38775;CLNDISDB=MedGen:C4551475,OMIM:180700,Orphanet:ORPHA97360;CLNDN=Robinow_syndrome,_autosomal_dominant_1;CLNHGVS=NC_000003.12:g.55479457C>G;CLNREVSTAT=no_assertion_criteria_provided;CLNSIG=Pathogenic;CLNVC=single_nucleotide_variant;CLNVCSO=SO:0001483;CLNVI=OMIM_Allelic_Variant:164975.0002|UniProtKB_(protein):P41221#VAR_066623;GENEINFO=WNT5A:7474;MC=SO:0001583|missense_variant;ORIGIN=1…
3	58077235	6398	T	G	.	.	ALLELEID=21437;CLNDISDB=MedGen:C0175778,Orphanet:ORPHA503,SNOMED_CT:63387002|MedGen:C1835564,OMIM:150250;CLNDN=Larsen_syndrome|Larsen_syndrome,_dominant_type;CLNHGVS=NC_000003.12:g.58077235T>G;CLNREVSTAT=no_assertion_criteria_provided;CLNSIG=Pathogenic;CLNVC=single_nucleotide_variant;CLNVCSO=SO:0001483;CLNVI=OMIM_Allelic_Variant:603381.0004|UniProtKB_(protein):O75369#VAR_033069;GENEINFO=FLNB:2317…
3	58081668	6405	G	A	.	.	ALLELEID=21444;CLNDISDB=MedGen:C0175778,Orphanet:ORPHA503,SNOMED_CT:63387002|MedGen:C1835564,OMIM:150250;CLNDN=Larsen_syndrome|Larsen_syndrome,_dominant_type;CLNHGVS=NC_000003.12:g.58081668G>A;CLNREVSTAT=no_assertion_criteria_provided;CLNSIG=Pathogenic;CLNVC=single_nucleotide_variant;CLNVCSO=SO:0001483;CLNVI=OMIM_Allelic_Variant:603381.0011|UniProtKB_(protein):O75369#VAR_033075;GENEINFO=FLNB:2317…
3	58081689	21296	C	G	.	.	ALLELEID=34148;CLNDISDB=MedGen:C1835564,OMIM:150250;CLNDN=Larsen_syndrome,_dominant_type;CLNHGVS=NC_000003.12:g.58081689C>G;CLNREVSTAT=no_assertion_criteria_provided;CLNSIG=Pathogenic;CLNVC=single_nucleotide_variant;CLNVCSO=SO:0001483;CLNVI=UniProtKB_(protein):O75369#VAR_033076;GENEINFO=FLNB:2317;MC=SO:0001583|missense_variant;RS=80356507
3	58097911	21278	G	A	.	.	ALLELEID=34130;CLNDISDB=MedGen:C1835564,OMIM:150250;CLNDN=Larsen_syndrome,_dominant_type;CLNHGVS=NC_000003.12:g.58097911G>A;CLNREVSTAT=no_assertion_criteria_provided;CLNSIG=Pathogenic;CLNVC=single_nucleotide_variant;CLNVCSO=SO:0001483;CLNVI=UniProtKB_(protein):O75369#VAR_033078;GENEINFO=FLNB:2317;MC=SO:0001583|missense_variant;RS=80356509
3	58097918	21279	G	A	.	.	ALLELEID=34131;CLNDISDB=MedGen:C1835564,OMIM:150250;CLNDN=Larsen_syndrome,_dominant_type;CLNHGVS=NC_000003.12:g.58097918G>A;CLNREVSTAT=no_assertion_criteria_provided;CLNSIG=Pathogenic;CLNVC=single_nucleotide_variant;CLNVCSO=SO:0001483;CLNVI=UniProtKB_(protein):O75369#VAR_033079;GENEINFO=FLNB:2317;MC=SO:0001583|missense_variant;RS=80356510
3	58130810	21281	T	G	.	.	ALLELEID=34133;CLNDISDB=MedGen:C1835564,OMIM:150250;CLNDN=Larsen_syndrome,_dominant_type;CLNHGVS=NC_000003.12:g.58130810T>G;CLNREVSTAT=no_assertion_criteria_provided;CLNSIG=Pathogenic;CLNVC=single_nucleotide_variant;CLNVCSO=SO:0001483;CLNVI=UniProtKB_(protein):O75369#VAR_033081;GENEINFO=FLNB:2317;MC=SO:0001583|missense_variant;RS=80356511
3	58136017	21283	CAAT	C	.	.	ALLELEID=34135;CLNDISDB=MedGen:C1835564,OMIM:150250;CLNDN=Larsen_syndrome,_dominant_type;CLNHGVS=NC_000003.12:g.58136020_58136022del;CLNREVSTAT=no_assertion_criteria_provided;CLNSIG=Pathogenic;CLNVC=Deletion;CLNVCSO=SO:0000159;GENEINFO=FLNB:2317;MC=SO:0001822|inframe_deletion;RS=80356512
3	58136063	6399	G	A	.	.	ALLELEID=21438;CLNDISDB=MedGen:C0175778,Orphanet:ORPHA503,SNOMED_CT:63387002|MedGen:C1835564,OMIM:150250;CLNDN=Larsen_syndrome|Larsen_syndrome,_dominant_type;CLNHGVS=NC_000003.12:g.58136063G>A;CLNREVSTAT=no_assertion_criteria_provided;CLNSIG=Pathogenic;CLNVC=single_nucleotide_variant;CLNVCSO=SO:0001483;CLNVI=OMIM_Allelic_Variant:603381.0005|UniProtKB_(protein):O75369#VAR_033083;GENEINFO=FLNB:2317…
3	58136082	21285	T	A	.	.	ALLELEID=34137;CLNDISDB=MedGen:C1835564,OMIM:150250;CLNDN=Larsen_syndrome,_dominant_type;CLNHGVS=NC_000003.12:g.58136082T>A;CLNREVSTAT=no_assertion_criteria_provided;CLNSIG=Pathogenic;CLNVC=single_nucleotide_variant;CLNVCSO=SO:0001483;CLNVI=UniProtKB_(protein):O75369#VAR_033084;GENEINFO=FLNB:2317;MC=SO:0001583|missense_variant;RS=80356514
3	58136115	21287	C	T	.	.	ALLELEID=34139;CLNDISDB=MedGen:C1835564,OMIM:150250;CLNDN=Larsen_syndrome,_dominant_type;CLNHGVS=NC_000003.12:g.58136115C>T;CLNREVSTAT=no_assertion_criteria_provided;CLNSIG=Pathogenic;CLNVC=single_nucleotide_variant;CLNVCSO=SO:0001483;CLNVI=UniProtKB_(protein):O75369#VAR_033085;GENEINFO=FLNB:2317;MC=SO:0001583|missense_variant;RS=80356515
3	58138348	694710	C	T	.	.	ALLELEID=682802;CLNDISDB=MedGen:C1835564,OMIM:150250;CLNDN=Larsen_syndrome,_dominant_type;CLNHGVS=NC_000003.12:g.58138348C>T;CLNREVSTAT=criteria_provided,_single_submitter;CLNSIG=Pathogenic;CLNVC=single_nucleotide_variant;CLNVCSO=SO:0001483;GENEINFO=FLNB:2317;MC=SO:0001583|missense_variant;ORIGIN=0
3	58138491	6406	G	A	.	.	ALLELEID=21445;CLNDISDB=MedGen:C0175778,Orphanet:ORPHA503,SNOMED_CT:63387002|MedGen:C1835564,OMIM:150250|MedGen:CN517202;CLNDN=Larsen_syndrome|Larsen_syndrome,_dominant_type|not_provided;CLNHGVS=NC_000003.12:g.58138491G>A;CLNREVSTAT=criteria_provided,_single_submitter;CLNSIG=Pathogenic;CLNVC=single_nucleotide_variant;CLNVCSO=SO:0001483;CLNVI=OMIM_Allelic_Variant:603381.0012|UniProtKB_(protein):O7…
3	58145995	21292	G	A	.	.	ALLELEID=34144;CLNDISDB=MedGen:C1835564,OMIM:150250;CLNDN=Larsen_syndrome,_dominant_type;CLNHGVS=NC_000003.12:g.58145995G>A;CLNREVSTAT=no_assertion_criteria_provided;CLNSIG=Pathogenic;CLNVC=single_nucleotide_variant;CLNVCSO=SO:0001483;CLNVI=UniProtKB_(protein):O75369#VAR_033087;GENEINFO=FLNB:2317;MC=SO:0001583|missense_variant;RS=80356516
3	93874245	13320	T	A	.	.	ALLELEID=28359;CLNDISDB=MONDO:MONDO:0012868,MedGen:C3278211,OMIM:612336,Orphanet:ORPHA26349;CLNDN=Thrombophilia_due_to_protein_S_deficiency,_autosomal_dominant;CLNHGVS=NC_000003.12:g.93874245T>A;CLNREVSTAT=no_assertion_criteria_provided;CLNSIG=Pathogenic;CLNVC=single_nucleotide_variant;CLNVCSO=SO:0001483;CLNVI=OMIM_Allelic_Variant:176880.0005;GENEINFO=PROS1:5627;MC=SO:0001578|stop_lost;ORIGIN=1;R…
3	93893025	29846	G	A	.	.	AF_EXAC=0.00003;ALLELEID=38801;CLNDISDB=MONDO:MONDO:0012868,MedGen:C3278211,OMIM:612336,Orphanet:ORPHA26349;CLNDN=Thrombophilia_due_to_protein_S_deficiency,_autosomal_dominant;CLNHGVS=NC_000003.12:g.93893025G>A;CLNREVSTAT=no_assertion_criteria_provided;CLNSIG=Pathogenic;CLNVC=single_nucleotide_variant;CLNVCSO=SO:0001483;CLNVI=OMIM_Allelic_Variant:176880.0009;GENEINFO=PROS1:5627;MC=SO:0001583|miss…
3	93898462	13322	G	A	.	.	ALLELEID=28361;CLNDISDB=MONDO:MONDO:0012868,MedGen:C3278211,OMIM:612336,Orphanet:ORPHA26349;CLNDN=Thrombophilia_due_to_protein_S_deficiency,_autosomal_dominant;CLNHGVS=NC_000003.12:g.93898462G>A;CLNREVSTAT=no_assertion_criteria_provided;CLNSIG=Pathogenic;CLNVC=single_nucleotide_variant;CLNVCSO=SO:0001483;CLNVI=OMIM_Allelic_Variant:176880.0007;GENEINFO=PROS1:5627;MC=SO:0001587|nonsense;ORIGIN=1;RS…
3	93898524	13317	T	C	.	.	ALLELEID=28356;CLNDISDB=MONDO:MONDO:0012868,MedGen:C3278211,OMIM:612336,Orphanet:ORPHA26349;CLNDN=Thrombophilia_due_to_protein_S_deficiency,_autosomal_dominant;CLNHGVS=NC_000003.12:g.93898524T>C;CLNREVSTAT=no_assertion_criteria_provided;CLNSIG=Pathogenic;CLNVC=single_nucleotide_variant;CLNVCSO=SO:0001483;CLNVI=OMIM_Allelic_Variant:176880.0002|UniProtKB_(protein):P07225#VAR_005567;GENEINFO=PROS1:5…
3	93905799	13318	T	C	.	.	AF_EXAC=0.00003;AF_TGP=0.00020;ALLELEID=28357;CLNDISDB=MONDO:MONDO:0012868,MedGen:C3278211,OMIM:612336,Orphanet:ORPHA26349|MONDO:MONDO:0013791,MedGen:C3281092,OMIM:614514;CLNDN=Thrombophilia_due_to_protein_S_deficiency,_autosomal_dominant|Thrombophilia_due_to_protein_S_deficiency,_autosomal_recessive;CLNHGVS=NC_000003.12:g.93905799T>C;CLNREVSTAT=criteria_provided,_multiple_submitters,_no_conflict…
3	122254262	372315	C	T	.	.	AF_ESP=0.00008;AF_EXAC=0.00002;ALLELEID=359376;CLNDISDB=MONDO:MONDO:0011013,MedGen:C0342345,OMIM:601198|MONDO:MONDO:0018458,MedGen:C1809471,Orphanet:ORPHA405,SNOMED_CT:190868007|MedGen:CN517202;CLNDN=Hypocalcemia,_autosomal_dominant_1|Familial_hypocalciuric_hypercalcemia|not_provided;CLNHGVS=NC_000003.12:g.122254262C>T;CLNREVSTAT=criteria_provided,_multiple_submitters,_no_conflicts;CLNSIG=Pathoge…
3	122254274	60669	A	G	.	.	ALLELEID=75244;CLNDISDB=MONDO:MONDO:0016983,MedGen:C3715128,Orphanet:ORPHA263417;CLNDN=Hypocalcemia,_autosomal_dominant_1,_with_bartter_syndrome;CLNHGVS=NC_000003.12:g.122254274A>G;CLNREVSTAT=no_assertion_criteria_provided;CLNSIG=Pathogenic;CLNVC=single_nucleotide_variant;CLNVCSO=SO:0001483;CLNVI=OMIM_Allelic_Variant:601199.0053;GENEINFO=CASR:846;MC=SO:0001583|missense_variant;ORIGIN=1;RS=3975147…
3	122254330	8337	A	C	.	.	ALLELEID=23376;CLNDISDB=MONDO:MONDO:0011013,MedGen:C0342345,OMIM:601198;CLNDN=Hypocalcemia,_autosomal_dominant_1;CLNHGVS=NC_000003.12:g.122254330A>C;CLNREVSTAT=no_assertion_criteria_provided;CLNSIG=Pathogenic;CLNVC=single_nucleotide_variant;CLNVCSO=SO:0001483;CLNVI=OMIM_Allelic_Variant:601199.0028;GENEINFO=CASR:846;MC=SO:0001583|missense_variant;ORIGIN=1;RS=104893702
3	122254353	279731	C	T	.	.	ALLELEID=264107;CLNDISDB=MONDO:MONDO:0011013,MedGen:C0342345,OMIM:601198|MONDO:MONDO:0018458,MedGen:C1809471,Orphanet:ORPHA405,SNOMED_CT:190868007|MedGen:CN517202;CLNDN=Hypocalcemia,_autosomal_dominant_1|Familial_hypocalciuric_hypercalcemia|not_provided;CLNHGVS=NC_000003.12:g.122254353C>T;CLNREVSTAT=criteria_provided,_multiple_submitters,_no_conflicts;CLNSIG=Pathogenic;CLNVC=single_nucleotide_var…
3	122254353	410326	CG	TT	.	.	ALLELEID=393573;CLNDISDB=MONDO:MONDO:0007791,MedGen:C0342637,OMIM:145980,Orphanet:ORPHA93372,SNOMED_CT:190868007|MONDO:MONDO:0011013,MedGen:C0342345,OMIM:601198;CLNDN=Hypocalciuric_hypercalcemia,_familial,_type_1|Hypocalcemia,_autosomal_dominant_1;CLNHGVS=NC_000003.12:g.122254353_122254354delinsTT;CLNREVSTAT=criteria_provided,_single_submitter;CLNSIG=Pathogenic;CLNVC=Indel;CLNVCSO=SO:1000032;GENE…
3	122254355	838073	G	T	.	.	ALLELEID=827336;CLNDISDB=MONDO:MONDO:0011013,MedGen:C0342345,OMIM:601198|MONDO:MONDO:0018458,MedGen:C1809471,Orphanet:ORPHA405,SNOMED_CT:190868007;CLNDN=Hypocalcemia,_autosomal_dominant_1|Familial_hypocalciuric_hypercalcemia;CLNHGVS=NC_000003.12:g.122254355G>T;CLNREVSTAT=criteria_provided,_single_submitter;CLNSIG=Pathogenic;CLNVC=single_nucleotide_variant;CLNVCSO=SO:0001483;GENEINFO=CASR:846;MC=S…
3	122257094	574086	G	TTCGCT	.	.	ALLELEID=558752;CLNDISDB=MONDO:MONDO:0007791,MedGen:C0342637,OMIM:145980,Orphanet:ORPHA93372,SNOMED_CT:190868007|MONDO:MONDO:0011013,MedGen:C0342345,OMIM:601198;CLNDN=Hypocalciuric_hypercalcemia,_familial,_type_1|Hypocalcemia,_autosomal_dominant_1;CLNHGVS=NC_000003.12:g.122257094delinsTTCGCT;CLNREVSTAT=criteria_provided,_single_submitter;CLNSIG=Pathogenic;CLNVC=Indel;CLNVCSO=SO:1000032;GENEINFO=C…
3	122257241	8321	G	A	.	.	ALLELEID=23360;CLNDISDB=MONDO:MONDO:0011013,MedGen:C0342345,OMIM:601198;CLNDN=Hypocalcemia,_autosomal_dominant_1;CLNHGVS=NC_000003.12:g.122257241G>A;CLNREVSTAT=no_assertion_criteria_provided;CLNSIG=Pathogenic;CLNVC=single_nucleotide_variant;CLNVCSO=SO:0001483;CLNVI=OMIM_Allelic_Variant:601199.0010;GENEINFO=CASR:846;MC=SO:0001583|missense_variant;ORIGIN=1;RS=104893691
3	122257249	8324	C	A	.	.	ALLELEID=23363;CLNDISDB=MONDO:MONDO:0011013,MedGen:C0342345,OMIM:601198;CLNDN=Hypocalcemia,_autosomal_dominant_1;CLNHGVS=NC_000003.12:g.122257249C>A;CLNREVSTAT=no_assertion_criteria_provided;CLNSIG=Pathogenic;CLNVC=single_nucleotide_variant;CLNVCSO=SO:0001483;CLNVI=OMIM_Allelic_Variant:601199.0013;GENEINFO=CASR:846;MC=SO:0001583|missense_variant;ORIGIN=1;RS=104893695
3	122257269	8346	T	C	.	.	ALLELEID=23385;CLNDISDB=MONDO:MONDO:0011013,MedGen:C0342345,OMIM:601198|MONDO:MONDO:0016983,MedGen:C3715128,Orphanet:ORPHA263417;CLNDN=Hypocalcemia,_autosomal_dominant_1|Hypocalcemia,_autosomal_dominant_1,_with_bartter_syndrome;CLNHGVS=NC_000003.12:g.122257269T>C;CLNREVSTAT=criteria_provided,_single_submitter;CLNSIG=Pathogenic;CLNVC=single_nucleotide_variant;CLNVCSO=SO:0001483;CLNVI=OMIM_Allelic_…
3	122257275	8315	A	C	.	.	ALLELEID=23354;CLNDISDB=MONDO:MONDO:0011013,MedGen:C0342345,OMIM:601198|MONDO:MONDO:0018458,MedGen:C1809471,Orphanet:ORPHA405,SNOMED_CT:190868007|MedGen:CN517202;CLNDN=Hypocalcemia,_autosomal_dominant_1|Familial_hypocalciuric_hypercalcemia|not_provided;CLNHGVS=NC_000003.12:g.122257275A>C;CLNREVSTAT=criteria_provided,_multiple_submitters,_no_conflicts;CLNSIG=Pathogenic;CLNVC=single_nucleotide_vari…
3	122257277	8325	T	C	.	.	ALLELEID=23364;CLNDISDB=MONDO:MONDO:0011013,MedGen:C0342345,OMIM:601198;CLNDN=Hypocalcemia,_autosomal_dominant_1;CLNHGVS=NC_000003.12:g.122257277T>C;CLNREVSTAT=no_assertion_criteria_provided;CLNSIG=Pathogenic;CLNVC=single_nucleotide_variant;CLNVCSO=SO:0001483;CLNVI=OMIM_Allelic_Variant:601199.0014;GENEINFO=CASR:846;MC=SO:0001583|missense_variant;ORIGIN=1;RS=104893696
3	122257287	583082	GCTCAGAGCACATTCC	G	.	.	ALLELEID=559281;CLNDISDB=MONDO:MONDO:0007791,MedGen:C0342637,OMIM:145980,Orphanet:ORPHA93372,SNOMED_CT:190868007|MONDO:MONDO:0011013,MedGen:C0342345,OMIM:601198;CLNDN=Hypocalciuric_hypercalcemia,_familial,_type_1|Hypocalcemia,_autosomal_dominant_1;CLNHGVS=NC_000003.12:g.122257291_122257305del;CLNREVSTAT=criteria_provided,_single_submitter;CLNSIG=Pathogenic;CLNVC=Deletion;CLNVCSO=SO:0000159;GENEIN…
3	122257288	8344	C	G	.	.	ALLELEID=23383;CLNDISDB=MONDO:MONDO:0016983,MedGen:C3715128,Orphanet:ORPHA263417;CLNDN=Hypocalcemia,_autosomal_dominant_1,_with_bartter_syndrome;CLNHGVS=NC_000003.12:g.122257288C>G;CLNREVSTAT=no_assertion_criteria_provided;CLNSIG=Pathogenic;CLNVC=single_nucleotide_variant;CLNVCSO=SO:0001483;CLNVI=OMIM_Allelic_Variant:601199.0035;GENEINFO=CASR:846;MC=SO:0001583|missense_variant;ORIGIN=1;RS=1219092…
3	122257323	8333	G	A	.	.	ALLELEID=23372;CLNDISDB=MONDO:MONDO:0007791,MedGen:C0342637,OMIM:145980,Orphanet:ORPHA93372,SNOMED_CT:190868007|MONDO:MONDO:0011013,MedGen:C0342345,OMIM:601198|MONDO:MONDO:0018458,MedGen:C1809471,Orphanet:ORPHA405,SNOMED_CT:190868007|MedGen:CN517202;CLNDN=Hypocalciuric_hypercalcemia,_familial,_type_1|Hypocalcemia,_autosomal_dominant_1|Familial_hypocalciuric_hypercalcemia|not_provided;CLNHGVS=NC_0…
3	122257340	664654	G	GTC	.	.	ALLELEID=630768;CLNDISDB=MONDO:MONDO:0011013,MedGen:C0342345,OMIM:601198|MONDO:MONDO:0018458,MedGen:C1809471,Orphanet:ORPHA405,SNOMED_CT:190868007;CLNDN=Hypocalcemia,_autosomal_dominant_1|Familial_hypocalciuric_hypercalcemia;CLNHGVS=NC_000003.12:g.122257341_122257342TC[3];CLNREVSTAT=criteria_provided,_single_submitter;CLNSIG=Pathogenic;CLNVC=Microsatellite;CLNVCSO=SO:0000289;GENEINFO=CASR:846;MC=…
3	122257347	8323	C	T	.	.	ALLELEID=23362;CLNDISDB=MONDO:MONDO:0011013,MedGen:C0342345,OMIM:601198;CLNDN=Hypocalcemia,_autosomal_dominant_1;CLNHGVS=NC_000003.12:g.122257347C>T;CLNREVSTAT=no_assertion_criteria_provided;CLNSIG=Pathogenic;CLNVC=single_nucleotide_variant;CLNVCSO=SO:0001483;CLNVI=OMIM_Allelic_Variant:601199.0012;GENEINFO=CASR:846;MC=SO:0001583|missense_variant;ORIGIN=1;RS=104893694
3	122261549	379844	A	G	.	.	ALLELEID=367125;CLNDISDB=MONDO:MONDO:0011013,MedGen:C0342345,OMIM:601198|MONDO:MONDO:0018458,MedGen:C1809471,Orphanet:ORPHA405,SNOMED_CT:190868007|MedGen:CN517202;CLNDN=Hypocalcemia,_autosomal_dominant_1|Familial_hypocalciuric_hypercalcemia|not_provided;CLNHGVS=NC_000003.12:g.122261549A>G;CLNREVSTAT=criteria_provided,_multiple_submitters,_no_conflicts;CLNSIG=Pathogenic;CLNVC=single_nucleotide_var…
3	122261588	8345	C	T	.	.	ALLELEID=23384;CLNDISDB=MONDO:MONDO:0009397,MedGen:C1832615,OMIM:239200,Orphanet:ORPHA417|MONDO:MONDO:0011013,MedGen:C0342345,OMIM:601198|MONDO:MONDO:0018458,MedGen:C1809471,Orphanet:ORPHA405,SNOMED_CT:190868007;CLNDN=Neonatal_severe_hyperparathyroidism|Hypocalcemia,_autosomal_dominant_1|Familial_hypocalciuric_hypercalcemia;CLNHGVS=NC_000003.12:g.122261588C>T;CLNREVSTAT=criteria_provided,_single_…
3	122261589	8314	G	A	.	.	ALLELEID=23353;CLNDISDB=MONDO:MONDO:0007791,MedGen:C0342637,OMIM:145980,Orphanet:ORPHA93372,SNOMED_CT:190868007|MONDO:MONDO:0009397,MedGen:C1832615,OMIM:239200,Orphanet:ORPHA417|MONDO:MONDO:0011013,MedGen:C0342345,OMIM:601198|MONDO:MONDO:0018458,MedGen:C1809471,Orphanet:ORPHA405,SNOMED_CT:190868007|MedGen:CN517202;CLNDN=Hypocalciuric_hypercalcemia,_familial,_type_1|Neonatal_severe_hyperparathyroi…
3	122261606	8326	G	A	.	.	ALLELEID=23365;CLNDISDB=MONDO:MONDO:0011013,MedGen:C0342345,OMIM:601198;CLNDN=Hypocalcemia,_autosomal_dominant_1;CLNHGVS=NC_000003.12:g.122261606G>A;CLNREVSTAT=no_assertion_criteria_provided;CLNSIG=Pathogenic;CLNVC=single_nucleotide_variant;CLNVCSO=SO:0001483;CLNVI=OMIM_Allelic_Variant:601199.0016;GENEINFO=CASR:846;MC=SO:0001583|missense_variant;ORIGIN=1;RS=104893697
3	122261693	431804	C	T	.	.	ALLELEID=425519;CLNDISDB=MONDO:MONDO:0007791,MedGen:C0342637,OMIM:145980,Orphanet:ORPHA93372,SNOMED_CT:190868007|MONDO:MONDO:0011013,MedGen:C0342345,OMIM:601198|MONDO:MONDO:0018458,MedGen:C1809471,Orphanet:ORPHA405,SNOMED_CT:190868007|MedGen:CN517202;CLNDN=Hypocalciuric_hypercalcemia,_familial,_type_1|Hypocalcemia,_autosomal_dominant_1|Familial_hypocalciuric_hypercalcemia|not_provided;CLNHGVS=NC_…
3	122261697	60667	C	T	.	.	ALLELEID=75242;CLNDISDB=MONDO:MONDO:0011013,MedGen:C0342345,OMIM:601198|MedGen:CN517202;CLNDN=Hypocalcemia,_autosomal_dominant_1|not_provided;CLNHGVS=NC_000003.12:g.122261697C>T;CLNREVSTAT=criteria_provided,_single_submitter;CLNSIG=Pathogenic;CLNVC=single_nucleotide_variant;CLNVCSO=SO:0001483;CLNVI=OMIM_Allelic_Variant:601199.0052;GENEINFO=CASR:846;MC=SO:0001583|missense_variant;ORIGIN=1;RS=39751…
3	122261714	532618	C	T	.	.	ALLELEID=518951;CLNDISDB=MONDO:MONDO:0011013,MedGen:C0342345,OMIM:601198|MONDO:MONDO:0018458,MedGen:C1809471,Orphanet:ORPHA405,SNOMED_CT:190868007|MedGen:CN517202;CLNDN=Hypocalcemia,_autosomal_dominant_1|Familial_hypocalciuric_hypercalcemia|not_provided;CLNHGVS=NC_000003.12:g.122261714C>T;CLNREVSTAT=criteria_provided,_multiple_submitters,_no_conflicts;CLNSIG=Pathogenic;CLNVC=single_nucleotide_var…
3	122261715	8331	G	A	.	.	AF_EXAC=0.00001;ALLELEID=23370;CLNDISDB=MONDO:MONDO:0007791,MedGen:C0342637,OMIM:145980,Orphanet:ORPHA93372,SNOMED_CT:190868007|MONDO:MONDO:0011013,MedGen:C0342345,OMIM:601198|MONDO:MONDO:0018458,MedGen:C1809471,Orphanet:ORPHA405,SNOMED_CT:190868007|MedGen:CN517202;CLNDN=Hypocalciuric_hypercalcemia,_familial,_type_1|Hypocalcemia,_autosomal_dominant_1|Familial_hypocalciuric_hypercalcemia|not_provi…
3	122261768	532576	C	T	.	.	ALLELEID=518748;CLNDISDB=MONDO:MONDO:0007791,MedGen:C0342637,OMIM:145980,Orphanet:ORPHA93372,SNOMED_CT:190868007|MONDO:MONDO:0011013,MedGen:C0342345,OMIM:601198;CLNDN=Hypocalciuric_hypercalcemia,_familial,_type_1|Hypocalcemia,_autosomal_dominant_1;CLNHGVS=NC_000003.12:g.122261768C>T;CLNREVSTAT=criteria_provided,_single_submitter;CLNSIG=Pathogenic;CLNVC=single_nucleotide_variant;CLNVCSO=SO:0001483…
3	122261924	8313	G	A	.	.	ALLELEID=23352;CLNDISDB=MONDO:MONDO:0007791,MedGen:C0342637,OMIM:145980,Orphanet:ORPHA93372,SNOMED_CT:190868007|MONDO:MONDO:0009397,MedGen:C1832615,OMIM:239200,Orphanet:ORPHA417|MONDO:MONDO:0011013,MedGen:C0342345,OMIM:601198;CLNDN=Hypocalciuric_hypercalcemia,_familial,_type_1|Neonatal_severe_hyperparathyroidism|Hypocalcemia,_autosomal_dominant_1;CLNHGVS=NC_000003.12:g.122261924G>A;CLNREVSTAT=cri…
3	122275959	35778	G	A	.	.	AF_EXAC=0.00001;ALLELEID=44442;CLNDISDB=MONDO:MONDO:0011013,MedGen:C0342345,OMIM:601198|MONDO:MONDO:0018458,MedGen:C1809471,Orphanet:ORPHA405,SNOMED_CT:190868007;CLNDN=Hypocalcemia,_autosomal_dominant_1|Familial_hypocalciuric_hypercalcemia;CLNHGVS=NC_000003.12:g.122275959G>A;CLNREVSTAT=criteria_provided,_multiple_submitters,_no_conflicts;CLNSIG=Pathogenic/Likely_pathogenic;CLNVC=single_nucleotide…
3	122282134	280428	C	T	.	.	ALLELEID=264143;CLNDISDB=MONDO:MONDO:0007791,MedGen:C0342637,OMIM:145980,Orphanet:ORPHA93372,SNOMED_CT:190868007|MONDO:MONDO:0011013,MedGen:C0342345,OMIM:601198|MedGen:CN517202;CLNDN=Hypocalciuric_hypercalcemia,_familial,_type_1|Hypocalcemia,_autosomal_dominant_1|not_provided;CLNHGVS=NC_000003.12:g.122282134C>T;CLNREVSTAT=criteria_provided,_multiple_submitters,_no_conflicts;CLNSIG=Pathogenic;CLNV…
3	122283699	8318	G	A	.	.	ALLELEID=23357;CLNDISDB=MONDO:MONDO:0009397,MedGen:C1832615,OMIM:239200,Orphanet:ORPHA417|MONDO:MONDO:0011013,MedGen:C0342345,OMIM:601198|MONDO:MONDO:0018458,MedGen:C1809471,Orphanet:ORPHA405,SNOMED_CT:190868007;CLNDN=Neonatal_severe_hyperparathyroidism|Hypocalcemia,_autosomal_dominant_1|Familial_hypocalciuric_hypercalcemia;CLNHGVS=NC_000003.12:g.122283699G>A;CLNREVSTAT=criteria_provided,_single_…
3	122283764	8350	G	A	.	.	ALLELEID=23389;CLNDISDB=MONDO:MONDO:0011013,MedGen:C0342345,OMIM:601198|MedGen:CN517202;CLNDN=Hypocalcemia,_autosomal_dominant_1|not_provided;CLNHGVS=NC_000003.12:g.122283764G>A;CLNREVSTAT=criteria_provided,_multiple_submitters,_no_conflicts;CLNSIG=Pathogenic;CLNVC=single_nucleotide_variant;CLNVCSO=SO:0001483;CLNVI=OMIM_Allelic_Variant:601199.0041;GENEINFO=CASR:846;MC=SO:0001583|missense_variant;…
3	122283789	8327	T	C	.	.	ALLELEID=23366;CLNDISDB=MONDO:MONDO:0011013,MedGen:C0342345,OMIM:601198;CLNDN=Hypocalcemia,_autosomal_dominant_1;CLNHGVS=NC_000003.12:g.122283789T>C;CLNREVSTAT=no_assertion_criteria_provided;CLNSIG=Pathogenic;CLNVC=single_nucleotide_variant;CLNVCSO=SO:0001483;CLNVI=OMIM_Allelic_Variant:601199.0017;GENEINFO=CASR:846;MC=SO:0001583|missense_variant;ORIGIN=1;RS=104893698
3	122283800	8338	C	G	.	.	ALLELEID=23377;CLNDISDB=MONDO:MONDO:0011013,MedGen:C0342345,OMIM:601198;CLNDN=Hypocalcemia,_autosomal_dominant_1;CLNHGVS=NC_000003.12:g.122283800C>G;CLNREVSTAT=no_assertion_criteria_provided;CLNSIG=Pathogenic;CLNVC=single_nucleotide_variant;CLNVCSO=SO:0001483;CLNVI=OMIM_Allelic_Variant:601199.0029;GENEINFO=CASR:846;MC=SO:0001583|missense_variant;ORIGIN=1;RS=104893703
3	122283923	463917	TC	T	.	.	ALLELEID=452212;CLNDISDB=MONDO:MONDO:0007791,MedGen:C0342637,OMIM:145980,Orphanet:ORPHA93372,SNOMED_CT:190868007|MONDO:MONDO:0011013,MedGen:C0342345,OMIM:601198;CLNDN=Hypocalciuric_hypercalcemia,_familial,_type_1|Hypocalcemia,_autosomal_dominant_1;CLNHGVS=NC_000003.12:g.122283926del;CLNREVSTAT=criteria_provided,_single_submitter;CLNSIG=Pathogenic;CLNVC=Deletion;CLNVCSO=SO:0000159;GENEINFO=CASR:84…
3	122283997	8320	G	T	.	.	ALLELEID=23359;CLNDISDB=MONDO:MONDO:0011013,MedGen:C0342345,OMIM:601198;CLNDN=Hypocalcemia,_autosomal_dominant_1;CLNHGVS=NC_000003.12:g.122283997G>T;CLNREVSTAT=no_assertion_criteria_provided;CLNSIG=Pathogenic;CLNVC=single_nucleotide_variant;CLNVCSO=SO:0001483;CLNVI=OMIM_Allelic_Variant:601199.0009;GENEINFO=CASR:846;MC=SO:0001583|missense_variant;ORIGIN=1;RS=121909261
3	122284134	8354	T	A	.	.	ALLELEID=23393;CLNDISDB=MONDO:MONDO:0011013,MedGen:C0342345,OMIM:601198;CLNDN=Hypocalcemia,_autosomal_dominant_1;CLNHGVS=NC_000003.12:g.122284134T>A;CLNREVSTAT=no_assertion_criteria_provided;CLNSIG=Pathogenic;CLNVC=single_nucleotide_variant;CLNVCSO=SO:0001483;CLNVI=OMIM_Allelic_Variant:601199.0045;GENEINFO=CASR:846;MC=SO:0001583|missense_variant;ORIGIN=1;RS=104893718
3	122284272	8328	T	G	.	.	ALLELEID=23367;CLNDISDB=MONDO:MONDO:0011013,MedGen:C0342345,OMIM:601198;CLNDN=Hypocalcemia,_autosomal_dominant_1;CLNHGVS=NC_000003.12:g.122284272T>G;CLNREVSTAT=no_assertion_criteria_provided;CLNSIG=Pathogenic;CLNVC=single_nucleotide_variant;CLNVCSO=SO:0001483;CLNVI=OMIM_Allelic_Variant:601199.0019;GENEINFO=CASR:846;MC=SO:0001583|missense_variant;ORIGIN=1;RS=104893699
3	122284316	8348	T	C	.	.	ALLELEID=23387;CLNDISDB=MONDO:MONDO:0011013,MedGen:C0342345,OMIM:601198;CLNDN=Hypocalcemia,_autosomal_dominant_1;CLNHGVS=NC_000003.12:g.122284316T>C;CLNREVSTAT=no_assertion_criteria_provided;CLNSIG=Pathogenic;CLNVC=single_nucleotide_variant;CLNVCSO=SO:0001483;CLNVI=OMIM_Allelic_Variant:601199.0039;GENEINFO=CASR:846;MC=SO:0001583|missense_variant;ORIGIN=1;RS=104893711
3	122284317	8336	T	G	.	.	ALLELEID=23375;CLNDISDB=MONDO:MONDO:0011013,MedGen:C0342345,OMIM:601198;CLNDN=Hypocalcemia,_autosomal_dominant_1;CLNHGVS=NC_000003.12:g.122284317T>G;CLNREVSTAT=no_assertion_criteria_provided;CLNSIG=Pathogenic;CLNVC=single_nucleotide_variant;CLNVCSO=SO:0001483;CLNVI=OMIM_Allelic_Variant:601199.0027;GENEINFO=CASR:846;MC=SO:0001583|missense_variant;ORIGIN=1;RS=104893701
3	122284337	8312	C	T	.	.	ALLELEID=23351;CLNDISDB=MONDO:MONDO:0007791,MedGen:C0342637,OMIM:145980,Orphanet:ORPHA93372,SNOMED_CT:190868007|MONDO:MONDO:0011013,MedGen:C0342345,OMIM:601198|MONDO:MONDO:0018458,MedGen:C1809471,Orphanet:ORPHA405,SNOMED_CT:190868007|MedGen:CN517202;CLNDN=Hypocalciuric_hypercalcemia,_familial,_type_1|Hypocalcemia,_autosomal_dominant_1|Familial_hypocalciuric_hypercalcemia|not_provided;CLNHGVS=NC_0…
3	122284371	8322	T	C	.	.	ALLELEID=23361;CLNDISDB=MONDO:MONDO:0011013,MedGen:C0342345,OMIM:601198;CLNDN=Hypocalcemia,_autosomal_dominant_1;CLNHGVS=NC_000003.12:g.122284371T>C;CLNREVSTAT=no_assertion_criteria_provided;CLNSIG=Pathogenic;CLNVC=single_nucleotide_variant;CLNVCSO=SO:0001483;CLNVI=OMIM_Allelic_Variant:601199.0011;GENEINFO=CASR:846;MC=SO:0001583|missense_variant;ORIGIN=1;RS=104893693
3	122284413	8347	C	T	.	.	ALLELEID=23386;CLNDISDB=MONDO:MONDO:0011013,MedGen:C0342345,OMIM:601198;CLNDN=Hypocalcemia,_autosomal_dominant_1;CLNHGVS=NC_000003.12:g.122284413C>T;CLNREVSTAT=no_assertion_criteria_provided;CLNSIG=Pathogenic;CLNVC=single_nucleotide_variant;CLNVCSO=SO:0001483;CLNVI=OMIM_Allelic_Variant:601199.0038;GENEINFO=CASR:846;MC=SO:0001583|missense_variant;ORIGIN=1;RS=104893710
3	122284482	8343	C	A	.	.	ALLELEID=23382;CLNDISDB=MONDO:MONDO:0011013,MedGen:C0342345,OMIM:601198|MONDO:MONDO:0016983,MedGen:C3715128,Orphanet:ORPHA263417;CLNDN=Hypocalcemia,_autosomal_dominant_1|Hypocalcemia,_autosomal_dominant_1,_with_bartter_syndrome;CLNHGVS=NC_000003.12:g.122284482C>A;CLNREVSTAT=no_assertion_criteria_provided;CLNSIG=Pathogenic;CLNVC=single_nucleotide_variant;CLNVCSO=SO:0001483;CLNVI=OMIM_Allelic_Varia…
3	122284611	379932	G	C	.	.	ALLELEID=366891;CLNDISDB=MONDO:MONDO:0007791,MedGen:C0342637,OMIM:145980,Orphanet:ORPHA93372,SNOMED_CT:190868007|MONDO:MONDO:0011013,MedGen:C0342345,OMIM:601198|MONDO:MONDO:0018458,MedGen:C1809471,Orphanet:ORPHA405,SNOMED_CT:190868007|MedGen:CN517202;CLNDN=Hypocalciuric_hypercalcemia,_familial,_type_1|Hypocalcemia,_autosomal_dominant_1|Familial_hypocalciuric_hypercalcemia|not_provided;CLNHGVS=NC_…
3	122284630	8339	CAACGTCTCCCGCAAGCGGTCCAGCAGCCTTGGAGGCTCCACGGGATCCACCCCCTCCTCCTCCATCAGCAGCAAGAGCAACAGCGAAGACCCATTCCCACAGCCCGAGAGGCAGAAGCAGCAGCAGCCGCTGGCCCTAACCCAGCAAGAGCAGCAGCAGCAGCCCCTGACCCTCCCACAGCAGCAACGATCTCAGCAGCAGCCCAGATGCAAGCAGAAGGTCATCTTTGGCAGCGGCACGGTCACCTTCTCACTGAGCTTTGATGAGCCTCAGAAGAACGCCATGGCCCACAGGAATTCTACGCACCAGAACTCCCTGGAGGCCCAGAAAAGCAGCGATACGCTGACCCGACACGAGCCATTACTCCCGCTGCAGTGCGGGGAAACGGACTTAGATCT…	C	.	.	ALLELEID=23378;CLNDISDB=MONDO:MONDO:0011013,MedGen:C0342345,OMIM:601198;CLNDN=Hypocalcemia,_autosomal_dominant_1;CLNHGVS=NC_000003.12:g.122284636_122285178del;CLNREVSTAT=no_assertion_criteria_provided;CLNSIG=Pathogenic;CLNVC=Deletion;CLNVCSO=SO:0000159;CLNVI=OMIM_Allelic_Variant:601199.0030;GENEINFO=CASR:846;MC=SO:0001822|inframe_deletion;ORIGIN=1;RS=1553769169
3	127599441	235129	C	T	.	.	AF_EXAC=0.00002;ALLELEID=236863;CLNDISDB=MONDO:MONDO:0014853,MedGen:C4310775,OMIM:616968;CLNDN=Deafness,_autosomal_dominant_70;CLNHGVS=NC_000003.12:g.127599441C>T;CLNREVSTAT=no_assertion_criteria_provided;CLNSIG=Pathogenic;CLNVC=single_nucleotide_variant;CLNVCSO=SO:0001483;CLNVI=OMIM_Allelic_Variant:116945.0001|UniProtKB_(protein):P49736#VAR_077049;GENEINFO=MCM2:4171;MC=SO:0001583|missense_varian…
3	129528801	13013	C	A	.	.	ALLELEID=28052;CLNDISDB=Human_Phenotype_Ontology:HP:0000556,MONDO:MONDO:0019118,MeSH:D058499,MedGen:C0854723,Orphanet:ORPHA71862,SNOMED_CT:314407005|Human_Phenotype_Ontology:HP:0030642,MONDO:MONDO:0007639,MedGen:C0311338,OMIM:136880,Orphanet:ORPHA227796,SNOMED_CT:68222009|MONDO:MONDO:0012498,MedGen:C1864869,OMIM:610445|MONDO:MONDO:0013395,MedGen:C3151001,OMIM:613731|MedGen:CN517202;CLNDN=Retinal_…
3	129529002	13045	G	A	.	.	ALLELEID=28084;CLNDISDB=MONDO:MONDO:0012498,MedGen:C1864869,OMIM:610445;CLNDN=Congenital_stationary_night_blindness,_autosomal_dominant_1;CLNHGVS=NC_000003.12:g.129529002G>A;CLNREVSTAT=no_assertion_criteria_provided;CLNSIG=Pathogenic;CLNVC=single_nucleotide_variant;CLNVCSO=SO:0001483;CLNVI=OMIM_Allelic_Variant:180380.0032|UniProtKB_(protein):P08100#VAR_004783;GENEINFO=RHO:6010;MC=SO:0001583|misse…
3	129529014	13054	C	T	.	.	ALLELEID=28093;CLNDISDB=MONDO:MONDO:0012498,MedGen:C1864869,OMIM:610445;CLNDN=Congenital_stationary_night_blindness,_autosomal_dominant_1;CLNHGVS=NC_000003.12:g.129529014C>T;CLNREVSTAT=no_assertion_criteria_provided;CLNSIG=Pathogenic;CLNVC=single_nucleotide_variant;CLNVCSO=SO:0001483;CLNVI=OMIM_Allelic_Variant:180380.0042|UniProtKB_(protein):P08100#VAR_004784;GENEINFO=RHO:6010;MC=SO:0001583|misse…
3	129531005	417867	C	T	.	.	ALLELEID=404762;CLNDISDB=Human_Phenotype_Ontology:HP:0000547,MONDO:MONDO:0019200,MeSH:D012174,MedGen:C0035334,OMIM:268000,Orphanet:ORPHA791,SNOMED_CT:28835009|MONDO:MONDO:0012498,MedGen:C1864869,OMIM:610445|MONDO:MONDO:0015993,MedGen:C4085590,Orphanet:ORPHA1872;CLNDN=Retinitis_pigmentosa|Congenital_stationary_night_blindness,_autosomal_dominant_1|Cone-rod_dystrophy;CLNHGVS=NC_000003.12:g.12953100…
3	129532711	13044	C	A	.	.	ALLELEID=28083;CLNDISDB=MONDO:MONDO:0012498,MedGen:C1864869,OMIM:610445;CLNDN=Congenital_stationary_night_blindness,_autosomal_dominant_1;CLNHGVS=NC_000003.12:g.129532711C>A;CLNREVSTAT=no_assertion_criteria_provided;CLNSIG=Pathogenic;CLNVC=single_nucleotide_variant;CLNVCSO=SO:0001483;CLNVI=OMIM_Allelic_Variant:180380.0031|UniProtKB_(protein):P08100#VAR_004827;GENEINFO=RHO:6010;MC=SO:0001583|misse…
3	129533616	419250	CT	C	.	.	ALLELEID=406115;CLNDISDB=MedGen:C0339525,SNOMED_CT:232052009|MedGen:CN517202;CLNDN=Autosomal_dominant_retinitis_pigmentosa|not_provided;CLNHGVS=NC_000003.12:g.129533617del;CLNREVSTAT=criteria_provided,_single_submitter;CLNSIG=Pathogenic;CLNVC=Deletion;CLNVCSO=SO:0000159;GENEINFO=RHO:6010;MC=SO:0001589|frameshift_variant;ORIGIN=1;RS=1064793749
3	136422958	437901	C	CA	.	.	ALLELEID=431523;CLNDISDB=.|MONDO:MONDO:0030912,MedGen:C4539951,OMIM:617635,Orphanet:ORPHA502434;CLNDN=STAG1-related_disorder|Intellectual_disability,_autosomal_dominant_47;CLNHGVS=NC_000003.12:g.136422959dup;CLNREVSTAT=no_assertion_criteria_provided;CLNSIG=Pathogenic/Likely_pathogenic;CLNVC=Duplication;CLNVCSO=SO:1000035;CLNVI=OMIM_Allelic_Variant:604358.0006;GENEINFO=STAG1:10274;MC=SO:0001589|fr…
3	136443368	437900	A	ATAAAC	.	.	ALLELEID=431522;CLNDISDB=.|MONDO:MONDO:0030912,MedGen:C4539951,OMIM:617635,Orphanet:ORPHA502434;CLNDN=STAG1-related_disorder|Intellectual_disability,_autosomal_dominant_47;CLNHGVS=NC_000003.12:g.136443370_136443374dup;CLNREVSTAT=no_assertion_criteria_provided;CLNSIG=Pathogenic/Likely_pathogenic;CLNVC=Duplication;CLNVCSO=SO:1000035;CLNVI=OMIM_Allelic_Variant:604358.0005;GENEINFO=STAG1:10274;MC=SO:…
3	136443400	437897	T	G	.	.	ALLELEID=431519;CLNDISDB=.|MONDO:MONDO:0030912,MedGen:C4539951,OMIM:617635,Orphanet:ORPHA502434;CLNDN=STAG1-related_disorder|Intellectual_disability,_autosomal_dominant_47;CLNHGVS=NC_000003.12:g.136443400T>G;CLNREVSTAT=no_assertion_criteria_provided;CLNSIG=Pathogenic/Likely_pathogenic;CLNVC=single_nucleotide_variant;CLNVCSO=SO:0001483;CLNVI=OMIM_Allelic_Variant:604358.0002;GENEINFO=STAG1:10274;MC…
3	136521243	437898	T	C	.	.	ALLELEID=431520;CLNDISDB=.|MONDO:MONDO:0030912,MedGen:C4539951,OMIM:617635,Orphanet:ORPHA502434;CLNDN=STAG1-related_disorder|Intellectual_disability,_autosomal_dominant_47;CLNHGVS=NC_000003.12:g.136521243T>C;CLNREVSTAT=no_assertion_criteria_provided;CLNSIG=Pathogenic/Likely_pathogenic;CLNVC=single_nucleotide_variant;CLNVCSO=SO:0001483;CLNVI=OMIM_Allelic_Variant:604358.0003;GENEINFO=STAG1:10274;MC…
3	136604345	802013	TA	T	.	.	ALLELEID=790338;CLNDISDB=MONDO:MONDO:0030912,MedGen:C4539951,OMIM:617635,Orphanet:ORPHA502434;CLNDN=Intellectual_disability,_autosomal_dominant_47;CLNHGVS=NC_000003.12:g.136604347del;CLNREVSTAT=criteria_provided,_single_submitter;CLNSIG=Pathogenic;CLNVC=Deletion;CLNVCSO=SO:0000159;GENEINFO=STAG1:10274;MC=SO:0001589|frameshift_variant;ORIGIN=0
3	142676175	633603	T	C	.	.	ALLELEID=622035;CLNDISDB=Human_Phenotype_Ontology:HP:0008619,MedGen:C0452138|MONDO:MONDO:0019587,MedGen:CN043649,Orphanet:ORPHA90635|MONDO:MONDO:0032917,MedGen:CN263293,OMIM:618787;CLNDN=Bilateral_sensorineural_hearing_impairment|Autosomal_dominant_non-syndromic_sensorineural_deafness_type_DFNA|DEAFNESS,_AUTOSOMAL_DOMINANT_76;CLNHGVS=NC_000003.12:g.142676175T>C;CLNREVSTAT=no_assertion_criteria_pr…
3	155853659	6132	A	C	.	.	ALLELEID=21171;CLNDISDB=MONDO:MONDO:0012928,MedGen:C2675528,OMIM:612539,Orphanet:ORPHA171863;CLNDN=Spastic_paraplegia_42,_autosomal_dominant;CLNHGVS=NC_000003.12:g.155853659A>C;CLNREVSTAT=no_assertion_criteria_provided;CLNSIG=Pathogenic;CLNVC=single_nucleotide_variant;CLNVCSO=SO:0001483;CLNVI=OMIM_Allelic_Variant:603690.0001|UniProtKB_(protein):O00400#VAR_054850;GENEINFO=SLC33A1:9197;MC=SO:000158…
3	169763862	7319	ATCCTAAGGAATTGAAGGTATGGATTTGGGACGGAATTACCTTGTCGTGATAAGTGGGCAGAATGGCCTGTTTGTTTCTTTCAACCTAGTGGGCCATTAGCTTATTTTCTTAAAGGAAATCAGAGCCAATTCTTGTGGGAGACTGCCGGCTGGGAGGGTTGGGGGTGGGGGGTGTGGAATAAATTTCTTTTCCGTCTTTCATTATGCCTAGTGTTCCGTTATTGGAACGCTAAGCTTGTGGGGGTTATATCCTACTGCTCAAGGTCATCGCCAAGGTCTAATTTTTCAAAAAAGAAACTTCTAACCTCTGGCATAAACCGATGACCATTAAAGGAACACAATTTCCAATGTTCATTTAGATCTTCTAATTAAATATTCATTAAATGTTAAATGATCTCT…	A	.	.	ALLELEID=22358;CLNDISDB=MONDO:MONDO:0007485,MedGen:C4551974,OMIM:127550;CLNDN=Dyskeratosis_congenita,_autosomal_dominant_1;CLNHGVS=NC_000003.12:g.169763867_169764687del;CLNREVSTAT=no_assertion_criteria_provided;CLNSIG=Pathogenic;CLNVC=Deletion;CLNVCSO=SO:0000159;CLNVI=OMIM_Allelic_Variant:602322.0001;DBVARID=nsv1067919;GENEINFO=TERC:7012;ORIGIN=1;RS=1553915517
3	169764651	39295	G	C	.	.	ALLELEID=47901;CLNDISDB=MONDO:MONDO:0007485,MedGen:C4551974,OMIM:127550;CLNDN=Dyskeratosis_congenita,_autosomal_dominant_1;CLNHGVS=NC_000003.12:g.169764651G>C;CLNREVSTAT=no_assertion_criteria_provided;CLNSIG=Pathogenic;CLNVC=single_nucleotide_variant;CLNVCSO=SO:0001483;GENEINFO=TERC:7012;MC=SO:0001619|non-coding_transcript_variant;RS=199422286
3	169764653	7320	G	C	.	.	ALLELEID=22359;CLNDISDB=MONDO:MONDO:0007485,MedGen:C4551974,OMIM:127550;CLNDN=Dyskeratosis_congenita,_autosomal_dominant_1;CLNHGVS=NC_000003.12:g.169764653G>C;CLNREVSTAT=no_assertion_criteria_provided;CLNSIG=Pathogenic;CLNVC=single_nucleotide_variant;CLNVCSO=SO:0001483;CLNVI=OMIM_Allelic_Variant:602322.0002;GENEINFO=TERC:7012;MC=SO:0001619|non-coding_transcript_variant;ORIGIN=0;RS=199422284
3	169764740	40977	GGCTGACAGAGCCCAACTCTTCGCGGTGGCAGTGGGTGCCTCCGGAGAAGCCCCGGGCCGACCGCGGCCTCCAGGCGGGGTTCGGGGGCTGGGCAGGCGACCCGCCGCAGGTCCCCGGGAGGGGCGAACGGGCCAGCAGCTGACATTTTTTGTTTGCTCTAGAATGAACGGTGGAAGGCGGCAGGCCGAGGCTTTTCCGCCCGCTGAAAGTCAGCGAGAAAAACAGCGCGCGGGGAGCAAAAGCACGGCGCCTACGCCCTTCTCAGTTAGGGTTAGACAAAAAATGGCCACCACCCCTCCCAGGCCCACCCTCCGCAACCCGGTGCGCTGCCGGGCGAGTCGGCTTATAAAGGGAGCGGCCGCCGACCGCACGGATTGGCCAAGCTGACTCTCGCGGCT…	G	.	.	ALLELEID=49399;CLNDISDB=MONDO:MONDO:0007485,MedGen:C4551974,OMIM:127550;CLNDN=Dyskeratosis_congenita,_autosomal_dominant_1;CLNHGVS=NC_000003.12:g.169764745_169767720del;CLNREVSTAT=no_assertion_criteria_provided;CLNSIG=Pathogenic;CLNVC=Deletion;CLNVCSO=SO:0000159;DBVARID=nsv1067845;GENEINFO=TERC:7012|ACTRT3:84517|LOC110806306:110806306
3	169764831	39285	GGCAGGCGACCCGCC	G	.	.	ALLELEID=47891;CLNDISDB=MONDO:MONDO:0007485,MedGen:C4551974,OMIM:127550;CLNDN=Dyskeratosis_congenita,_autosomal_dominant_1;CLNHGVS=NC_000003.12:g.169764837_169764850del;CLNREVSTAT=no_assertion_criteria_provided;CLNSIG=Pathogenic;CLNVC=Deletion;CLNVCSO=SO:0000159;GENEINFO=TERC:7012;MC=SO:0001619|non-coding_transcript_variant;RS=199422278
3	169764857	7322	G	C	.	.	ALLELEID=22361;CLNDISDB=MONDO:MONDO:0007485,MedGen:C4551974,OMIM:127550|MONDO:MONDO:0013879,MedGen:C3553622,OMIM:614743;CLNDN=Dyskeratosis_congenita,_autosomal_dominant_1|Pulmonary_fibrosis_and/or_bone_marrow_failure,_telomere-related,_2;CLNHGVS=NC_000003.12:g.169764857G>C;CLNREVSTAT=no_assertion_criteria_provided;CLNSIG=Pathogenic;CLNVC=single_nucleotide_variant;CLNVCSO=SO:0001483;CLNVI=OMIM_All…
3	169764918	39282	C	T	.	.	ALLELEID=47888;CLNDISDB=MONDO:MONDO:0007485,MedGen:C4551974,OMIM:127550;CLNDN=Dyskeratosis_congenita,_autosomal_dominant_1;CLNHGVS=NC_000003.12:g.169764918C>T;CLNREVSTAT=no_assertion_criteria_provided;CLNSIG=Pathogenic;CLNVC=single_nucleotide_variant;CLNVCSO=SO:0001483;GENEINFO=TERC:7012;MC=SO:0001619|non-coding_transcript_variant;RS=199422274
3	169764945	7326	G	A	.	.	ALLELEID=22365;CLNDISDB=MONDO:MONDO:0007485,MedGen:C4551974,OMIM:127550|MONDO:MONDO:0013879,MedGen:C3553622,OMIM:614743;CLNDN=Dyskeratosis_congenita,_autosomal_dominant_1|Pulmonary_fibrosis_and/or_bone_marrow_failure,_telomere-related,_2;CLNHGVS=NC_000003.12:g.169764945G>A;CLNREVSTAT=no_assertion_criteria_provided;CLNSIG=Pathogenic;CLNVC=single_nucleotide_variant;CLNVCSO=SO:0001483;CLNVI=OMIM_All…
3	169764953	7321	GC	CT	.	.	ALLELEID=22360;CLNDISDB=MONDO:MONDO:0007485,MedGen:C4551974,OMIM:127550;CLNDN=Dyskeratosis_congenita,_autosomal_dominant_1;CLNHGVS=NC_000003.12:g.169764953_169764954delinsCT;CLNREVSTAT=no_assertion_criteria_provided;CLNSIG=Pathogenic;CLNVC=Indel;CLNVCSO=SO:1000032;CLNVI=OMIM_Allelic_Variant:602322.0003;GENEINFO=TERC:7012;MC=SO:0001619|non-coding_transcript_variant;ORIGIN=1;RS=199476393
3	169764961	39280	A	T	.	.	ALLELEID=47886;CLNDISDB=MONDO:MONDO:0007485,MedGen:C4551974,OMIM:127550;CLNDN=Dyskeratosis_congenita,_autosomal_dominant_1;CLNHGVS=NC_000003.12:g.169764961A>T;CLNREVSTAT=no_assertion_criteria_provided;CLNSIG=Pathogenic;CLNVC=single_nucleotide_variant;CLNVCSO=SO:0001483;GENEINFO=TERC:7012;MC=SO:0001619|non-coding_transcript_variant;RS=199422269
3	169764963	39301	CAG	C	.	.	ALLELEID=47907;CLNDISDB=MONDO:MONDO:0007485,MedGen:C4551974,OMIM:127550;CLNDN=Dyskeratosis_congenita,_autosomal_dominant_1;CLNHGVS=NC_000003.12:g.169764964_169764965del;CLNREVSTAT=no_assertion_criteria_provided;CLNSIG=Pathogenic;CLNVC=Deletion;CLNVCSO=SO:0000159;GENEINFO=TERC:7012;MC=SO:0001619|non-coding_transcript_variant;RS=199422267
3	169764973	39299	GGAGCAAAAGCACGGCGCCTACGCCCTTCTCAGTTA	G	.	.	ALLELEID=47905;CLNDISDB=MONDO:MONDO:0007485,MedGen:C4551974,OMIM:127550;CLNDN=Dyskeratosis_congenita,_autosomal_dominant_1;CLNHGVS=NC_000003.12:g.169764975_169765009del;CLNREVSTAT=no_assertion_criteria_provided;CLNSIG=Pathogenic;CLNVC=Deletion;CLNVCSO=SO:0000159;GENEINFO=TERC:7012|LOC110806306:110806306;MC=SO:0001619|non-coding_transcript_variant;RS=199422264
3	169764981	39300	AG	A	.	.	ALLELEID=47906;CLNDISDB=MONDO:MONDO:0007485,MedGen:C4551974,OMIM:127550;CLNDN=Dyskeratosis_congenita,_autosomal_dominant_1;CLNHGVS=NC_000003.12:g.169764982del;CLNREVSTAT=no_assertion_criteria_provided;CLNSIG=Pathogenic;CLNVC=Deletion;CLNVCSO=SO:0000159;GENEINFO=TERC:7012;MC=SO:0001619|non-coding_transcript_variant;RS=199422266
3	169765013	39297	T	C	.	.	ALLELEID=47903;CLNDISDB=MONDO:MONDO:0007485,MedGen:C4551974,OMIM:127550;CLNDN=Dyskeratosis_congenita,_autosomal_dominant_1;CLNHGVS=NC_000003.12:g.169765013T>C;CLNREVSTAT=no_assertion_criteria_provided;CLNSIG=Pathogenic;CLNVC=single_nucleotide_variant;CLNVCSO=SO:0001483;GENEINFO=TERC:7012|LOC110806306:110806306;MC=SO:0001619|non-coding_transcript_variant;RS=199422262
3	169765026	39292	G	A	.	.	AF_EXAC=0.00003;ALLELEID=47898;CLNDISDB=MONDO:MONDO:0007485,MedGen:C4551974,OMIM:127550;CLNDN=Dyskeratosis_congenita,_autosomal_dominant_1;CLNHGVS=NC_000003.12:g.169765026G>A;CLNREVSTAT=no_assertion_criteria_provided;CLNSIG=Pathogenic;CLNVC=single_nucleotide_variant;CLNVCSO=SO:0001483;GENEINFO=TERC:7012|LOC110806306:110806306;MC=SO:0001619|non-coding_transcript_variant;RS=199422260
3	169765059	39288	C	G	.	.	ALLELEID=47894;CLNDISDB=MONDO:MONDO:0007485,MedGen:C4551974,OMIM:127550;CLNDN=Dyskeratosis_congenita,_autosomal_dominant_1;CLNHGVS=NC_000003.12:g.169765059C>G;CLNREVSTAT=no_assertion_criteria_provided;CLNSIG=Pathogenic;CLNVC=single_nucleotide_variant;CLNVCSO=SO:0001483;GENEINFO=TERC:7012|LOC110806306:110806306;MC=SO:0001619|non-coding_transcript_variant;RS=199422257
3	169765298	39279	CAG	C	.	.	ALLELEID=47885;CLNDISDB=MONDO:MONDO:0007485,MedGen:C4551974,OMIM:127550;CLNDN=Dyskeratosis_congenita,_autosomal_dominant_1;CLNHGVS=NC_000003.12:g.169765299_169765300AG[1];CLNREVSTAT=no_assertion_criteria_provided;CLNSIG=Pathogenic;CLNVC=Microsatellite;CLNVCSO=SO:0000289;GENEINFO=TERC:7012|LOC110806306:110806306;RS=199422255
3	177046179	559628	A	AT	.	.	ALLELEID=550354;CLNDISDB=MedGen:C4310784,OMIM:616944;CLNDN=Mental_retardation,_autosomal_dominant_41;CLNHGVS=NC_000003.12:g.177046180dup;CLNREVSTAT=no_assertion_criteria_provided;CLNSIG=Pathogenic;CLNVC=Duplication;CLNVCSO=SO:1000035;GENEINFO=TBL1XR1:79718;MC=SO:0001589|frameshift_variant;ORIGIN=32;RS=1553813646
3	177047365	807509	C	A	.	.	ALLELEID=798524;CLNDISDB=MedGen:C4310784,OMIM:616944;CLNDN=Mental_retardation,_autosomal_dominant_41;CLNHGVS=NC_000003.12:g.177047365C>A;CLNREVSTAT=criteria_provided,_single_submitter;CLNSIG=Pathogenic;CLNVC=single_nucleotide_variant;CLNVCSO=SO:0001483;GENEINFO=TBL1XR1:79718;MC=SO:0001583|missense_variant;ORIGIN=32
3	177047518	225873	T	C	.	.	ALLELEID=227686;CLNDISDB=MedGen:C4310784,OMIM:616944;CLNDN=Mental_retardation,_autosomal_dominant_41;CLNHGVS=NC_000003.12:g.177047518T>C;CLNREVSTAT=no_assertion_criteria_provided;CLNSIG=Pathogenic;CLNVC=single_nucleotide_variant;CLNVCSO=SO:0001483;CLNVI=OMIM_Allelic_Variant:608628.0004|UniProtKB_(protein):Q9BZK7#VAR_076755;GENEINFO=TBL1XR1:79718;MC=SO:0001583|missense_variant;ORIGIN=1;RS=878854401
3	177051722	191371	C	T	.	.	ALLELEID=189176;CLNDISDB=MedGen:C4310784,OMIM:616944;CLNDN=Mental_retardation,_autosomal_dominant_41;CLNHGVS=NC_000003.12:g.177051722C>T;CLNREVSTAT=no_assertion_criteria_provided;CLNSIG=Pathogenic;CLNVC=single_nucleotide_variant;CLNVCSO=SO:0001483;CLNVI=OMIM_Allelic_Variant:608628.0001|UniProtKB_(protein):Q9BZK7#VAR_076753;GENEINFO=TBL1XR1:79718;MC=SO:0001583|missense_variant,SO:0001623|5_prime_U…
3	179416495	41941	T	C	.	.	ALLELEID=51107;CLNDISDB=MONDO:MONDO:0014074,MedGen:C3554654,OMIM:615185,Orphanet:ORPHA352670;CLNDN=Charcot-Marie-Tooth_disease,_dominant_intermediate_F;CLNHGVS=NC_000003.12:g.179416495T>C;CLNREVSTAT=no_assertion_criteria_provided;CLNSIG=Pathogenic;CLNVC=single_nucleotide_variant;CLNVCSO=SO:0001483;CLNVI=OMIM_Allelic_Variant:610863.0002|UniProtKB_(protein):Q9HAV0#VAR_069909;GENEINFO=GNB4:59345;MC=…
3	184170087	219218	CG	C	.	.	ALLELEID=217240;CLNDISDB=MONDO:MONDO:0014819,MedGen:C4225164,OMIM:616894|MedGen:C4551475,OMIM:180700,Orphanet:ORPHA97360;CLNDN=Robinow_syndrome,_autosomal_dominant_3|Robinow_syndrome,_autosomal_dominant_1;CLNHGVS=NC_000003.12:g.184170092del;CLNREVSTAT=criteria_provided,_single_submitter;CLNSIG=Pathogenic;CLNVC=Deletion;CLNVCSO=SO:0000159;CLNVI=OMIM_Allelic_Variant:601368.0003;GENEINFO=DVL3:1857;M…
3	184170095	689755	GC	G	.	.	ALLELEID=677415;CLNDISDB=MONDO:MONDO:0014819,MedGen:C4225164,OMIM:616894;CLNDN=Robinow_syndrome,_autosomal_dominant_3;CLNHGVS=NC_000003.12:g.184170099del;CLNREVSTAT=criteria_provided,_single_submitter;CLNSIG=Pathogenic;CLNVC=Deletion;CLNVCSO=SO:0000159;GENEINFO=DVL3:1857;MC=SO:0001589|frameshift_variant;ORIGIN=1
3	184170317	694689	A	C	.	.	ALLELEID=682840;CLNDISDB=MedGen:C4551475,OMIM:180700,Orphanet:ORPHA97360;CLNDN=Robinow_syndrome,_autosomal_dominant_1;CLNHGVS=NC_000003.12:g.184170317A>C;CLNREVSTAT=criteria_provided,_single_submitter;CLNSIG=Pathogenic;CLNVC=single_nucleotide_variant;CLNVCSO=SO:0001483;GENEINFO=DVL3:1857;MC=SO:0001574|splice_acceptor_variant;ORIGIN=0
3	184170317	219219	A	G	.	.	ALLELEID=217241;CLNDISDB=MONDO:MONDO:0014819,MedGen:C4225164,OMIM:616894|MedGen:C4551475,OMIM:180700,Orphanet:ORPHA97360;CLNDN=Robinow_syndrome,_autosomal_dominant_3|Robinow_syndrome,_autosomal_dominant_1;CLNHGVS=NC_000003.12:g.184170317A>G;CLNREVSTAT=criteria_provided,_single_submitter;CLNSIG=Pathogenic;CLNVC=single_nucleotide_variant;CLNVCSO=SO:0001483;CLNVI=OMIM_Allelic_Variant:601368.0005;GEN…
3	184170318	219220	G	A	.	.	ALLELEID=217242;CLNDISDB=MONDO:MONDO:0014819,MedGen:C4225164,OMIM:616894|MedGen:C4551475,OMIM:180700,Orphanet:ORPHA97360;CLNDN=Robinow_syndrome,_autosomal_dominant_3|Robinow_syndrome,_autosomal_dominant_1;CLNHGVS=NC_000003.12:g.184170318G>A;CLNREVSTAT=criteria_provided,_single_submitter;CLNSIG=Pathogenic;CLNVC=single_nucleotide_variant;CLNVCSO=SO:0001483;CLNVI=OMIM_Allelic_Variant:601368.0004;GEN…
3	184170319	219221	GC	G	.	.	ALLELEID=217243;CLNDISDB=MONDO:MONDO:0014819,MedGen:C4225164,OMIM:616894|MedGen:C4551475,OMIM:180700,Orphanet:ORPHA97360;CLNDN=Robinow_syndrome,_autosomal_dominant_3|Robinow_syndrome,_autosomal_dominant_1;CLNHGVS=NC_000003.12:g.184170320del;CLNREVSTAT=criteria_provided,_single_submitter;CLNSIG=Pathogenic;CLNVC=Deletion;CLNVCSO=SO:0000159;CLNVI=OMIM_Allelic_Variant:601368.0002;GENEINFO=DVL3:1857;M…
3	184170352	219222	GC	G	.	.	ALLELEID=217244;CLNDISDB=MONDO:MONDO:0014819,MedGen:C4225164,OMIM:616894|MedGen:C4551475,OMIM:180700,Orphanet:ORPHA97360;CLNDN=Robinow_syndrome,_autosomal_dominant_3|Robinow_syndrome,_autosomal_dominant_1;CLNHGVS=NC_000003.12:g.184170353del;CLNREVSTAT=criteria_provided,_single_submitter;CLNSIG=Pathogenic;CLNVC=Deletion;CLNVCSO=SO:0000159;CLNVI=OMIM_Allelic_Variant:601368.0001;GENEINFO=DVL3:1857;M…
3	193617286	692000	G	A	.	.	ALLELEID=679822;CLNDISDB=MedGen:C3276549,OMIM:125250,Orphanet:ORPHA1215;CLNDN=Autosomal_dominant_optic_atrophy_plus_syndrome;CLNHGVS=NC_000003.12:g.193617286G>A;CLNREVSTAT=criteria_provided,_single_submitter;CLNSIG=Pathogenic;CLNVC=single_nucleotide_variant;CLNVCSO=SO:0001483;GENEINFO=OPA1:4976;MC=SO:0001575|splice_donor_variant,SO:0001627|intron_variant;ORIGIN=1
3	193635467	217840	T	A	.	.	ALLELEID=214497;CLNDISDB=MedGen:C0338508,OMIM:165500,Orphanet:ORPHA98673,SNOMED_CT:2065009;CLNDN=Dominant_hereditary_optic_atrophy;CLNHGVS=NC_000003.12:g.193635467T>A;CLNREVSTAT=no_assertion_criteria_provided;CLNSIG=Pathogenic;CLNVC=single_nucleotide_variant;CLNVCSO=SO:0001483;GENEINFO=OPA1:4976;MC=SO:0001587|nonsense;ORIGIN=1;RS=863225274
3	193637280	5084	G	A	.	.	ALLELEID=20123;CLNDISDB=MedGen:C0338508,OMIM:165500,Orphanet:ORPHA98673,SNOMED_CT:2065009|MedGen:CN517202;CLNDN=Dominant_hereditary_optic_atrophy|not_provided;CLNHGVS=NC_000003.12:g.193637280G>A;CLNREVSTAT=criteria_provided,_single_submitter;CLNSIG=Pathogenic;CLNVC=single_nucleotide_variant;CLNVCSO=SO:0001483;CLNVI=HGMD:CM002636|OMIM_Allelic_Variant:605290.0005|UniProtKB_(protein):O60313#VAR_0114…
3	193637286	431939	G	A	.	.	AF_EXAC=0.00001;ALLELEID=425539;CLNDISDB=MedGen:C0338508,OMIM:165500,Orphanet:ORPHA98673,SNOMED_CT:2065009|MedGen:CN517202;CLNDN=Dominant_hereditary_optic_atrophy|not_provided;CLNHGVS=NC_000003.12:g.193637286G>A;CLNREVSTAT=criteria_provided,_multiple_submitters,_no_conflicts;CLNSIG=Pathogenic/Likely_pathogenic;CLNVC=single_nucleotide_variant;CLNVCSO=SO:0001483;GENEINFO=OPA1:4976;MC=SO:0001627|int…
3	193637980	5080	G	A	.	.	ALLELEID=20119;CLNDISDB=MedGen:C0338508,OMIM:165500,Orphanet:ORPHA98673,SNOMED_CT:2065009;CLNDN=Dominant_hereditary_optic_atrophy;CLNHGVS=NC_000003.12:g.193637980G>A;CLNREVSTAT=no_assertion_criteria_provided;CLNSIG=Pathogenic;CLNVC=single_nucleotide_variant;CLNVCSO=SO:0001483;CLNVI=OMIM_Allelic_Variant:605290.0001|UniProtKB_(protein):O60313#VAR_011484;GENEINFO=OPA1:4976;MC=SO:0001583|missense_var…
3	193638064	95733	A	G	.	.	ALLELEID=101630;CLNDISDB=MedGen:C0338508,OMIM:165500,Orphanet:ORPHA98673,SNOMED_CT:2065009|MedGen:CN517202;CLNDN=Dominant_hereditary_optic_atrophy|not_provided;CLNHGVS=NC_000003.12:g.193638064A>G;CLNREVSTAT=criteria_provided,_multiple_submitters,_no_conflicts;CLNSIG=Pathogenic;CLNVC=single_nucleotide_variant;CLNVCSO=SO:0001483;CLNVI=HGMD:CS035064;GENEINFO=OPA1:4976;MC=SO:0001583|missense_variant;…
3	193642764	5081	G	A	.	.	ALLELEID=20120;CLNDISDB=MedGen:C0338508,OMIM:165500,Orphanet:ORPHA98673,SNOMED_CT:2065009|MedGen:CN517202;CLNDN=Dominant_hereditary_optic_atrophy|not_provided;CLNHGVS=NC_000003.12:g.193642764G>A;CLNREVSTAT=criteria_provided,_single_submitter;CLNSIG=Pathogenic;CLNVC=single_nucleotide_variant;CLNVCSO=SO:0001483;CLNVI=OMIM_Allelic_Variant:605290.0002;GENEINFO=OPA1:4976;MC=SO:0001574|splice_acceptor_…
3	193642846	21527	G	T	.	.	ALLELEID=34379;CLNDISDB=MedGen:C0338508,OMIM:165500,Orphanet:ORPHA98673,SNOMED_CT:2065009;CLNDN=Dominant_hereditary_optic_atrophy;CLNHGVS=NC_000003.12:g.193642846G>T;CLNREVSTAT=no_assertion_criteria_provided;CLNSIG=Pathogenic;CLNVC=single_nucleotide_variant;CLNVCSO=SO:0001483;GENEINFO=OPA1:4976;MC=SO:0001575|splice_donor_variant;RS=80356528
3	193642975	217841	C	CTT	.	.	ALLELEID=214498;CLNDISDB=MedGen:C0338508,OMIM:165500,Orphanet:ORPHA98673,SNOMED_CT:2065009;CLNDN=Dominant_hereditary_optic_atrophy;CLNHGVS=NC_000003.12:g.193642976_193642977dup;CLNREVSTAT=no_assertion_criteria_provided;CLNSIG=Pathogenic;CLNVC=Duplication;CLNVCSO=SO:1000035;GENEINFO=OPA1:4976;MC=SO:0001589|frameshift_variant;ORIGIN=1;RS=863225275
3	193643005	5085	C	T	.	.	ALLELEID=20124;CLNDISDB=MedGen:C0338508,OMIM:165500,Orphanet:ORPHA98673,SNOMED_CT:2065009|MedGen:CN517202;CLNDN=Dominant_hereditary_optic_atrophy|not_provided;CLNHGVS=NC_000003.12:g.193643005C>T;CLNREVSTAT=criteria_provided,_multiple_submitters,_no_conflicts;CLNSIG=Pathogenic;CLNVC=single_nucleotide_variant;CLNVCSO=SO:0001483;CLNVI=HGMD:CM002638|OMIM_Allelic_Variant:605290.0006;GENEINFO=OPA1:4976…
3	193643434	217842	G	A	.	.	ALLELEID=214499;CLNDISDB=MedGen:C0338508,OMIM:165500,Orphanet:ORPHA98673,SNOMED_CT:2065009;CLNDN=Dominant_hereditary_optic_atrophy;CLNHGVS=NC_000003.12:g.193643434G>A;CLNREVSTAT=no_assertion_criteria_provided;CLNSIG=Pathogenic;CLNVC=single_nucleotide_variant;CLNVCSO=SO:0001483;GENEINFO=OPA1:4976;MC=SO:0001583|missense_variant;ORIGIN=1;RS=863225276
3	193643607	5086	CCAT	C	.	.	ALLELEID=20125;CLNDISDB=MedGen:C0338508,OMIM:165500,Orphanet:ORPHA98673,SNOMED_CT:2065009;CLNDN=Dominant_hereditary_optic_atrophy;CLNHGVS=NC_000003.12:g.193643608_193643610CAT[1];CLNREVSTAT=no_assertion_criteria_provided;CLNSIG=Pathogenic;CLNVC=Microsatellite;CLNVCSO=SO:0000289;CLNVI=OMIM_Allelic_Variant:605290.0007;GENEINFO=OPA1:4976;MC=SO:0001822|inframe_deletion;ORIGIN=1;RS=879255511
3	193643609	30460	A	G	.	.	ALLELEID=39417;CLNDISDB=MONDO:MONDO:0044970,MedGen:C0751651,Orphanet:ORPHA68380|MedGen:C3276549,OMIM:125250,Orphanet:ORPHA1215;CLNDN=Mitochondrial_diseases|Autosomal_dominant_optic_atrophy_plus_syndrome;CLNHGVS=NC_000003.12:g.193643609A>G;CLNREVSTAT=no_assertion_criteria_provided;CLNSIG=Pathogenic;CLNVC=single_nucleotide_variant;CLNVCSO=SO:0001483;CLNVI=OMIM_Allelic_Variant:605290.0014;GENEINFO=O…
3	193643625	217843	A	G	.	.	ALLELEID=214500;CLNDISDB=MedGen:C0338508,OMIM:165500,Orphanet:ORPHA98673,SNOMED_CT:2065009|MedGen:CN517202;CLNDN=Dominant_hereditary_optic_atrophy|not_provided;CLNHGVS=NC_000003.12:g.193643625A>G;CLNREVSTAT=criteria_provided,_single_submitter;CLNSIG=Pathogenic;CLNVC=single_nucleotide_variant;CLNVCSO=SO:0001483;GENEINFO=OPA1:4976;MC=SO:0001583|missense_variant;ORIGIN=1;RS=863225277
3	193643978	30462	G	T	.	.	ALLELEID=39419;CLNDISDB=MedGen:C3276549,OMIM:125250,Orphanet:ORPHA1215;CLNDN=Autosomal_dominant_optic_atrophy_plus_syndrome;CLNHGVS=NC_000003.12:g.193643978G>T;CLNREVSTAT=no_assertion_criteria_provided;CLNSIG=Pathogenic;CLNVC=single_nucleotide_variant;CLNVCSO=SO:0001483;CLNVI=OMIM_Allelic_Variant:605290.0016|UniProtKB_(protein):O60313#VAR_072127;GENEINFO=OPA1:4976;MC=SO:0001583|missense_variant;O…
3	193643996	5091	G	A	.	.	ALLELEID=20130;CLNDISDB=MONDO:MONDO:0044970,MedGen:C0751651,Orphanet:ORPHA68380|MedGen:C3276549,OMIM:125250,Orphanet:ORPHA1215|MedGen:CN517202;CLNDN=Mitochondrial_diseases|Autosomal_dominant_optic_atrophy_plus_syndrome|not_provided;CLNHGVS=NC_000003.12:g.193643996G>A;CLNREVSTAT=criteria_provided,_multiple_submitters,_no_conflicts;CLNSIG=Pathogenic;CLNVC=single_nucleotide_variant;CLNVCSO=SO:000148…
3	193644008	802041	C	G	.	.	ALLELEID=790378;CLNDISDB=MedGen:C0338508,OMIM:165500,Orphanet:ORPHA98673,SNOMED_CT:2065009;CLNDN=Dominant_hereditary_optic_atrophy;CLNHGVS=NC_000003.12:g.193644008C>G;CLNREVSTAT=criteria_provided,_single_submitter;CLNSIG=Pathogenic;CLNVC=single_nucleotide_variant;CLNVCSO=SO:0001483;GENEINFO=OPA1:4976;MC=SO:0001583|missense_variant;ORIGIN=0
3	193644014	5087	TG	T	.	.	ALLELEID=20126;CLNDISDB=MedGen:C0338508,OMIM:165500,Orphanet:ORPHA98673,SNOMED_CT:2065009;CLNDN=Dominant_hereditary_optic_atrophy;CLNHGVS=NC_000003.12:g.193644016del;CLNREVSTAT=no_assertion_criteria_provided;CLNSIG=Pathogenic;CLNVC=Deletion;CLNVCSO=SO:0000159;CLNVI=OMIM_Allelic_Variant:605290.0008;GENEINFO=OPA1:4976;MC=SO:0001589|frameshift_variant;ORIGIN=1;RS=879255512
3	193647110	30461	C	G	.	.	ALLELEID=39418;CLNDISDB=MONDO:MONDO:0044970,MedGen:C0751651,Orphanet:ORPHA68380|MedGen:C3276549,OMIM:125250,Orphanet:ORPHA1215;CLNDN=Mitochondrial_diseases|Autosomal_dominant_optic_atrophy_plus_syndrome;CLNHGVS=NC_000003.12:g.193647110C>G;CLNREVSTAT=no_assertion_criteria_provided;CLNSIG=Pathogenic;CLNVC=single_nucleotide_variant;CLNVCSO=SO:0001483;CLNVI=OMIM_Allelic_Variant:605290.0015;GENEINFO=O…
3	193647127	225120	G	A	.	.	ALLELEID=227006;CLNDISDB=MedGen:C3276549,OMIM:125250,Orphanet:ORPHA1215;CLNDN=Autosomal_dominant_optic_atrophy_plus_syndrome;CLNHGVS=NC_000003.12:g.193647127G>A;CLNREVSTAT=no_assertion_criteria_provided;CLNSIG=Pathogenic;CLNVC=single_nucleotide_variant;CLNVCSO=SO:0001483;CLNVI=OMIM_Allelic_Variant:605290.0019;GENEINFO=OPA1:4976;MC=SO:0001583|missense_variant;ORIGIN=1;RS=879255592
3	193648109	5090	A	G	.	.	ALLELEID=20129;CLNDISDB=MedGen:C3276549,OMIM:125250,Orphanet:ORPHA1215;CLNDN=Autosomal_dominant_optic_atrophy_plus_syndrome;CLNHGVS=NC_000003.12:g.193648109A>G;CLNREVSTAT=no_assertion_criteria_provided;CLNSIG=Pathogenic;CLNVC=single_nucleotide_variant;CLNVCSO=SO:0001483;CLNVI=OMIM_Allelic_Variant:605290.0013|UniProtKB_(protein):O60313#VAR_060853;GENEINFO=OPA1:4976;MC=SO:0001583|missense_variant;O…
3	193657197	216979	C	T	.	.	ALLELEID=213549;CLNDISDB=MedGen:C0338508,OMIM:165500,Orphanet:ORPHA98673,SNOMED_CT:2065009|MedGen:CN517202;CLNDN=Dominant_hereditary_optic_atrophy|not_provided;CLNHGVS=NC_000003.12:g.193657197C>T;CLNREVSTAT=criteria_provided,_multiple_submitters,_no_conflicts;CLNSIG=Pathogenic/Likely_pathogenic;CLNVC=single_nucleotide_variant;CLNVCSO=SO:0001483;CLNVI=ARUP_Laboratories,_Molecular_Genetics_and_Geno…
3	193657214	802042	CTT	C	.	.	ALLELEID=790379;CLNDISDB=MedGen:C0338508,OMIM:165500,Orphanet:ORPHA98673,SNOMED_CT:2065009;CLNDN=Dominant_hereditary_optic_atrophy;CLNHGVS=NC_000003.12:g.193657216_193657217del;CLNREVSTAT=criteria_provided,_single_submitter;CLNSIG=Pathogenic;CLNVC=Deletion;CLNVCSO=SO:0000159;GENEINFO=OPA1:4976;MC=SO:0001589|frameshift_variant;ORIGIN=0
3	193667167	5082	CAGTT	C	.	.	ALLELEID=20121;CLNDISDB=Human_Phenotype_Ontology:HP:0000556,MONDO:MONDO:0019118,MeSH:D058499,MedGen:C0854723,Orphanet:ORPHA71862,SNOMED_CT:314407005|MONDO:MONDO:0008858,MedGen:C0221061,OMIM:210000,SNOMED_CT:66988006|MONDO:MONDO:0044970,MedGen:C0751651,Orphanet:ORPHA68380|MedGen:C0338508,OMIM:165500,Orphanet:ORPHA98673,SNOMED_CT:2065009|MedGen:CN517202;CLNDN=Retinal_dystrophy|Abortive_cerebellar_a…
3	193667191	30463	T	A	.	.	ALLELEID=39420;CLNDISDB=MedGen:C3276549,OMIM:125250,Orphanet:ORPHA1215;CLNDN=Autosomal_dominant_optic_atrophy_plus_syndrome;CLNHGVS=NC_000003.12:g.193667191T>A;CLNREVSTAT=no_assertion_criteria_provided;CLNSIG=Pathogenic;CLNVC=single_nucleotide_variant;CLNVCSO=SO:0001483;CLNVI=OMIM_Allelic_Variant:605290.0017|UniProtKB_(protein):O60313#VAR_072132;GENEINFO=OPA1:4976;MC=SO:0001583|missense_variant;O…
3	193692066	5083	AAGTT	A	.	.	ALLELEID=20122;CLNDISDB=MedGen:C0338508,OMIM:165500,Orphanet:ORPHA98673,SNOMED_CT:2065009|MedGen:CN517202;CLNDN=Dominant_hereditary_optic_atrophy|not_provided;CLNHGVS=NC_000003.12:g.193692069_193692072del;CLNREVSTAT=criteria_provided,_multiple_submitters,_no_conflicts;CLNSIG=Pathogenic;CLNVC=Deletion;CLNVCSO=SO:0000159;CLNVI=OMIM_Allelic_Variant:605290.0004;GENEINFO=OPA1:4976;MC=SO:0001589|frames…
3	193692068	5088	GT	G	.	.	ALLELEID=20127;CLNDISDB=MedGen:C0338508,OMIM:165500,Orphanet:ORPHA98673,SNOMED_CT:2065009;CLNDN=Dominant_hereditary_optic_atrophy;CLNHGVS=NC_000003.12:g.193692070del;CLNREVSTAT=no_assertion_criteria_provided;CLNSIG=Pathogenic;CLNVC=Deletion;CLNVCSO=SO:0000159;CLNVI=OMIM_Allelic_Variant:605290.0009;GENEINFO=OPA1:4976;MC=SO:0001589|frameshift_variant;ORIGIN=1;RS=80356531
3	193692091	5092	TGA	T	.	.	ALLELEID=20131;CLNDISDB=MedGen:C0338508,OMIM:165500,Orphanet:ORPHA98673,SNOMED_CT:2065009|MedGen:C3276549,OMIM:125250,Orphanet:ORPHA1215;CLNDN=Dominant_hereditary_optic_atrophy|Autosomal_dominant_optic_atrophy_plus_syndrome;CLNHGVS=NC_000003.12:g.193692092_193692093del;CLNREVSTAT=no_assertion_criteria_provided;CLNSIG=Pathogenic;CLNVC=Deletion;CLNVCSO=SO:0000159;CLNVI=OMIM_Allelic_Variant:605290.0…
4	653912	13107	C	A	.	.	ALLELEID=28146;CLNDISDB=MONDO:MONDO:0008099,MedGen:C1876182,OMIM:163500;CLNDN=Congenital_stationary_night_blindness,_autosomal_dominant_2;CLNHGVS=NC_000004.12:g.653912C>A;CLNREVSTAT=no_assertion_criteria_provided;CLNSIG=Pathogenic;CLNVC=single_nucleotide_variant;CLNVCSO=SO:0001483;CLNVI=OMIM_Allelic_Variant:180072.0005|UniProtKB_(protein):P35913#VAR_009289;GENEINFO=PDE6B:5158|PDE6B-AS1:101928521;…
4	6277579	189251	C	T	.	.	AF_ESP=0.00016;AF_EXAC=0.00017;ALLELEID=187111;CLNDISDB=MONDO:MONDO:0009101,MedGen:C4551693,OMIM:222300,Orphanet:ORPHA3463,SNOMED_CT:70694009|MONDO:MONDO:0010963,MedGen:C1833021,OMIM:600965|MedGen:C3280358,OMIM:614296,Orphanet:ORPHA411590|MedGen:CN517202;CLNDN=Diabetes_mellitus_AND_insipidus_with_optic_atrophy_AND_deafness|Autosomal_dominant_nonsyndromic_deafness_6|Wolfram-like_syndrome,_autosoma…
4	6301696	4524	A	C	.	.	ALLELEID=19563;CLNDISDB=MONDO:MONDO:0010963,MedGen:C1833021,OMIM:600965;CLNDN=Autosomal_dominant_nonsyndromic_deafness_6;CLNHGVS=NC_000004.12:g.6301696A>C;CLNREVSTAT=no_assertion_criteria_provided;CLNSIG=Pathogenic;CLNVC=single_nucleotide_variant;CLNVCSO=SO:0001483;CLNVI=OMIM_Allelic_Variant:606201.0018|UniProtKB_(protein):O76024#VAR_032963;GENEINFO=WFS1:7466;MC=SO:0001583|missense_variant;ORIGIN…
4	6301846	30556	C	T	.	.	ALLELEID=39513;CLNDISDB=MONDO:MONDO:0009101,MedGen:C4551693,OMIM:222300,Orphanet:ORPHA3463,SNOMED_CT:70694009|MeSH:D030342,MedGen:C0950123|MedGen:C3280358,OMIM:614296,Orphanet:ORPHA411590|MedGen:CN517202|MedGen:CN826980,Orphanet:ORPHA96210;CLNDN=Diabetes_mellitus_AND_insipidus_with_optic_atrophy_AND_deafness|Inborn_genetic_diseases|Wolfram-like_syndrome,_autosomal_dominant|not_provided|Rare_genet…
4	6301941	4520	G	A	.	.	AF_EXAC=0.00001;ALLELEID=19559;CLNDISDB=MONDO:MONDO:0010963,MedGen:C1833021,OMIM:600965|MedGen:CN517202|MedGen:CN826980,Orphanet:ORPHA96210;CLNDN=Autosomal_dominant_nonsyndromic_deafness_6|not_provided|Rare_genetic_deafness;CLNHGVS=NC_000004.12:g.6301941G>A;CLNREVSTAT=criteria_provided,_multiple_submitters,_no_conflicts;CLNSIG=Pathogenic/Likely_pathogenic;CLNVC=single_nucleotide_variant;CLNVCSO=S…
4	6302133	30559	G	A	.	.	ALLELEID=39516;CLNDISDB=MedGen:C3280358,OMIM:614296,Orphanet:ORPHA411590;CLNDN=Wolfram-like_syndrome,_autosomal_dominant;CLNHGVS=NC_000004.12:g.6302133G>A;CLNREVSTAT=no_assertion_criteria_provided;CLNSIG=Pathogenic;CLNVC=single_nucleotide_variant;CLNVCSO=SO:0001483;CLNVI=OMIM_Allelic_Variant:606201.0031|UniProtKB_(protein):O76024#VAR_068344;GENEINFO=WFS1:7466;MC=SO:0001583|missense_variant;ORIGIN…
4	6302220	215413	G	A	.	.	ALLELEID=211082;CLNDISDB=MedGen:C3280358,OMIM:614296,Orphanet:ORPHA411590|MedGen:CN517202;CLNDN=Wolfram-like_syndrome,_autosomal_dominant|not_provided;CLNHGVS=NC_000004.12:g.6302220G>A;CLNREVSTAT=criteria_provided,_multiple_submitters,_no_conflicts;CLNSIG=Pathogenic/Likely_pathogenic;CLNVC=single_nucleotide_variant;CLNVCSO=SO:0001483;GENEINFO=WFS1:7466;MC=SO:0001583|missense_variant;ORIGIN=33;RS=…
4	6302385	4526	G	A	.	.	ALLELEID=19565;CLNDISDB=MONDO:MONDO:0010963,MedGen:C1833021,OMIM:600965|MedGen:C3280358,OMIM:614296,Orphanet:ORPHA411590|MedGen:CN184629|MedGen:CN517202|MedGen:CN826980,Orphanet:ORPHA96210;CLNDN=Autosomal_dominant_nonsyndromic_deafness_6|Wolfram-like_syndrome,_autosomal_dominant|DFNA6/14/38_Nonsyndromic_Low-Frequency_Sensorineural_Hearing_Loss|not_provided|Rare_genetic_deafness;CLNHGVS=NC_000004.…
4	70631707	374930	T	G	.	.	ALLELEID=361835;CLNDISDB=MONDO:MONDO:0007092,MedGen:C0399368,OMIM:104500,SNOMED_CT:234961008;CLNDN=Amelogenesis_imperfecta_-_hypoplastic_autosomal_dominant_-_local;CLNHGVS=NC_000004.12:g.70631707T>G;CLNREVSTAT=no_assertion_criteria_provided;CLNSIG=Pathogenic/Likely_pathogenic;CLNVC=single_nucleotide_variant;CLNVCSO=SO:0001483;CLNVI=OMIM_Allelic_Variant:606585.0004;GENEINFO=ENAM:10117;MC=SO:000158…
4	70631740	517662	T	G	.	.	ALLELEID=508753;CLNDISDB=MONDO:MONDO:0007092,MedGen:C0399368,OMIM:104500,SNOMED_CT:234961008;CLNDN=Amelogenesis_imperfecta_-_hypoplastic_autosomal_dominant_-_local;CLNHGVS=NC_000004.12:g.70631740T>G;CLNREVSTAT=no_assertion_criteria_provided;CLNSIG=Pathogenic;CLNVC=single_nucleotide_variant;CLNVCSO=SO:0001483;GENEINFO=ENAM:10117;MC=SO:0001575|splice_donor_variant;ORIGIN=4;RS=1553887511
4	70631882	4237	A	T	.	.	AF_EXAC=0.00002;ALLELEID=19276;CLNDISDB=MONDO:MONDO:0007092,MedGen:C0399368,OMIM:104500,SNOMED_CT:234961008;CLNDN=Amelogenesis_imperfecta_-_hypoplastic_autosomal_dominant_-_local;CLNHGVS=NC_000004.12:g.70631882A>T;CLNREVSTAT=no_assertion_criteria_provided;CLNSIG=Pathogenic;CLNVC=single_nucleotide_variant;CLNVCSO=SO:0001483;CLNVI=OMIM_Allelic_Variant:606585.0002;GENEINFO=ENAM:10117;MC=SO:0001587|n…
4	70635895	4236	G	A	.	.	ALLELEID=19275;CLNDISDB=MONDO:MONDO:0007092,MedGen:C0399368,OMIM:104500,SNOMED_CT:234961008;CLNDN=Amelogenesis_imperfecta_-_hypoplastic_autosomal_dominant_-_local;CLNHGVS=NC_000004.12:g.70635895G>A;CLNREVSTAT=no_assertion_criteria_provided;CLNSIG=Pathogenic;CLNVC=single_nucleotide_variant;CLNVCSO=SO:0001483;CLNVI=OMIM_Allelic_Variant:606585.0001;GENEINFO=ENAM:10117;MC=SO:0001575|splice_donor_vari…
4	70642685	4238	T	TAG	.	.	AF_ESP=0.00016;AF_EXAC=0.00033;ALLELEID=19277;CLNDISDB=MONDO:MONDO:0007092,MedGen:C0399368,OMIM:104500,SNOMED_CT:234961008|MONDO:MONDO:0008770,MedGen:C2673923,OMIM:204650|MedGen:CN517202;CLNDN=Amelogenesis_imperfecta_-_hypoplastic_autosomal_dominant_-_local|Amelogenesis_imperfecta,_type_IC|not_provided;CLNHGVS=NC_000004.12:g.70642685_70642686insAG;CLNREVSTAT=criteria_provided,_single_submitter;CL…
4	84715350	446237	G	A	.	.	ALLELEID=439618;CLNDISDB=MONDO:MONDO:0054593,MedGen:C4479608,OMIM:617520;CLNDN=Microcephaly_18,_primary,_autosomal_dominant;CLNHGVS=NC_000004.12:g.84715350G>A;CLNREVSTAT=no_assertion_criteria_provided;CLNSIG=Pathogenic;CLNVC=single_nucleotide_variant;CLNVCSO=SO:0001483;CLNVI=OMIM_Allelic_Variant:617485.0001;GENEINFO=WDFY3:23001;MC=SO:0001583|missense_variant;ORIGIN=1;RS=1553924800
4	87610957	16855	C	A	.	.	ALLELEID=31894;CLNDISDB=MedGen:C4016014;CLNDN=Deafness,_autosomal_dominant_nonsyndromic_sensorineural_39,_with_dentinogenesis_imperfecta_1;CLNHGVS=NC_000004.12:g.87610957C>A;CLNREVSTAT=no_assertion_criteria_provided;CLNSIG=Pathogenic;CLNVC=single_nucleotide_variant;CLNVCSO=SO:0001483;CLNVI=OMIM_Allelic_Variant:125485.0003|UniProtKB_(protein):Q9NZW4#VAR_012280;GENEINFO=DSPP:1834;MC=SO:0001583|miss…
4	87612105	16856	G	T	.	.	ALLELEID=31895;CLNDISDB=MONDO:MONDO:0007441,MedGen:C2973527,OMIM:125490,Orphanet:ORPHA166260,SNOMED_CT:234969005|MONDO:MONDO:0007442,MedGen:C0399378,OMIM:125500,Orphanet:ORPHA166265,SNOMED_CT:234970006|MedGen:C4016014;CLNDN=Dentinogenesis_imperfecta_-_Shield's_type_II|Dentinogenesis_imperfecta_-_Shield's_type_III|Deafness,_autosomal_dominant_nonsyndromic_sensorineural_39,_with_dentinogenesis_impe…
4	88007930	477627	A	AC	.	.	ALLELEID=454029;CLNDISDB=MONDO:MONDO:0004691,MedGen:C0085413,Orphanet:ORPHA730|MedGen:CN517202;CLNDN=Polycystic_kidney_disease,_autosomal_dominant|not_provided;CLNHGVS=NC_000004.12:g.88007936dup;CLNREVSTAT=criteria_provided,_single_submitter;CLNSIG=Pathogenic;CLNVC=Duplication;CLNVCSO=SO:1000035;GENEINFO=PKD2:5311;MC=SO:0001589|frameshift_variant,SO:0001619|non-coding_transcript_variant;ORIGIN=1;…
4	88008173	577770	CG	C	.	.	ALLELEID=562284;CLNDISDB=MONDO:MONDO:0004691,MedGen:C0085413,Orphanet:ORPHA730;CLNDN=Polycystic_kidney_disease,_autosomal_dominant;CLNHGVS=NC_000004.12:g.88008176del;CLNREVSTAT=criteria_provided,_single_submitter;CLNSIG=Pathogenic;CLNVC=Deletion;CLNVCSO=SO:0000159;GENEINFO=PKD2:5311;MC=SO:0001589|frameshift_variant,SO:0001619|non-coding_transcript_variant;ORIGIN=1;RS=1560592253
4	88008205	639450	GA	G	.	.	ALLELEID=632520;CLNDISDB=MONDO:MONDO:0004691,MedGen:C0085413,Orphanet:ORPHA730;CLNDN=Polycystic_kidney_disease,_autosomal_dominant;CLNHGVS=NC_000004.12:g.88008206del;CLNREVSTAT=criteria_provided,_single_submitter;CLNSIG=Pathogenic;CLNVC=Deletion;CLNVCSO=SO:0000159;GENEINFO=PKD2:5311;MC=SO:0001589|frameshift_variant,SO:0001619|non-coding_transcript_variant;ORIGIN=1
4	88008243	448037	CG	C	.	.	ALLELEID=440850;CLNDISDB=MONDO:MONDO:0004691,MedGen:C0085413,Orphanet:ORPHA730|MedGen:CN517202;CLNDN=Polycystic_kidney_disease,_autosomal_dominant|not_provided;CLNHGVS=NC_000004.12:g.88008247del;CLNREVSTAT=criteria_provided,_multiple_submitters,_no_conflicts;CLNSIG=Pathogenic;CLNVC=Deletion;CLNVCSO=SO:0000159;GENEINFO=PKD2:5311;MC=SO:0001589|frameshift_variant,SO:0001619|non-coding_transcript_var…
4	88019499	543947	C	T	.	.	ALLELEID=520284;CLNDISDB=MONDO:MONDO:0004691,MedGen:C0085413,Orphanet:ORPHA730|MONDO:MONDO:0013131,MedGen:C2751306,OMIM:613095|MedGen:CN517202;CLNDN=Polycystic_kidney_disease,_autosomal_dominant|Polycystic_kidney_disease_2|not_provided;CLNHGVS=NC_000004.12:g.88019499C>T;CLNREVSTAT=criteria_provided,_multiple_submitters,_no_conflicts;CLNSIG=Pathogenic;CLNVC=single_nucleotide_variant;CLNVCSO=SO:000…
4	88038365	562318	C	T	.	.	AF_EXAC=0.00001;ALLELEID=553502;CLNDISDB=MONDO:MONDO:0004691,MedGen:C0085413,Orphanet:ORPHA730|MedGen:CN517202;CLNDN=Polycystic_kidney_disease,_autosomal_dominant|not_provided;CLNHGVS=NC_000004.12:g.88038365C>T;CLNREVSTAT=criteria_provided,_single_submitter;CLNSIG=Pathogenic;CLNVC=single_nucleotide_variant;CLNVCSO=SO:0001483;GENEINFO=PKD2:5311;MC=SO:0001587|nonsense,SO:0001619|non-coding_transcri…
4	88038371	448039	C	T	.	.	ALLELEID=440852;CLNDISDB=MONDO:MONDO:0004691,MedGen:C0085413,Orphanet:ORPHA730|MONDO:MONDO:0013131,MedGen:C2751306,OMIM:613095|MedGen:CN517202;CLNDN=Polycystic_kidney_disease,_autosomal_dominant|Polycystic_kidney_disease_2|not_provided;CLNHGVS=NC_000004.12:g.88038371C>T;CLNREVSTAT=criteria_provided,_multiple_submitters,_no_conflicts;CLNSIG=Pathogenic/Likely_pathogenic;CLNVC=single_nucleotide_vari…
4	88038380	411870	C	T	.	.	ALLELEID=394265;CLNDISDB=MONDO:MONDO:0004691,MedGen:C0085413,Orphanet:ORPHA730|MONDO:MONDO:0013131,MedGen:C2751306,OMIM:613095|MedGen:CN517202;CLNDN=Polycystic_kidney_disease,_autosomal_dominant|Polycystic_kidney_disease_2|not_provided;CLNHGVS=NC_000004.12:g.88038380C>T;CLNREVSTAT=criteria_provided,_multiple_submitters,_no_conflicts;CLNSIG=Pathogenic;CLNVC=single_nucleotide_variant;CLNVCSO=SO:000…
4	88038501	434014	CGTAA	C	.	.	ALLELEID=427228;CLNDISDB=MONDO:MONDO:0004691,MedGen:C0085413,Orphanet:ORPHA730|MONDO:MONDO:0013131,MedGen:C2751306,OMIM:613095|MedGen:C0085548,OMIM:263200,Orphanet:ORPHA731,SNOMED_CT:28770003|MedGen:CN517202;CLNDN=Polycystic_kidney_disease,_autosomal_dominant|Polycystic_kidney_disease_2|Autosomal_recessive_polycystic_kidney_disease|not_provided;CLNHGVS=NC_000004.12:g.88038504_88038507del;CLNREVST…
4	88043458	430967	G	A	.	.	ALLELEID=424508;CLNDISDB=MONDO:MONDO:0004691,MedGen:C0085413,Orphanet:ORPHA730|MONDO:MONDO:0013131,MedGen:C2751306,OMIM:613095|MeSH:D030342,MedGen:C0950123|MedGen:CN517202;CLNDN=Polycystic_kidney_disease,_autosomal_dominant|Polycystic_kidney_disease_2|Inborn_genetic_diseases|not_provided;CLNHGVS=NC_000004.12:g.88043458G>A;CLNREVSTAT=criteria_provided,_multiple_submitters,_no_conflicts;CLNSIG=Path…
4	88046647	573710	T	A	.	.	ALLELEID=559819;CLNDISDB=MONDO:MONDO:0004691,MedGen:C0085413,Orphanet:ORPHA730;CLNDN=Polycystic_kidney_disease,_autosomal_dominant;CLNHGVS=NC_000004.12:g.88046647T>A;CLNREVSTAT=criteria_provided,_single_submitter;CLNSIG=Pathogenic;CLNVC=single_nucleotide_variant;CLNVCSO=SO:0001483;GENEINFO=PKD2:5311;MC=SO:0001587|nonsense,SO:0001619|non-coding_transcript_variant;ORIGIN=1;RS=1391596181
4	88052017	477623	CAT	C	.	.	ALLELEID=453591;CLNDISDB=MONDO:MONDO:0004691,MedGen:C0085413,Orphanet:ORPHA730;CLNDN=Polycystic_kidney_disease,_autosomal_dominant;CLNHGVS=NC_000004.12:g.88052019_88052020TA[1];CLNREVSTAT=criteria_provided,_single_submitter;CLNSIG=Pathogenic;CLNVC=Microsatellite;CLNVCSO=SO:0000289;GENEINFO=PKD2:5311;MC=SO:0001589|frameshift_variant,SO:0001619|non-coding_transcript_variant;ORIGIN=1;RS=1553926509
4	88056143	477625	C	T	.	.	ALLELEID=453855;CLNDISDB=MONDO:MONDO:0004691,MedGen:C0085413,Orphanet:ORPHA730;CLNDN=Polycystic_kidney_disease,_autosomal_dominant;CLNHGVS=NC_000004.12:g.88056143C>T;CLNREVSTAT=criteria_provided,_single_submitter;CLNSIG=Pathogenic;CLNVC=single_nucleotide_variant;CLNVCSO=SO:0001483;GENEINFO=PKD2:5311;MC=SO:0001587|nonsense,SO:0001619|non-coding_transcript_variant;ORIGIN=1;RS=1553926905
4	88065479	13518	C	T	.	.	ALLELEID=28557;CLNDISDB=MONDO:MONDO:0004691,MedGen:C0085413,Orphanet:ORPHA730|MONDO:MONDO:0013131,MedGen:C2751306,OMIM:613095|MedGen:CN517202;CLNDN=Polycystic_kidney_disease,_autosomal_dominant|Polycystic_kidney_disease_2|not_provided;CLNHGVS=NC_000004.12:g.88065479C>T;CLNREVSTAT=criteria_provided,_multiple_submitters,_no_conflicts;CLNSIG=Pathogenic;CLNVC=single_nucleotide_variant;CLNVCSO=SO:0001…
4	93829950	813817	TC	T	.	.	ALLELEID=802069;CLNDISDB=.;CLNDN=Dominant_progressive_sensorineural_hearing_loss;CLNHGVS=NC_000004.12:g.93829956del;CLNREVSTAT=criteria_provided,_single_submitter;CLNSIG=Pathogenic;CLNVC=Deletion;CLNVCSO=SO:0000159;GENEINFO=ATOH1:474;MC=SO:0001589|frameshift_variant;ORIGIN=1
4	139336869	559845	TA	T	.	.	ALLELEID=550567;CLNDISDB=MONDO:MONDO:0030916,MedGen:C4540470,OMIM:617787;CLNDN=Intellectual_disability,_autosomal_dominant_50;CLNHGVS=NC_000004.12:g.139336871del;CLNREVSTAT=no_assertion_criteria_provided;CLNSIG=Pathogenic;CLNVC=Deletion;CLNVCSO=SO:0000159;CLNVI=OMIM_Allelic_Variant:608000.0005;GENEINFO=NAA15:80155;MC=SO:0001589|frameshift_variant;ORIGIN=1;RS=1553994814
4	139336932	446520	ATGACT	A	.	.	ALLELEID=440038;CLNDISDB=MONDO:MONDO:0030916,MedGen:C4540470,OMIM:617787|MedGen:CN517202;CLNDN=Intellectual_disability,_autosomal_dominant_50|not_provided;CLNHGVS=NC_000004.12:g.139336936_139336940del;CLNREVSTAT=criteria_provided,_multiple_submitters,_no_conflicts;CLNSIG=Pathogenic;CLNVC=Deletion;CLNVCSO=SO:0000159;CLNVI=OMIM_Allelic_Variant:608000.0003;GENEINFO=NAA15:80155;MC=SO:0001589|frameshi…
4	139336946	559844	CAT	C	.	.	AF_EXAC=0.00001;ALLELEID=550566;CLNDISDB=MONDO:MONDO:0030916,MedGen:C4540470,OMIM:617787|MedGen:CN517202;CLNDN=Intellectual_disability,_autosomal_dominant_50|not_provided;CLNHGVS=NC_000004.12:g.139336947_139336948del;CLNREVSTAT=criteria_provided,_single_submitter;CLNSIG=Pathogenic;CLNVC=Deletion;CLNVCSO=SO:0000159;CLNVI=OMIM_Allelic_Variant:608000.0004;GENEINFO=NAA15:80155;MC=SO:0001589|frameshif…
4	139341049	521938	C	T	.	.	ALLELEID=511524;CLNDISDB=MONDO:MONDO:0030916,MedGen:C4540470,OMIM:617787|MeSH:D030342,MedGen:C0950123;CLNDN=Intellectual_disability,_autosomal_dominant_50|Inborn_genetic_diseases;CLNHGVS=NC_000004.12:g.139341049C>T;CLNREVSTAT=criteria_provided,_multiple_submitters,_no_conflicts;CLNSIG=Pathogenic;CLNVC=single_nucleotide_variant;CLNVCSO=SO:0001483;GENEINFO=NAA15:80155;MC=SO:0001587|nonsense;ORIGIN=…
4	139351510	559847	A	T	.	.	ALLELEID=550569;CLNDISDB=MONDO:MONDO:0030916,MedGen:C4540470,OMIM:617787;CLNDN=Intellectual_disability,_autosomal_dominant_50;CLNHGVS=NC_000004.12:g.139351510A>T;CLNREVSTAT=no_assertion_criteria_provided;CLNSIG=Pathogenic;CLNVC=single_nucleotide_variant;CLNVCSO=SO:0001483;CLNVI=OMIM_Allelic_Variant:608000.0007;GENEINFO=NAA15:80155;MC=SO:0001587|nonsense;ORIGIN=1;RS=1553996072
4	139351602	559846	CAAAG	C	.	.	ALLELEID=550568;CLNDISDB=MONDO:MONDO:0030916,MedGen:C4540470,OMIM:617787;CLNDN=Intellectual_disability,_autosomal_dominant_50;CLNHGVS=NC_000004.12:g.139351606_139351609del;CLNREVSTAT=no_assertion_criteria_provided;CLNSIG=Pathogenic;CLNVC=Deletion;CLNVCSO=SO:0000159;CLNVI=OMIM_Allelic_Variant:608000.0006;GENEINFO=NAA15:80155;MC=SO:0001589|frameshift_variant;ORIGIN=1;RS=1553996086
4	139361879	446518	T	A	.	.	ALLELEID=440036;CLNDISDB=MONDO:MONDO:0030916,MedGen:C4540470,OMIM:617787;CLNDN=Intellectual_disability,_autosomal_dominant_50;CLNHGVS=NC_000004.12:g.139361879T>A;CLNREVSTAT=no_assertion_criteria_provided;CLNSIG=Pathogenic;CLNVC=single_nucleotide_variant;CLNVCSO=SO:0001483;CLNVI=OMIM_Allelic_Variant:608000.0001;GENEINFO=NAA15:80155;MC=SO:0001587|nonsense;ORIGIN=1;RS=1553997065
4	139378785	446519	A	T	.	.	ALLELEID=440037;CLNDISDB=MONDO:MONDO:0030916,MedGen:C4540470,OMIM:617787;CLNDN=Intellectual_disability,_autosomal_dominant_50;CLNHGVS=NC_000004.12:g.139378785A>T;CLNREVSTAT=no_assertion_criteria_provided;CLNSIG=Pathogenic;CLNVC=single_nucleotide_variant;CLNVCSO=SO:0001483;CLNVI=OMIM_Allelic_Variant:608000.0002;GENEINFO=NAA15:80155;MC=SO:0001587|nonsense;ORIGIN=1;RS=1553998565
4	139386152	268211	C	G	.	.	ALLELEID=263827;CLNDISDB=MONDO:MONDO:0030916,MedGen:C4540470,OMIM:617787;CLNDN=Intellectual_disability,_autosomal_dominant_50;CLNHGVS=NC_000004.12:g.139386152C>G;CLNREVSTAT=criteria_provided,_single_submitter;CLNSIG=Pathogenic;CLNVC=single_nucleotide_variant;CLNVCSO=SO:0001483;GENEINFO=NAA15:80155;MC=SO:0001587|nonsense;ORIGIN=32;RS=886041097
4	148081363	8565	A	G	.	.	ALLELEID=23604;CLNDISDB=MONDO:MONDO:0008329,MedGen:C1449842,OMIM:177735,Orphanet:ORPHA171871;CLNDN=Autosomal_dominant_pseudohypoaldosteronism_type_1;CLNHGVS=NC_000004.12:g.148081363A>G;CLNREVSTAT=no_assertion_criteria_provided;CLNSIG=Pathogenic;CLNVC=single_nucleotide_variant;CLNVCSO=SO:0001483;CLNVI=OMIM_Allelic_Variant:600983.0013;GENEINFO=NR3C2:4306;MC=SO:0001583|missense_variant,SO:0001619|no…
4	148081384	8572	T	C	.	.	ALLELEID=23611;CLNDISDB=MONDO:MONDO:0008329,MedGen:C1449842,OMIM:177735,Orphanet:ORPHA171871;CLNDN=Autosomal_dominant_pseudohypoaldosteronism_type_1;CLNHGVS=NC_000004.12:g.148081384T>C;CLNREVSTAT=no_assertion_criteria_provided;CLNSIG=Pathogenic;CLNVC=single_nucleotide_variant;CLNVCSO=SO:0001483;CLNVI=OMIM_Allelic_Variant:600983.0020;GENEINFO=NR3C2:4306;MC=SO:0001583|missense_variant,SO:0001619|no…
4	148081427	8558	C	CG	.	.	ALLELEID=23597;CLNDISDB=MONDO:MONDO:0008329,MedGen:C1449842,OMIM:177735,Orphanet:ORPHA171871;CLNDN=Autosomal_dominant_pseudohypoaldosteronism_type_1;CLNHGVS=NC_000004.12:g.148081431dup;CLNREVSTAT=no_assertion_criteria_provided;CLNSIG=Pathogenic;CLNVC=Duplication;CLNVCSO=SO:1000035;CLNVI=OMIM_Allelic_Variant:600983.0006;GENEINFO=NR3C2:4306;MC=SO:0001589|frameshift_variant,SO:0001619|non-coding_tra…
4	148081460	8567	G	A	.	.	ALLELEID=23606;CLNDISDB=MONDO:MONDO:0008329,MedGen:C1449842,OMIM:177735,Orphanet:ORPHA171871;CLNDN=Autosomal_dominant_pseudohypoaldosteronism_type_1;CLNHGVS=NC_000004.12:g.148081460G>A;CLNREVSTAT=no_assertion_criteria_provided;CLNSIG=Pathogenic;CLNVC=single_nucleotide_variant;CLNVCSO=SO:0001483;CLNVI=OMIM_Allelic_Variant:600983.0015;GENEINFO=NR3C2:4306;MC=SO:0001587|nonsense,SO:0001619|non-coding…
4	148114132	8559	A	G	.	.	ALLELEID=23598;CLNDISDB=MONDO:MONDO:0008329,MedGen:C1449842,OMIM:177735,Orphanet:ORPHA171871;CLNDN=Autosomal_dominant_pseudohypoaldosteronism_type_1;CLNHGVS=NC_000004.12:g.148114132A>G;CLNREVSTAT=no_assertion_criteria_provided;CLNSIG=Pathogenic;CLNVC=single_nucleotide_variant;CLNVCSO=SO:0001483;CLNVI=OMIM_Allelic_Variant:600983.0007;GENEINFO=NR3C2:4306;MC=SO:0001583|missense_variant,SO:0001619|no…
4	148152526	8571	G	A	.	.	ALLELEID=23610;CLNDISDB=MONDO:MONDO:0008329,MedGen:C1449842,OMIM:177735,Orphanet:ORPHA171871;CLNDN=Autosomal_dominant_pseudohypoaldosteronism_type_1;CLNHGVS=NC_000004.12:g.148152526G>A;CLNREVSTAT=no_assertion_criteria_provided;CLNSIG=Pathogenic;CLNVC=single_nucleotide_variant;CLNVCSO=SO:0001483;CLNVI=OMIM_Allelic_Variant:600983.0019;GENEINFO=NR3C2:4306;MC=SO:0001583|missense_variant;ORIGIN=1;RS=1…
4	148152550	8557	G	A	.	.	ALLELEID=23596;CLNDISDB=MedGen:C4016708;CLNDN=Hypertension,_early-onset,_autosomal_dominant,_with_exacerbation_in_pregnancy;CLNHGVS=NC_000004.12:g.148152550G>A;CLNREVSTAT=no_assertion_criteria_provided;CLNSIG=Pathogenic;CLNVC=single_nucleotide_variant;CLNVCSO=SO:0001483;CLNVI=OMIM_Allelic_Variant:600983.0005;GENEINFO=NR3C2:4306;MC=SO:0001583|missense_variant;ORIGIN=1;RS=41511344
4	148154547	8556	CT	C	.	.	ALLELEID=23595;CLNDISDB=MONDO:MONDO:0008329,MedGen:C1449842,OMIM:177735,Orphanet:ORPHA171871;CLNDN=Autosomal_dominant_pseudohypoaldosteronism_type_1;CLNHGVS=NC_000004.12:g.148154548del;CLNREVSTAT=no_assertion_criteria_provided;CLNSIG=Pathogenic;CLNVC=Deletion;CLNVCSO=SO:0000159;CLNVI=OMIM_Allelic_Variant:600983.0004;GENEINFO=NR3C2:4306;MC=SO:0001627|intron_variant;ORIGIN=1;RS=1560949756
4	148154589	8563	T	C	.	.	ALLELEID=23602;CLNDISDB=MONDO:MONDO:0008329,MedGen:C1449842,OMIM:177735,Orphanet:ORPHA171871;CLNDN=Autosomal_dominant_pseudohypoaldosteronism_type_1;CLNHGVS=NC_000004.12:g.148154589T>C;CLNREVSTAT=no_assertion_criteria_provided;CLNSIG=Pathogenic;CLNVC=single_nucleotide_variant;CLNVCSO=SO:0001483;CLNVI=OMIM_Allelic_Variant:600983.0011;GENEINFO=NR3C2:4306;MC=SO:0001583|missense_variant,SO:0001627|in…
4	148154892	8570	G	C	.	.	ALLELEID=23609;CLNDISDB=MONDO:MONDO:0008329,MedGen:C1449842,OMIM:177735,Orphanet:ORPHA171871;CLNDN=Autosomal_dominant_pseudohypoaldosteronism_type_1;CLNHGVS=NC_000004.12:g.148154892G>C;CLNREVSTAT=no_assertion_criteria_provided;CLNSIG=Pathogenic;CLNVC=single_nucleotide_variant;CLNVCSO=SO:0001483;CLNVI=OMIM_Allelic_Variant:600983.0018;GENEINFO=NR3C2:4306;MC=SO:0001587|nonsense,SO:0001627|intron_var…
4	148194825	8562	G	T	.	.	ALLELEID=23601;CLNDISDB=MONDO:MONDO:0008329,MedGen:C1449842,OMIM:177735,Orphanet:ORPHA171871;CLNDN=Autosomal_dominant_pseudohypoaldosteronism_type_1;CLNHGVS=NC_000004.12:g.148194825G>T;CLNREVSTAT=no_assertion_criteria_provided;CLNSIG=Pathogenic;CLNVC=single_nucleotide_variant;CLNVCSO=SO:0001483;CLNVI=OMIM_Allelic_Variant:600983.0010;GENEINFO=NR3C2:4306;MC=SO:0001587|nonsense,SO:0001619|non-coding…
4	148259978	8564	C	T	.	.	ALLELEID=23603;CLNDISDB=MONDO:MONDO:0008329,MedGen:C1449842,OMIM:177735,Orphanet:ORPHA171871;CLNDN=Autosomal_dominant_pseudohypoaldosteronism_type_1;CLNHGVS=NC_000004.12:g.148259978C>T;CLNREVSTAT=no_assertion_criteria_provided;CLNSIG=Pathogenic;CLNVC=single_nucleotide_variant;CLNVCSO=SO:0001483;CLNVI=OMIM_Allelic_Variant:600983.0012;GENEINFO=NR3C2:4306;MC=SO:0001583|missense_variant,SO:0001619|no…
4	148435252	8555	G	A	.	.	ALLELEID=23594;CLNDISDB=MONDO:MONDO:0005258,MedGen:C1510586,Orphanet:ORPHA106|MONDO:MONDO:0008329,MedGen:C1449842,OMIM:177735,Orphanet:ORPHA171871;CLNDN=Autism_spectrum_disorder|Autosomal_dominant_pseudohypoaldosteronism_type_1;CLNHGVS=NC_000004.12:g.148435252G>A;CLNREVSTAT=criteria_provided,_single_submitter;CLNSIG=Pathogenic;CLNVC=single_nucleotide_variant;CLNVCSO=SO:0001483;CLNVI=Liping_Wei_La…
4	148435553	8568	A	T	.	.	ALLELEID=23607;CLNDISDB=MONDO:MONDO:0008329,MedGen:C1449842,OMIM:177735,Orphanet:ORPHA171871;CLNDN=Autosomal_dominant_pseudohypoaldosteronism_type_1;CLNHGVS=NC_000004.12:g.148435553A>T;CLNREVSTAT=no_assertion_criteria_provided;CLNSIG=Pathogenic;CLNVC=single_nucleotide_variant;CLNVCSO=SO:0001483;CLNVI=OMIM_Allelic_Variant:600983.0016;GENEINFO=NR3C2:4306;MC=SO:0001587|nonsense,SO:0001619|non-coding…
4	148435729	8560	C	CA	.	.	ALLELEID=23599;CLNDISDB=MONDO:MONDO:0008329,MedGen:C1449842,OMIM:177735,Orphanet:ORPHA171871;CLNDN=Autosomal_dominant_pseudohypoaldosteronism_type_1;CLNHGVS=NC_000004.12:g.148435730dup;CLNREVSTAT=no_assertion_criteria_provided;CLNSIG=Pathogenic;CLNVC=Duplication;CLNVCSO=SO:1000035;CLNVI=OMIM_Allelic_Variant:600983.0008;GENEINFO=NR3C2:4306;MC=SO:0001587|nonsense,SO:0001619|non-coding_transcript_va…
4	148436373	8566	G	C	.	.	ALLELEID=23605;CLNDISDB=MONDO:MONDO:0008329,MedGen:C1449842,OMIM:177735,Orphanet:ORPHA171871;CLNDN=Autosomal_dominant_pseudohypoaldosteronism_type_1;CLNHGVS=NC_000004.12:g.148436373G>C;CLNREVSTAT=no_assertion_criteria_provided;CLNSIG=Pathogenic;CLNVC=single_nucleotide_variant;CLNVCSO=SO:0001483;CLNVI=OMIM_Allelic_Variant:600983.0014;GENEINFO=NR3C2:4306;MC=SO:0001587|nonsense,SO:0001619|non-coding…
4	185144891	253037	G	A	.	.	ALLELEID=247444;CLNDISDB=MONDO:MONDO:0014959,MedGen:C4310676,OMIM:617184|MONDO:MONDO:0044970,MedGen:C0751651,Orphanet:ORPHA68380|MeSH:D030342,MedGen:C0950123|MedGen:CN517202;CLNDN=Mitochondrial_DNA_depletion_syndrome_12a_(cardiomyopathic_type),_autosomal_dominant|Mitochondrial_diseases|Inborn_genetic_diseases|not_provided;CLNHGVS=NC_000004.12:g.185144891G>A;CLNREVSTAT=criteria_provided,_multiple_…
4	185144945	18247	T	C	.	.	ALLELEID=33286;CLNDISDB=MONDO:MONDO:0012238,MedGen:C1836460,OMIM:609283;CLNDN=Autosomal_dominant_progressive_external_ophthalmoplegia_with_mitochondrial_DNA_deletions_2;CLNHGVS=NC_000004.12:g.185144945T>C;CLNREVSTAT=no_assertion_criteria_provided;CLNSIG=Pathogenic;CLNVC=single_nucleotide_variant;CLNVCSO=SO:0001483;CLNVI=OMIM_Allelic_Variant:103220.0003|UniProtKB_(protein):P12235#VAR_022459;GENEIN…
4	185144963	18248	A	G	.	.	ALLELEID=33287;CLNDISDB=MONDO:MONDO:0012238,MedGen:C1836460,OMIM:609283;CLNDN=Autosomal_dominant_progressive_external_ophthalmoplegia_with_mitochondrial_DNA_deletions_2;CLNHGVS=NC_000004.12:g.185144963A>G;CLNREVSTAT=no_assertion_criteria_provided;CLNSIG=Pathogenic;CLNVC=single_nucleotide_variant;CLNVCSO=SO:0001483;CLNVI=OMIM_Allelic_Variant:103220.0004|UniProtKB_(protein):P12235#VAR_022460;GENEIN…
4	185144992	18245	G	C	.	.	ALLELEID=33284;CLNDISDB=MONDO:MONDO:0012238,MedGen:C1836460,OMIM:609283;CLNDN=Autosomal_dominant_progressive_external_ophthalmoplegia_with_mitochondrial_DNA_deletions_2;CLNHGVS=NC_000004.12:g.185144992G>C;CLNREVSTAT=no_assertion_criteria_provided;CLNSIG=Pathogenic;CLNVC=single_nucleotide_variant;CLNVCSO=SO:0001483;CLNVI=OMIM_Allelic_Variant:103220.0001|UniProtKB_(protein):P12235#VAR_012111;GENEIN…
4	185145863	253038	C	G	.	.	ALLELEID=247445;CLNDISDB=MONDO:MONDO:0014959,MedGen:C4310676,OMIM:617184|MONDO:MONDO:0044970,MedGen:C0751651,Orphanet:ORPHA68380;CLNDN=Mitochondrial_DNA_depletion_syndrome_12a_(cardiomyopathic_type),_autosomal_dominant|Mitochondrial_diseases;CLNHGVS=NC_000004.12:g.185145863C>G;CLNREVSTAT=no_assertion_criteria_provided;CLNSIG=Pathogenic;CLNVC=single_nucleotide_variant;CLNVCSO=SO:0001483;CLNVI=OMIM…
4	185146939	18246	G	A	.	.	ALLELEID=33285;CLNDISDB=MONDO:MONDO:0012238,MedGen:C1836460,OMIM:609283;CLNDN=Autosomal_dominant_progressive_external_ophthalmoplegia_with_mitochondrial_DNA_deletions_2;CLNHGVS=NC_000004.12:g.185146939G>A;CLNREVSTAT=no_assertion_criteria_provided;CLNSIG=Pathogenic;CLNVC=single_nucleotide_variant;CLNVCSO=SO:0001483;CLNVI=OMIM_Allelic_Variant:103220.0002|UniProtKB_(protein):P12235#VAR_012112;GENEIN…
5	1255332	539193	CAG	C	.	.	ALLELEID=520659;CLNDISDB=MONDO:MONDO:0013521,MedGen:C3151443,OMIM:613989|MedGen:C1800706,OMIM:178500,SNOMED_CT:28168000;CLNDN=Dyskeratosis_congenita,_autosomal_dominant,_2|Idiopathic_fibrosing_alveolitis,_chronic_form;CLNHGVS=NC_000005.10:g.1255334_1255335GA[1];CLNREVSTAT=criteria_provided,_single_submitter;CLNSIG=Pathogenic;CLNVC=Microsatellite;CLNVCSO=SO:0000289;GENEINFO=TERT:7015;MC=SO:0001587…
5	1264541	12735	C	G	.	.	ALLELEID=27774;CLNDISDB=MONDO:MONDO:0007485,MedGen:C4551974,OMIM:127550|MONDO:MONDO:0013521,MedGen:C3151443,OMIM:613989;CLNDN=Dyskeratosis_congenita,_autosomal_dominant_1|Dyskeratosis_congenita,_autosomal_dominant,_2;CLNHGVS=NC_000005.10:g.1264541C>G;CLNREVSTAT=no_assertion_criteria_provided;CLNSIG=Pathogenic;CLNVC=single_nucleotide_variant;CLNVCSO=SO:0001483;CLNVI=OMIM_Allelic_Variant:187270.000…
5	1264543	863437	T	A	.	.	ALLELEID=829856;CLNDISDB=MONDO:MONDO:0013521,MedGen:C3151443,OMIM:613989|MedGen:C1800706,OMIM:178500,SNOMED_CT:28168000;CLNDN=Dyskeratosis_congenita,_autosomal_dominant,_2|Idiopathic_fibrosing_alveolitis,_chronic_form;CLNHGVS=NC_000005.10:g.1264543T>A;CLNREVSTAT=criteria_provided,_single_submitter;CLNSIG=Pathogenic;CLNVC=single_nucleotide_variant;CLNVCSO=SO:0001483;GENEINFO=TERT:7015;MC=SO:000158…
5	1268561	841032	G	GC	.	.	ALLELEID=829888;CLNDISDB=MONDO:MONDO:0013521,MedGen:C3151443,OMIM:613989|MedGen:C1800706,OMIM:178500,SNOMED_CT:28168000;CLNDN=Dyskeratosis_congenita,_autosomal_dominant,_2|Idiopathic_fibrosing_alveolitis,_chronic_form;CLNHGVS=NC_000005.10:g.1268563dup;CLNREVSTAT=criteria_provided,_single_submitter;CLNSIG=Pathogenic;CLNVC=Duplication;CLNVCSO=SO:1000035;GENEINFO=TERT:7015;MC=SO:0001589|frameshift_v…
5	1272247	446373	G	A	.	.	ALLELEID=439828;CLNDISDB=MONDO:MONDO:0013521,MedGen:C3151443,OMIM:613989|MedGen:C1800706,OMIM:178500,SNOMED_CT:28168000;CLNDN=Dyskeratosis_congenita,_autosomal_dominant,_2|Idiopathic_fibrosing_alveolitis,_chronic_form;CLNHGVS=NC_000005.10:g.1272247G>A;CLNREVSTAT=criteria_provided,_multiple_submitters,_no_conflicts;CLNSIG=Pathogenic;CLNVC=single_nucleotide_variant;CLNVCSO=SO:0001483;GENEINFO=TERT:…
5	1278765	39110	G	C	.	.	ALLELEID=47716;CLNDISDB=MONDO:MONDO:0007485,MedGen:C4551974,OMIM:127550;CLNDN=Dyskeratosis_congenita,_autosomal_dominant_1;CLNHGVS=NC_000005.10:g.1278765G>C;CLNREVSTAT=no_assertion_criteria_provided;CLNSIG=Pathogenic;CLNVC=single_nucleotide_variant;CLNVCSO=SO:0001483;CLNVI=UniProtKB_(protein):O14746#VAR_062538;GENEINFO=TERT:7015;MC=SO:0001583|missense_variant,SO:0001619|non-coding_transcript_vari…
5	1279323	242222	G	A	.	.	ALLELEID=239642;CLNDISDB=MONDO:MONDO:0013521,MedGen:C3151443,OMIM:613989;CLNDN=Dyskeratosis_congenita,_autosomal_dominant,_2;CLNHGVS=NC_000005.10:g.1279323G>A;CLNREVSTAT=criteria_provided,_single_submitter;CLNSIG=Pathogenic;CLNVC=single_nucleotide_variant;CLNVCSO=SO:0001483;GENEINFO=TERT:7015;MC=SO:0001587|nonsense,SO:0001619|non-coding_transcript_variant;ORIGIN=1;RS=878855300
5	1279376	39106	C	T	.	.	ALLELEID=47712;CLNDISDB=MONDO:MONDO:0007485,MedGen:C4551974,OMIM:127550;CLNDN=Dyskeratosis_congenita,_autosomal_dominant_1;CLNHGVS=NC_000005.10:g.1279376C>T;CLNREVSTAT=no_assertion_criteria_provided;CLNSIG=Pathogenic;CLNVC=single_nucleotide_variant;CLNVCSO=SO:0001483;CLNVI=UniProtKB_(protein):O14746#VAR_062537;GENEINFO=TERT:7015;MC=SO:0001583|missense_variant,SO:0001619|non-coding_transcript_vari…
5	1279392	39105	C	A	.	.	ALLELEID=47711;CLNDISDB=MONDO:MONDO:0007485,MedGen:C4551974,OMIM:127550;CLNDN=Dyskeratosis_congenita,_autosomal_dominant_1;CLNHGVS=NC_000005.10:g.1279392C>A;CLNREVSTAT=no_assertion_criteria_provided;CLNSIG=Pathogenic;CLNVC=single_nucleotide_variant;CLNVCSO=SO:0001483;GENEINFO=TERT:7015;MC=SO:0001583|missense_variant,SO:0001619|non-coding_transcript_variant;RS=199422296
5	1280216	29899	C	T	.	.	ALLELEID=38854;CLNDISDB=MONDO:MONDO:0013521,MedGen:C3151443,OMIM:613989|MONDO:MONDO:0013878,MedGen:C3553617,OMIM:614742|MedGen:C1800706,OMIM:178500,SNOMED_CT:28168000;CLNDN=Dyskeratosis_congenita,_autosomal_dominant,_2|Pulmonary_fibrosis_and/or_bone_marrow_failure,_telomere-related,_1|Idiopathic_fibrosing_alveolitis,_chronic_form;CLNHGVS=NC_000005.10:g.1280216C>T;CLNREVSTAT=criteria_provided,_sin…
5	1282455	842734	C	T	.	.	ALLELEID=829942;CLNDISDB=MONDO:MONDO:0013521,MedGen:C3151443,OMIM:613989|MedGen:C1800706,OMIM:178500,SNOMED_CT:28168000;CLNDN=Dyskeratosis_congenita,_autosomal_dominant,_2|Idiopathic_fibrosing_alveolitis,_chronic_form;CLNHGVS=NC_000005.10:g.1282455C>T;CLNREVSTAT=criteria_provided,_single_submitter;CLNSIG=Pathogenic;CLNVC=single_nucleotide_variant;CLNVCSO=SO:0001483;GENEINFO=TERT:7015;MC=SO:000158…
5	1282485	849023	GT	G	.	.	ALLELEID=829945;CLNDISDB=MONDO:MONDO:0013521,MedGen:C3151443,OMIM:613989|MedGen:C1800706,OMIM:178500,SNOMED_CT:28168000;CLNDN=Dyskeratosis_congenita,_autosomal_dominant,_2|Idiopathic_fibrosing_alveolitis,_chronic_form;CLNHGVS=NC_000005.10:g.1282487del;CLNREVSTAT=criteria_provided,_single_submitter;CLNSIG=Pathogenic;CLNVC=Deletion;CLNVCSO=SO:0000159;GENEINFO=TERT:7015;MC=SO:0001589|frameshift_vari…
5	1282488	39103	C	N	.	.	ALLELEID=47709;CLNDISDB=MONDO:MONDO:0007485,MedGen:C4551974,OMIM:127550;CLNDN=Dyskeratosis_congenita,_autosomal_dominant_1;CLNHGVS=NC_000005.10:g.1282488C>R;CLNREVSTAT=no_assertion_criteria_provided;CLNSIG=Pathogenic;CLNVC=single_nucleotide_variant;CLNVCSO=SO:0001483;GENEINFO=TERT:7015;MC=SO:0001583|missense_variant,SO:0001619|non-coding_transcript_variant;RS=1554041299
5	1282511	664605	CAT	C	.	.	ALLELEID=632965;CLNDISDB=MONDO:MONDO:0013521,MedGen:C3151443,OMIM:613989|MedGen:C1800706,OMIM:178500,SNOMED_CT:28168000;CLNDN=Dyskeratosis_congenita,_autosomal_dominant,_2|Idiopathic_fibrosing_alveolitis,_chronic_form;CLNHGVS=NC_000005.10:g.1282513_1282514del;CLNREVSTAT=criteria_provided,_single_submitter;CLNSIG=Pathogenic;CLNVC=Deletion;CLNVCSO=SO:0000159;GENEINFO=TERT:7015;MC=SO:0001589|framesh…
5	1293436	656696	C	A	.	.	ALLELEID=633008;CLNDISDB=MONDO:MONDO:0013521,MedGen:C3151443,OMIM:613989|MedGen:C1800706,OMIM:178500,SNOMED_CT:28168000;CLNDN=Dyskeratosis_congenita,_autosomal_dominant,_2|Idiopathic_fibrosing_alveolitis,_chronic_form;CLNHGVS=NC_000005.10:g.1293436C>A;CLNREVSTAT=criteria_provided,_single_submitter;CLNSIG=Pathogenic;CLNVC=single_nucleotide_variant;CLNVCSO=SO:0001483;GENEINFO=TERT:7015;MC=SO:000158…
5	1293452	843002	C	T	.	.	ALLELEID=829998;CLNDISDB=MONDO:MONDO:0013521,MedGen:C3151443,OMIM:613989|MedGen:C1800706,OMIM:178500,SNOMED_CT:28168000;CLNDN=Dyskeratosis_congenita,_autosomal_dominant,_2|Idiopathic_fibrosing_alveolitis,_chronic_form;CLNHGVS=NC_000005.10:g.1293452C>T;CLNREVSTAT=criteria_provided,_single_submitter;CLNSIG=Pathogenic;CLNVC=single_nucleotide_variant;CLNVCSO=SO:0001483;GENEINFO=TERT:7015;MC=SO:000158…
5	1293714	850129	GGCCGCATTTGCCAGTA	G	.	.	ALLELEID=830005;CLNDISDB=MONDO:MONDO:0013521,MedGen:C3151443,OMIM:613989|MedGen:C1800706,OMIM:178500,SNOMED_CT:28168000;CLNDN=Dyskeratosis_congenita,_autosomal_dominant,_2|Idiopathic_fibrosing_alveolitis,_chronic_form;CLNHGVS=NC_000005.10:g.1293717_1293732del;CLNREVSTAT=criteria_provided,_single_submitter;CLNSIG=Pathogenic;CLNVC=Deletion;CLNVCSO=SO:0000159;GENEINFO=TERT:7015;MC=SO:0001589|framesh…
5	1293836	539192	CAG	C	.	.	ALLELEID=520985;CLNDISDB=MONDO:MONDO:0013521,MedGen:C3151443,OMIM:613989|MedGen:C1800706,OMIM:178500,SNOMED_CT:28168000;CLNDN=Dyskeratosis_congenita,_autosomal_dominant,_2|Idiopathic_fibrosing_alveolitis,_chronic_form;CLNHGVS=NC_000005.10:g.1293837_1293838AG[2];CLNREVSTAT=criteria_provided,_single_submitter;CLNSIG=Pathogenic;CLNVC=Microsatellite;CLNVCSO=SO:0000289;GENEINFO=TERT:7015;MC=SO:0001589…
5	1294198	645232	G	A	.	.	ALLELEID=633029;CLNDISDB=MONDO:MONDO:0013521,MedGen:C3151443,OMIM:613989|MedGen:C1800706,OMIM:178500,SNOMED_CT:28168000;CLNDN=Dyskeratosis_congenita,_autosomal_dominant,_2|Idiopathic_fibrosing_alveolitis,_chronic_form;CLNHGVS=NC_000005.10:g.1294198G>A;CLNREVSTAT=criteria_provided,_single_submitter;CLNSIG=Pathogenic;CLNVC=single_nucleotide_variant;CLNVCSO=SO:0001483;GENEINFO=TERT:7015;MC=SO:000158…
5	1294272	850035	T	TG	.	.	ALLELEID=830033;CLNDISDB=MONDO:MONDO:0013521,MedGen:C3151443,OMIM:613989|MedGen:C1800706,OMIM:178500,SNOMED_CT:28168000;CLNDN=Dyskeratosis_congenita,_autosomal_dominant,_2|Idiopathic_fibrosing_alveolitis,_chronic_form;CLNHGVS=NC_000005.10:g.1294274dup;CLNREVSTAT=criteria_provided,_single_submitter;CLNSIG=Pathogenic;CLNVC=Duplication;CLNVCSO=SO:1000035;GENEINFO=TERT:7015;MC=SO:0001589|frameshift_v…
5	1294549	410651	C	CG	.	.	ALLELEID=394824;CLNDISDB=MONDO:MONDO:0013521,MedGen:C3151443,OMIM:613989|MedGen:C1800706,OMIM:178500,SNOMED_CT:28168000;CLNDN=Dyskeratosis_congenita,_autosomal_dominant,_2|Idiopathic_fibrosing_alveolitis,_chronic_form;CLNHGVS=NC_000005.10:g.1294556dup;CLNREVSTAT=criteria_provided,_single_submitter;CLNSIG=Pathogenic;CLNVC=Duplication;CLNVCSO=SO:1000035;GENEINFO=TERT:7015;MC=SO:0001589|frameshift_v…
5	1294810	568038	C	T	.	.	ALLELEID=560051;CLNDISDB=MONDO:MONDO:0013521,MedGen:C3151443,OMIM:613989|MedGen:C1800706,OMIM:178500,SNOMED_CT:28168000;CLNDN=Dyskeratosis_congenita,_autosomal_dominant,_2|Idiopathic_fibrosing_alveolitis,_chronic_form;CLNHGVS=NC_000005.10:g.1294810C>T;CLNREVSTAT=criteria_provided,_single_submitter;CLNSIG=Pathogenic;CLNVC=single_nucleotide_variant;CLNVCSO=SO:0001483;GENEINFO=TERT:7015|LOC110806263…
5	14290809	369657	G	T	.	.	ALLELEID=353885;CLNDISDB=MONDO:MONDO:0014892,MedGen:C4310740,OMIM:617061,Orphanet:ORPHA476126;CLNDN=Mental_retardation,_autosomal_dominant_44;CLNHGVS=NC_000005.10:g.14290809G>T;CLNREVSTAT=criteria_provided,_single_submitter;CLNSIG=Pathogenic;CLNVC=single_nucleotide_variant;CLNVCSO=SO:0001483;GENEINFO=TRIO:7204;MC=SO:0001587|nonsense,SO:0001619|non-coding_transcript_variant;ORIGIN=0;RS=1057516029
5	14290824	253082	A	T	.	.	ALLELEID=247493;CLNDISDB=MONDO:MONDO:0014892,MedGen:C4310740,OMIM:617061,Orphanet:ORPHA476126;CLNDN=Mental_retardation,_autosomal_dominant_44;CLNHGVS=NC_000005.10:g.14290824A>T;CLNREVSTAT=no_assertion_criteria_provided;CLNSIG=Pathogenic;CLNVC=single_nucleotide_variant;CLNVCSO=SO:0001483;CLNVI=OMIM_Allelic_Variant:601893.0003;GENEINFO=TRIO:7204;MC=SO:0001587|nonsense,SO:0001619|non-coding_transcri…
5	14359442	521730	C	T	.	.	ALLELEID=511569;CLNDISDB=MONDO:MONDO:0014892,MedGen:C4310740,OMIM:617061,Orphanet:ORPHA476126|MeSH:D030342,MedGen:C0950123;CLNDN=Mental_retardation,_autosomal_dominant_44|Inborn_genetic_diseases;CLNHGVS=NC_000005.10:g.14359442C>T;CLNREVSTAT=criteria_provided,_single_submitter;CLNSIG=Pathogenic;CLNVC=single_nucleotide_variant;CLNVCSO=SO:0001483;CLNVI=OMIM_Allelic_Variant:601893.0012;GENEINFO=TRIO:…
5	14374244	830226	C	G	.	.	ALLELEID=818626;CLNDISDB=MONDO:MONDO:0032939,MedGen:CN263464,OMIM:618825;CLNDN=INTELLECTUAL_DEVELOPMENTAL_DISORDER,_AUTOSOMAL_DOMINANT_63,_WITH_MACROCEPHALY;CLNHGVS=NC_000005.10:g.14374244C>G;CLNREVSTAT=no_assertion_criteria_provided;CLNSIG=Pathogenic;CLNVC=single_nucleotide_variant;CLNVCSO=SO:0001483;CLNVI=OMIM_Allelic_Variant:601893.0009;GENEINFO=TRIO:7204;MC=SO:0001583|missense_variant,SO:0001…
5	14374245	830227	G	A	.	.	ALLELEID=818627;CLNDISDB=MONDO:MONDO:0032939,MedGen:CN263464,OMIM:618825;CLNDN=INTELLECTUAL_DEVELOPMENTAL_DISORDER,_AUTOSOMAL_DOMINANT_63,_WITH_MACROCEPHALY;CLNHGVS=NC_000005.10:g.14374245G>A;CLNREVSTAT=no_assertion_criteria_provided;CLNSIG=Pathogenic;CLNVC=single_nucleotide_variant;CLNVCSO=SO:0001483;CLNVI=OMIM_Allelic_Variant:601893.0010;GENEINFO=TRIO:7204;MC=SO:0001583|missense_variant,SO:0001…
5	14374251	253086	A	T	.	.	ALLELEID=247497;CLNDISDB=MONDO:MONDO:0014892,MedGen:C4310740,OMIM:617061,Orphanet:ORPHA476126|MONDO:MONDO:0032939,MedGen:CN263464,OMIM:618825;CLNDN=Mental_retardation,_autosomal_dominant_44|INTELLECTUAL_DEVELOPMENTAL_DISORDER,_AUTOSOMAL_DOMINANT_63,_WITH_MACROCEPHALY;CLNHGVS=NC_000005.10:g.14374251A>T;CLNREVSTAT=no_assertion_criteria_provided;CLNSIG=Pathogenic;CLNVC=single_nucleotide_variant;CLNV…
5	14387618	253081	GA	G	.	.	ALLELEID=247492;CLNDISDB=MONDO:MONDO:0014892,MedGen:C4310740,OMIM:617061,Orphanet:ORPHA476126;CLNDN=Mental_retardation,_autosomal_dominant_44;CLNHGVS=NC_000005.10:g.14387619del;CLNREVSTAT=no_assertion_criteria_provided;CLNSIG=Pathogenic;CLNVC=Deletion;CLNVCSO=SO:0000159;CLNVI=OMIM_Allelic_Variant:601893.0002;GENEINFO=TRIO:7204;MC=SO:0001589|frameshift_variant,SO:0001619|non-coding_transcript_vari…
5	14388626	830228	G	A	.	.	ALLELEID=818628;CLNDISDB=MONDO:MONDO:0014892,MedGen:C4310740,OMIM:617061,Orphanet:ORPHA476126;CLNDN=Mental_retardation,_autosomal_dominant_44;CLNHGVS=NC_000005.10:g.14388626G>A;CLNREVSTAT=no_assertion_criteria_provided;CLNSIG=Pathogenic;CLNVC=single_nucleotide_variant;CLNVCSO=SO:0001483;CLNVI=OMIM_Allelic_Variant:601893.0011;GENEINFO=TRIO:7204;MC=SO:0001583|missense_variant,SO:0001619|non-coding_…
5	14390300	253080	G	A	.	.	ALLELEID=247491;CLNDISDB=MONDO:MONDO:0014892,MedGen:C4310740,OMIM:617061,Orphanet:ORPHA476126;CLNDN=Mental_retardation,_autosomal_dominant_44;CLNHGVS=NC_000005.10:g.14390300G>A;CLNREVSTAT=no_assertion_criteria_provided;CLNSIG=Pathogenic;CLNVC=single_nucleotide_variant;CLNVCSO=SO:0001483;CLNVI=OMIM_Allelic_Variant:601893.0001;GENEINFO=TRIO:7204;MC=SO:0001587|nonsense,SO:0001619|non-coding_transcri…
5	14394102	253084	G	A	.	.	ALLELEID=247495;CLNDISDB=MONDO:MONDO:0014892,MedGen:C4310740,OMIM:617061,Orphanet:ORPHA476126;CLNDN=Mental_retardation,_autosomal_dominant_44;CLNHGVS=NC_000005.10:g.14394102G>A;CLNREVSTAT=no_assertion_criteria_provided;CLNSIG=Pathogenic;CLNVC=single_nucleotide_variant;CLNVCSO=SO:0001483;CLNVI=OMIM_Allelic_Variant:601893.0005|UniProtKB_(protein):O75962#VAR_077096;GENEINFO=TRIO:7204;MC=SO:0001583|m…
5	14397112	253085	C	A	.	.	ALLELEID=247496;CLNDISDB=MONDO:MONDO:0014892,MedGen:C4310740,OMIM:617061,Orphanet:ORPHA476126;CLNDN=Mental_retardation,_autosomal_dominant_44;CLNHGVS=NC_000005.10:g.14397112C>A;CLNREVSTAT=no_assertion_criteria_provided;CLNSIG=Pathogenic;CLNVC=single_nucleotide_variant;CLNVCSO=SO:0001483;CLNVI=OMIM_Allelic_Variant:601893.0006|UniProtKB_(protein):O75962#VAR_077097;GENEINFO=TRIO:7204;MC=SO:0001583|m…
5	14398921	253083	CA	C	.	.	ALLELEID=247494;CLNDISDB=MONDO:MONDO:0014892,MedGen:C4310740,OMIM:617061,Orphanet:ORPHA476126;CLNDN=Mental_retardation,_autosomal_dominant_44;CLNHGVS=NC_000005.10:g.14398922del;CLNREVSTAT=no_assertion_criteria_provided;CLNSIG=Pathogenic;CLNVC=Deletion;CLNVCSO=SO:0000159;CLNVI=OMIM_Allelic_Variant:601893.0004;GENEINFO=TRIO:7204;MC=SO:0001589|frameshift_variant,SO:0001619|non-coding_transcript_vari…
5	14476894	830230	C	CT	.	.	ALLELEID=818630;CLNDISDB=MONDO:MONDO:0014892,MedGen:C4310740,OMIM:617061,Orphanet:ORPHA476126;CLNDN=Mental_retardation,_autosomal_dominant_44;CLNHGVS=NC_000005.10:g.14476902dup;CLNREVSTAT=no_assertion_criteria_provided;CLNSIG=Pathogenic;CLNVC=Duplication;CLNVCSO=SO:1000035;CLNVI=OMIM_Allelic_Variant:601893.0013;GENEINFO=TRIO:7204;MC=SO:0001589|frameshift_variant,SO:0001619|non-coding_transcript_v…
5	14713637	5201	A	G	.	.	ALLELEID=20240;CLNDISDB=MONDO:MONDO:0007397,MedGen:C1852502,OMIM:123000;CLNDN=Craniometaphyseal_dysplasia,_autosomal_dominant;CLNHGVS=NC_000005.10:g.14713637A>G;CLNREVSTAT=no_assertion_criteria_provided;CLNSIG=Pathogenic;CLNVC=single_nucleotide_variant;CLNVCSO=SO:0001483;CLNVI=OMIM_Allelic_Variant:605145.0012;GENEINFO=ANKH:56172|OTULIN:90268|LOC100130744:100130744;MC=SO:0001583|missense_variant,S…
5	14713644	5192	C	T	.	.	ALLELEID=20231;CLNDISDB=MONDO:MONDO:0007319,MedGen:C0856830,OMIM:118600,Orphanet:ORPHA1416|MONDO:MONDO:0007397,MedGen:C1852502,OMIM:123000;CLNDN=Familial_calcium_pyrophosphate_deposition|Craniometaphyseal_dysplasia,_autosomal_dominant;CLNHGVS=NC_000005.10:g.14713644C>T;CLNREVSTAT=no_assertion_criteria_provided;CLNSIG=Pathogenic;CLNVC=single_nucleotide_variant;CLNVCSO=SO:0001483;CLNVI=OMIM_Allelic…
5	14713671	5193	T	C	.	.	ALLELEID=20232;CLNDISDB=MONDO:MONDO:0007397,MedGen:C1852502,OMIM:123000;CLNDN=Craniometaphyseal_dysplasia,_autosomal_dominant;CLNHGVS=NC_000005.10:g.14713671T>C;CLNREVSTAT=no_assertion_criteria_provided;CLNSIG=Pathogenic;CLNVC=single_nucleotide_variant;CLNVCSO=SO:0001483;CLNVI=OMIM_Allelic_Variant:605145.0003;GENEINFO=ANKH:56172|OTULIN:90268|LOC100130744:100130744;MC=SO:0001619|non-coding_transcr…
5	14716715	5191	GGAA	G	.	.	ALLELEID=20230;CLNDISDB=MONDO:MONDO:0007397,MedGen:C1852502,OMIM:123000;CLNDN=Craniometaphyseal_dysplasia,_autosomal_dominant;CLNHGVS=NC_000005.10:g.14716717_14716719AAG[1];CLNREVSTAT=no_assertion_criteria_provided;CLNSIG=Pathogenic;CLNVC=Microsatellite;CLNVCSO=SO:0000289;CLNVI=OMIM_Allelic_Variant:605145.0001|OMIM_Allelic_Variant:605145.0004;GENEINFO=ANKH:56172;MC=SO:0001822|inframe_deletion;ORI…
5	14716720	5194	AAGG	A	.	.	ALLELEID=20233;CLNDISDB=MONDO:MONDO:0007397,MedGen:C1852502,OMIM:123000|MedGen:CN517202;CLNDN=Craniometaphyseal_dysplasia,_autosomal_dominant|not_provided;CLNHGVS=NC_000005.10:g.14716723_14716725del;CLNREVSTAT=criteria_provided,_single_submitter;CLNSIG=Pathogenic;CLNVC=Deletion;CLNVCSO=SO:0000159;CLNVI=OMIM_Allelic_Variant:605145.0005;GENEINFO=ANKH:56172;MC=SO:0001822|inframe_deletion;ORIGIN=1;RS…
5	14716832	5200	A	G	.	.	ALLELEID=20239;CLNDISDB=MONDO:MONDO:0007397,MedGen:C1852502,OMIM:123000;CLNDN=Craniometaphyseal_dysplasia,_autosomal_dominant;CLNHGVS=NC_000005.10:g.14716832A>G;CLNREVSTAT=no_assertion_criteria_provided;CLNSIG=Pathogenic;CLNVC=single_nucleotide_variant;CLNVCSO=SO:0001483;CLNVI=OMIM_Allelic_Variant:605145.0011;GENEINFO=ANKH:56172;MC=SO:0001583|missense_variant;ORIGIN=1;RS=267606656
5	14741837	5202	A	C	.	.	ALLELEID=20241;CLNDISDB=MONDO:MONDO:0007397,MedGen:C1852502,OMIM:123000;CLNDN=Craniometaphyseal_dysplasia,_autosomal_dominant;CLNHGVS=NC_000005.10:g.14741837A>C;CLNREVSTAT=no_assertion_criteria_provided;CLNSIG=Pathogenic;CLNVC=single_nucleotide_variant;CLNVCSO=SO:0001483;CLNVI=OMIM_Allelic_Variant:605145.0013;GENEINFO=ANKH:56172;MC=SO:0001583|missense_variant;ORIGIN=1;RS=267606657
5	75511321	548566	C	A	.	.	ALLELEID=538988;CLNDISDB=MONDO:MONDO:0014599,MedGen:C4225156,OMIM:616351;CLNDN=Mental_retardation,_autosomal_dominant_34;CLNHGVS=NC_000005.10:g.75511321C>A;CLNREVSTAT=criteria_provided,_single_submitter;CLNSIG=Pathogenic;CLNVC=single_nucleotide_variant;CLNVCSO=SO:0001483;GENEINFO=CERT1:10087|POLK:51426;MC=SO:0001587|nonsense,SO:0001623|5_prime_UTR_variant;ORIGIN=4;RS=1554048616
5	77211000	235862	GC	G	.	.	ALLELEID=237517;CLNDISDB=MONDO:MONDO:0012205,MedGen:C4310808,OMIM:609161;CLNDN=Striatal_degeneration,_autosomal_dominant_1;CLNHGVS=NC_000005.10:g.77211004del;CLNREVSTAT=no_assertion_criteria_provided;CLNSIG=Pathogenic;CLNVC=Deletion;CLNVCSO=SO:0000159;CLNVI=OMIM_Allelic_Variant:603390.0003;GENEINFO=PDE8B:8622;MC=SO:0001589|frameshift_variant,SO:0001623|5_prime_UTR_variant,SO:0001627|intron_varian…
5	77211229	235863	G	T	.	.	ALLELEID=237518;CLNDISDB=MONDO:MONDO:0012205,MedGen:C4310808,OMIM:609161;CLNDN=Striatal_degeneration,_autosomal_dominant_1;CLNHGVS=NC_000005.10:g.77211229G>T;CLNREVSTAT=no_assertion_criteria_provided;CLNSIG=Pathogenic;CLNVC=single_nucleotide_variant;CLNVCSO=SO:0001483;CLNVI=OMIM_Allelic_Variant:603390.0004;GENEINFO=PDE8B:8622;MC=SO:0001587|nonsense,SO:0001623|5_prime_UTR_variant,SO:0001627|intron…
5	132198223	372167	CCA	C	.	.	ALLELEID=359072;CLNDISDB=MONDO:MONDO:0014982,MedGen:C4310655,OMIM:617238;CLNDN=Myopia_25,_autosomal_dominant;CLNHGVS=NC_000005.10:g.132198225_132198226AC[1];CLNREVSTAT=no_assertion_criteria_provided;CLNSIG=Pathogenic;CLNVC=Microsatellite;CLNVCSO=SO:0000289;CLNVI=OMIM_Allelic_Variant:600608.0003;GENEINFO=P4HA2:8974;MC=SO:0001589|frameshift_variant,SO:0001627|intron_variant;ORIGIN=1;RS=1135402746
5	132209170	372165	C	T	.	.	AF_EXAC=0.00003;ALLELEID=359070;CLNDISDB=MONDO:MONDO:0014982,MedGen:C4310655,OMIM:617238;CLNDN=Myopia_25,_autosomal_dominant;CLNHGVS=NC_000005.10:g.132209170C>T;CLNREVSTAT=no_assertion_criteria_provided;CLNSIG=Pathogenic;CLNVC=single_nucleotide_variant;CLNVCSO=SO:0001483;CLNVI=OMIM_Allelic_Variant:600608.0001;GENEINFO=P4HA2:8974;MC=SO:0001583|missense_variant;ORIGIN=1;RS=758872875
5	132213966	372166	T	C	.	.	ALLELEID=359071;CLNDISDB=MONDO:MONDO:0014982,MedGen:C4310655,OMIM:617238;CLNDN=Myopia_25,_autosomal_dominant;CLNHGVS=NC_000005.10:g.132213966T>C;CLNREVSTAT=no_assertion_criteria_provided;CLNSIG=Pathogenic;CLNVC=single_nucleotide_variant;CLNVCSO=SO:0001483;CLNVI=OMIM_Allelic_Variant:600608.0002;GENEINFO=P4HA2:8974;MC=SO:0001583|missense_variant;ORIGIN=1;RS=764211125
5	138441386	97002	T	A	.	.	ALLELEID=102898;CLNDISDB=MedGen:C3810161;CLNDN=Spastic_paraplegia_72,_autosomal_dominant;CLNHGVS=NC_000005.10:g.138441386T>A;CLNREVSTAT=no_assertion_criteria_provided;CLNSIG=Pathogenic;CLNVC=single_nucleotide_variant;CLNVCSO=SO:0001483;CLNVI=OMIM_Allelic_Variant:609347.0001|UniProtKB_(protein):Q9BRK0#VAR_070996;GENEINFO=REEP2:51308;MC=SO:0001583|missense_variant,SO:0001619|non-coding_transcript_v…
5	140114191	571407	C	T	.	.	ALLELEID=564817;CLNDISDB=MONDO:MONDO:0018580,MedGen:C4015357,OMIM:616158,Orphanet:ORPHA438213;CLNDN=Mental_retardation,_autosomal_dominant_31;CLNHGVS=NC_000005.10:g.140114191C>T;CLNREVSTAT=criteria_provided,_single_submitter;CLNSIG=Pathogenic;CLNVC=single_nucleotide_variant;CLNVCSO=SO:0001483;GENEINFO=PURA:5813;MC=SO:0001587|nonsense;ORIGIN=1;RS=1561792945
5	140114298	649228	CG	C	.	.	ALLELEID=633500;CLNDISDB=MONDO:MONDO:0018580,MedGen:C4015357,OMIM:616158,Orphanet:ORPHA438213;CLNDN=Mental_retardation,_autosomal_dominant_31;CLNHGVS=NC_000005.10:g.140114300del;CLNREVSTAT=criteria_provided,_single_submitter;CLNSIG=Pathogenic;CLNVC=Deletion;CLNVCSO=SO:0000159;GENEINFO=PURA:5813;MC=SO:0001589|frameshift_variant;ORIGIN=1
5	140114326	827803	G	GGGGCCCCA	.	.	ALLELEID=815979;CLNDISDB=MONDO:MONDO:0018580,MedGen:C4015357,OMIM:616158,Orphanet:ORPHA438213;CLNDN=Mental_retardation,_autosomal_dominant_31;CLNHGVS=NC_000005.10:g.140114330_140114337dup;CLNREVSTAT=no_assertion_criteria_provided;CLNSIG=Pathogenic;CLNVC=Duplication;CLNVCSO=SO:1000035;GENEINFO=PURA:5813;MC=SO:0001589|frameshift_variant;ORIGIN=32
5	140114334	432233	A	AG	.	.	ALLELEID=425622;CLNDISDB=Human_Phenotype_Ontology:HP:0001249,MONDO:MONDO:0001071,MedGen:C1843367|MONDO:MONDO:0018580,MedGen:C4015357,OMIM:616158,Orphanet:ORPHA438213|MedGen:CN517202|MedGen:CN924912,Orphanet:ORPHA438216;CLNDN=Intellectual_disability|Mental_retardation,_autosomal_dominant_31|not_provided|PURA-related_severe_neonatal_hypotonia-seizures-encephalopathy_syndrome_due_to_a_point_mutation…
5	140114356	582890	C	T	.	.	ALLELEID=562878;CLNDISDB=MONDO:MONDO:0018580,MedGen:C4015357,OMIM:616158,Orphanet:ORPHA438213;CLNDN=Mental_retardation,_autosomal_dominant_31;CLNHGVS=NC_000005.10:g.140114356C>T;CLNREVSTAT=criteria_provided,_single_submitter;CLNSIG=Pathogenic;CLNVC=single_nucleotide_variant;CLNVCSO=SO:0001483;GENEINFO=PURA:5813;MC=SO:0001587|nonsense;ORIGIN=1;RS=1561793115
5	140114386	489041	C	T	.	.	ALLELEID=481725;CLNDISDB=MONDO:MONDO:0018580,MedGen:C4015357,OMIM:616158,Orphanet:ORPHA438213|MedGen:CN517202;CLNDN=Mental_retardation,_autosomal_dominant_31|not_provided;CLNHGVS=NC_000005.10:g.140114386C>T;CLNREVSTAT=criteria_provided,_multiple_submitters,_no_conflicts;CLNSIG=Pathogenic;CLNVC=single_nucleotide_variant;CLNVCSO=SO:0001483;GENEINFO=PURA:5813;MC=SO:0001587|nonsense;ORIGIN=1;RS=15541…
5	140114470	156406	A	G	.	.	ALLELEID=166185;CLNDISDB=Human_Phenotype_Ontology:HP:0000750,MedGen:C0454644|Human_Phenotype_Ontology:HP:0001249,MONDO:MONDO:0001071,MedGen:C1843367|Human_Phenotype_Ontology:HP:0001250,MedGen:C0036572|Human_Phenotype_Ontology:HP:0001263,MedGen:C0557874|Human_Phenotype_Ontology:HP:0001319,MedGen:C2267233|MONDO:MONDO:0018580,MedGen:C4015357,OMIM:616158,Orphanet:ORPHA438213;CLNDN=Delayed_speech_and_…
5	140114481	192340	TACTCTCTCC	T	.	.	ALLELEID=190125;CLNDISDB=MONDO:MONDO:0018580,MedGen:C4015357,OMIM:616158,Orphanet:ORPHA438213|MedGen:CN517202;CLNDN=Mental_retardation,_autosomal_dominant_31|not_provided;CLNHGVS=NC_000005.10:g.140114483_140114491del;CLNREVSTAT=criteria_provided,_single_submitter;CLNSIG=Pathogenic;CLNVC=Deletion;CLNVCSO=SO:0000159;CLNVI=OMIM_Allelic_Variant:600473.0010;GENEINFO=PURA:5813;MC=SO:0001822|inframe_del…
5	140114482	156404	ACT	A	.	.	ALLELEID=166183;CLNDISDB=Human_Phenotype_Ontology:HP:0000750,MedGen:C0454644|Human_Phenotype_Ontology:HP:0001249,MONDO:MONDO:0001071,MedGen:C1843367|Human_Phenotype_Ontology:HP:0001263,MedGen:C0557874|Human_Phenotype_Ontology:HP:0001319,MedGen:C2267233|MONDO:MONDO:0018580,MedGen:C4015357,OMIM:616158,Orphanet:ORPHA438213;CLNDN=Delayed_speech_and_language_development|Intellectual_disability|Global_…
5	140114492	645290	TG	T	.	.	ALLELEID=633503;CLNDISDB=MONDO:MONDO:0018580,MedGen:C4015357,OMIM:616158,Orphanet:ORPHA438213;CLNDN=Mental_retardation,_autosomal_dominant_31;CLNHGVS=NC_000005.10:g.140114493del;CLNREVSTAT=criteria_provided,_single_submitter;CLNSIG=Pathogenic;CLNVC=Deletion;CLNVCSO=SO:0000159;GENEINFO=PURA:5813;MC=SO:0001589|frameshift_variant;ORIGIN=1
5	140114520	656180	C	G	.	.	ALLELEID=633504;CLNDISDB=MONDO:MONDO:0018580,MedGen:C4015357,OMIM:616158,Orphanet:ORPHA438213;CLNDN=Mental_retardation,_autosomal_dominant_31;CLNHGVS=NC_000005.10:g.140114520C>G;CLNREVSTAT=criteria_provided,_single_submitter;CLNSIG=Pathogenic;CLNVC=single_nucleotide_variant;CLNVCSO=SO:0001483;GENEINFO=PURA:5813;MC=SO:0001587|nonsense;ORIGIN=1
5	140114543	488583	A	ACG	.	.	ALLELEID=481451;CLNDISDB=MONDO:MONDO:0018580,MedGen:C4015357,OMIM:616158,Orphanet:ORPHA438213;CLNDN=Mental_retardation,_autosomal_dominant_31;CLNHGVS=NC_000005.10:g.140114545_140114546GC[3];CLNREVSTAT=criteria_provided,_single_submitter;CLNSIG=Pathogenic;CLNVC=Microsatellite;CLNVCSO=SO:0000289;GENEINFO=PURA:5813;MC=SO:0001589|frameshift_variant;ORIGIN=32;RS=1554129069
5	140114561	579296	G	GC	.	.	ALLELEID=564832;CLNDISDB=MONDO:MONDO:0018580,MedGen:C4015357,OMIM:616158,Orphanet:ORPHA438213;CLNDN=Mental_retardation,_autosomal_dominant_31;CLNHGVS=NC_000005.10:g.140114563dup;CLNREVSTAT=criteria_provided,_single_submitter;CLNSIG=Pathogenic;CLNVC=Duplication;CLNVCSO=SO:1000035;GENEINFO=PURA:5813;MC=SO:0001589|frameshift_variant;ORIGIN=1;RS=1561793211
5	140114668	451895	C	T	.	.	ALLELEID=443692;CLNDISDB=MONDO:MONDO:0018580,MedGen:C4015357,OMIM:616158,Orphanet:ORPHA438213|MedGen:CN517202;CLNDN=Mental_retardation,_autosomal_dominant_31|not_provided;CLNHGVS=NC_000005.10:g.140114668C>T;CLNREVSTAT=criteria_provided,_multiple_submitters,_no_conflicts;CLNSIG=Pathogenic;CLNVC=single_nucleotide_variant;CLNVCSO=SO:0001483;GENEINFO=PURA:5813;MC=SO:0001587|nonsense;ORIGIN=1;RS=15541…
5	140114672	575389	G	GCGGC	.	.	ALLELEID=564833;CLNDISDB=MONDO:MONDO:0018580,MedGen:C4015357,OMIM:616158,Orphanet:ORPHA438213;CLNDN=Mental_retardation,_autosomal_dominant_31;CLNHGVS=NC_000005.10:g.140114675_140114678dup;CLNREVSTAT=criteria_provided,_single_submitter;CLNSIG=Pathogenic;CLNVC=Duplication;CLNVCSO=SO:1000035;GENEINFO=PURA:5813;MC=SO:0001589|frameshift_variant;ORIGIN=1;RS=1561793268
5	140114737	156405	C	T	.	.	ALLELEID=166184;CLNDISDB=Human_Phenotype_Ontology:HP:0000750,MedGen:C0454644|Human_Phenotype_Ontology:HP:0001249,MONDO:MONDO:0001071,MedGen:C1843367|Human_Phenotype_Ontology:HP:0001250,MedGen:C0036572|Human_Phenotype_Ontology:HP:0001263,MedGen:C0557874|Human_Phenotype_Ontology:HP:0001319,MedGen:C2267233|MONDO:MONDO:0018580,MedGen:C4015357,OMIM:616158,Orphanet:ORPHA438213;CLNDN=Delayed_speech_and_…
5	140114797	189318	A	T	.	.	ALLELEID=187206;CLNDISDB=MONDO:MONDO:0018580,MedGen:C4015357,OMIM:616158,Orphanet:ORPHA438213;CLNDN=Mental_retardation,_autosomal_dominant_31;CLNHGVS=NC_000005.10:g.140114797A>T;CLNREVSTAT=no_assertion_criteria_provided;CLNSIG=Pathogenic;CLNVC=single_nucleotide_variant;CLNVCSO=SO:0001483;CLNVI=OMIM_Allelic_Variant:600473.0007|UniProtKB_(protein):Q00577#VAR_073993;GENEINFO=PURA:5813;MC=SO:0001583|…
5	140114799	569862	CGACGACT	C	.	.	ALLELEID=560274;CLNDISDB=MONDO:MONDO:0018580,MedGen:C4015357,OMIM:616158,Orphanet:ORPHA438213;CLNDN=Mental_retardation,_autosomal_dominant_31;CLNHGVS=NC_000005.10:g.140114800_140114806del;CLNREVSTAT=criteria_provided,_single_submitter;CLNSIG=Pathogenic;CLNVC=Deletion;CLNVCSO=SO:0000159;GENEINFO=PURA:5813;MC=SO:0001589|frameshift_variant;ORIGIN=1;RS=1561793344
5	140114821	635405	G	T	.	.	ALLELEID=623231;CLNDISDB=Human_Phenotype_Ontology:HP:0001290,MedGen:C1858120|Human_Phenotype_Ontology:HP:0002104,MedGen:C0003578|Human_Phenotype_Ontology:HP:0002451,MedGen:C0751093|MONDO:MONDO:0018580,MedGen:C4015357,OMIM:616158,Orphanet:ORPHA438213;CLNDN=Generalized_hypotonia|Apnea|Limb_dystonia|Mental_retardation,_autosomal_dominant_31;CLNHGVS=NC_000005.10:g.140114821G>T;CLNREVSTAT=criteria_pro…
5	140114870	189319	GCTT	G	.	.	ALLELEID=187207;CLNDISDB=MONDO:MONDO:0018580,MedGen:C4015357,OMIM:616158,Orphanet:ORPHA438213|MedGen:CN517202;CLNDN=Mental_retardation,_autosomal_dominant_31|not_provided;CLNHGVS=NC_000005.10:g.140114872_140114874TTC[2];CLNREVSTAT=criteria_provided,_multiple_submitters,_no_conflicts;CLNSIG=Pathogenic;CLNVC=Microsatellite;CLNVCSO=SO:0000289;CLNVI=OMIM_Allelic_Variant:600473.0008;GENEINFO=PURA:5813…
5	140114904	189317	CGT	C	.	.	ALLELEID=187205;CLNDISDB=MONDO:MONDO:0018580,MedGen:C4015357,OMIM:616158,Orphanet:ORPHA438213;CLNDN=Mental_retardation,_autosomal_dominant_31;CLNHGVS=NC_000005.10:g.140114905_140114906GT[1];CLNREVSTAT=no_assertion_criteria_provided;CLNSIG=Pathogenic;CLNVC=Microsatellite;CLNVCSO=SO:0000289;CLNVI=OMIM_Allelic_Variant:600473.0006;GENEINFO=PURA:5813;MC=SO:0001589|frameshift_variant;ORIGIN=1;RS=786204…
5	140114905	488584	G	GT	.	.	ALLELEID=481452;CLNDISDB=MONDO:MONDO:0018580,MedGen:C4015357,OMIM:616158,Orphanet:ORPHA438213;CLNDN=Mental_retardation,_autosomal_dominant_31;CLNHGVS=NC_000005.10:g.140114906dup;CLNREVSTAT=criteria_provided,_single_submitter;CLNSIG=Pathogenic;CLNVC=Duplication;CLNVCSO=SO:1000035;GENEINFO=PURA:5813;MC=SO:0001589|frameshift_variant;ORIGIN=32;RS=1554129114
5	140114915	545025	G	C	.	.	ALLELEID=535289;CLNDISDB=MONDO:MONDO:0018580,MedGen:C4015357,OMIM:616158,Orphanet:ORPHA438213;CLNDN=Mental_retardation,_autosomal_dominant_31;CLNHGVS=NC_000005.10:g.140114915G>C;CLNREVSTAT=no_assertion_criteria_provided;CLNSIG=Pathogenic;CLNVC=single_nucleotide_variant;CLNVCSO=SO:0001483;GENEINFO=PURA:5813;MC=SO:0001583|missense_variant;ORIGIN=1;RS=1554129118
5	140114990	156403	CCTT	C	.	.	ALLELEID=166182;CLNDISDB=Human_Phenotype_Ontology:HP:0000750,MedGen:C0454644|Human_Phenotype_Ontology:HP:0001249,MONDO:MONDO:0001071,MedGen:C1843367|Human_Phenotype_Ontology:HP:0001250,MedGen:C0036572|Human_Phenotype_Ontology:HP:0001263,MedGen:C0557874|Human_Phenotype_Ontology:HP:0001319,MedGen:C2267233|MONDO:MONDO:0018580,MedGen:C4015357,OMIM:616158,Orphanet:ORPHA438213|MedGen:CN517202;CLNDN=Del…
5	141524142	7528	C	A	.	.	ALLELEID=22567;CLNDISDB=MedGen:C1852282,OMIM:124900,Orphanet:ORPHA494444;CLNDN=Deafness,_autosomal_dominant_1;CLNHGVS=NC_000005.10:g.141524142C>A;CLNREVSTAT=no_assertion_criteria_provided;CLNSIG=Pathogenic;CLNVC=single_nucleotide_variant;CLNVCSO=SO:0001483;CLNVI=OMIM_Allelic_Variant:602121.0001;GENEINFO=DIAPH1:1729;MC=SO:0001575|splice_donor_variant;ORIGIN=1
5	141524167	228577	G	A	.	.	ALLELEID=229284;CLNDISDB=MedGen:C1852282,OMIM:124900,Orphanet:ORPHA494444|MedGen:CN517202|MedGen:CN826980,Orphanet:ORPHA96210;CLNDN=Deafness,_autosomal_dominant_1|not_provided|Rare_genetic_deafness;CLNHGVS=NC_000005.10:g.141524167G>A;CLNREVSTAT=criteria_provided,_multiple_submitters,_no_conflicts;CLNSIG=Pathogenic;CLNVC=single_nucleotide_variant;CLNVCSO=SO:0001483;CLNVI=OMIM_Allelic_Variant:60212…
5	141524178	424874	CCT	C	.	.	ALLELEID=413208;CLNDISDB=MedGen:C1852282,OMIM:124900,Orphanet:ORPHA494444;CLNDN=Deafness,_autosomal_dominant_1;CLNHGVS=NC_000005.10:g.141524179_141524180del;CLNREVSTAT=no_assertion_criteria_provided;CLNSIG=Pathogenic;CLNVC=Deletion;CLNVCSO=SO:0000159;CLNVI=OMIM_Allelic_Variant:602121.0006;GENEINFO=DIAPH1:1729;MC=SO:0001589|frameshift_variant;ORIGIN=1;RS=1064797096
5	141575059	839955	G	A	.	.	ALLELEID=830414;CLNDISDB=MONDO:MONDO:0014714,MedGen:C4225261,OMIM:616632,Orphanet:ORPHA477814|MedGen:C1852282,OMIM:124900,Orphanet:ORPHA494444;CLNDN=Seizures,_cortical_blindness,_and_microcephaly_syndrome|Deafness,_autosomal_dominant_1;CLNHGVS=NC_000005.10:g.141575059G>A;CLNREVSTAT=criteria_provided,_single_submitter;CLNSIG=Pathogenic;CLNVC=single_nucleotide_variant;CLNVCSO=SO:0001483;GENEINFO=DI…
5	146340088	101525	GGCTCGCTGAGCCAA	G	.	.	ALLELEID=107268;CLNDISDB=MONDO:MONDO:0011226,MedGen:C1865366,OMIM:602459;CLNDN=Deafness,_autosomal_dominant_15;CLNHGVS=NC_000005.10:g.146340089_146340102del;CLNREVSTAT=no_assertion_criteria_provided;CLNSIG=Pathogenic;CLNVC=Deletion;CLNVCSO=SO:0000159;CLNVI=OMIM_Allelic_Variant:602460.0005;GENEINFO=POU4F3:5459;MC=SO:0001589|frameshift_variant;ORIGIN=1;RS=1064792854
5	146340095	7080	T	C	.	.	ALLELEID=22119;CLNDISDB=MONDO:MONDO:0011226,MedGen:C1865366,OMIM:602459;CLNDN=Deafness,_autosomal_dominant_15;CLNHGVS=NC_000005.10:g.146340095T>C;CLNREVSTAT=no_assertion_criteria_provided;CLNSIG=Pathogenic;CLNVC=single_nucleotide_variant;CLNVCSO=SO:0001483;CLNVI=OMIM_Allelic_Variant:602460.0003|UniProtKB_(protein):Q15319#VAR_045682;GENEINFO=POU4F3:5459;MC=SO:0001583|missense_variant;ORIGIN=1;RS=1…
5	146340292	7079	C	T	.	.	ALLELEID=22118;CLNDISDB=MONDO:MONDO:0011226,MedGen:C1865366,OMIM:602459;CLNDN=Deafness,_autosomal_dominant_15;CLNHGVS=NC_000005.10:g.146340292C>T;CLNREVSTAT=no_assertion_criteria_provided;CLNSIG=Pathogenic;CLNVC=single_nucleotide_variant;CLNVCSO=SO:0001483;CLNVI=OMIM_Allelic_Variant:602460.0002|UniProtKB_(protein):Q15319#VAR_045683;GENEINFO=POU4F3:5459;MC=SO:0001583|missense_variant;ORIGIN=1;RS=1…
5	146340306	7078	CGCTATCCA	C	.	.	ALLELEID=22117;CLNDISDB=MONDO:MONDO:0011226,MedGen:C1865366,OMIM:602459;CLNDN=Deafness,_autosomal_dominant_15;CLNHGVS=NC_000005.10:g.146340309_146340316del;CLNREVSTAT=no_assertion_criteria_provided;CLNSIG=Pathogenic;CLNVC=Deletion;CLNVCSO=SO:0000159;CLNVI=OMIM_Allelic_Variant:602460.0001;GENEINFO=POU4F3:5459;MC=SO:0001589|frameshift_variant;ORIGIN=1;RS=398124631
5	146340404	96710	G	A	.	.	ALLELEID=102599;CLNDISDB=MONDO:MONDO:0011226,MedGen:C1865366,OMIM:602459;CLNDN=Deafness,_autosomal_dominant_15;CLNHGVS=NC_000005.10:g.146340404G>A;CLNREVSTAT=no_assertion_criteria_provided;CLNSIG=Pathogenic;CLNVC=single_nucleotide_variant;CLNVCSO=SO:0001483;CLNVI=OMIM_Allelic_Variant:602460.0004;GENEINFO=POU4F3:5459;MC=SO:0001583|missense_variant;ORIGIN=1;RS=398123070
5	150250270	430918	T	G	.	.	ALLELEID=424455;CLNDISDB=Human_Phenotype_Ontology:HP:0001249,MONDO:MONDO:0001071,MedGen:C1843367|MONDO:MONDO:0030919,MedGen:C4540481,OMIM:617798;CLNDN=Intellectual_disability|Intellectual_disability,_autosomal_dominant_53;CLNHGVS=NC_000005.10:g.150250270T>G;CLNREVSTAT=no_assertion_criteria_provided;CLNSIG=Pathogenic;CLNVC=single_nucleotide_variant;CLNVCSO=SO:0001483;CLNVI=OMIM_Allelic_Variant:114…
5	150250281	430917	T	C	.	.	ALLELEID=424456;CLNDISDB=Human_Phenotype_Ontology:HP:0001249,MONDO:MONDO:0001071,MedGen:C1843367|MONDO:MONDO:0030919,MedGen:C4540481,OMIM:617798;CLNDN=Intellectual_disability|Intellectual_disability,_autosomal_dominant_53;CLNHGVS=NC_000005.10:g.150250281T>C;CLNREVSTAT=no_assertion_criteria_provided;CLNSIG=Pathogenic;CLNVC=single_nucleotide_variant;CLNVCSO=SO:0001483;CLNVI=OMIM_Allelic_Variant:114…
5	150250310	560173	C	T	.	.	ALLELEID=550889;CLNDISDB=MONDO:MONDO:0030919,MedGen:C4540481,OMIM:617798;CLNDN=Intellectual_disability,_autosomal_dominant_53;CLNHGVS=NC_000005.10:g.150250310C>T;CLNREVSTAT=no_assertion_criteria_provided;CLNSIG=Pathogenic;CLNVC=single_nucleotide_variant;CLNVCSO=SO:0001483;CLNVI=OMIM_Allelic_Variant:114078.0009;GENEINFO=CAMK2A:815;MC=SO:0001574|splice_acceptor_variant;ORIGIN=1;RS=1554121878
5	150251808	560171	G	T	.	.	ALLELEID=550887;CLNDISDB=MONDO:MONDO:0030919,MedGen:C4540481,OMIM:617798;CLNDN=Intellectual_disability,_autosomal_dominant_53;CLNHGVS=NC_000005.10:g.150251808G>T;CLNREVSTAT=no_assertion_criteria_provided;CLNSIG=Pathogenic;CLNVC=single_nucleotide_variant;CLNVCSO=SO:0001483;CLNVI=OMIM_Allelic_Variant:114078.0007;GENEINFO=CAMK2A:815;MC=SO:0001583|missense_variant;ORIGIN=1;RS=926027867
5	150252032	430914	T	A	.	.	ALLELEID=424459;CLNDISDB=Human_Phenotype_Ontology:HP:0001249,MONDO:MONDO:0001071,MedGen:C1843367|MONDO:MONDO:0030919,MedGen:C4540481,OMIM:617798;CLNDN=Intellectual_disability|Intellectual_disability,_autosomal_dominant_53;CLNHGVS=NC_000005.10:g.150252032T>A;CLNREVSTAT=no_assertion_criteria_provided;CLNSIG=Pathogenic;CLNVC=single_nucleotide_variant;CLNVCSO=SO:0001483;CLNVI=OMIM_Allelic_Variant:114…
5	150256777	430913	C	G	.	.	ALLELEID=424460;CLNDISDB=Human_Phenotype_Ontology:HP:0001249,MONDO:MONDO:0001071,MedGen:C1843367|MONDO:MONDO:0030919,MedGen:C4540481,OMIM:617798;CLNDN=Intellectual_disability|Intellectual_disability,_autosomal_dominant_53;CLNHGVS=NC_000005.10:g.150256777C>G;CLNREVSTAT=no_assertion_criteria_provided;CLNSIG=Pathogenic;CLNVC=single_nucleotide_variant;CLNVCSO=SO:0001483;CLNVI=OMIM_Allelic_Variant:114…
5	150256811	430912	A	G	.	.	ALLELEID=424461;CLNDISDB=Human_Phenotype_Ontology:HP:0001249,MONDO:MONDO:0001071,MedGen:C1843367|MONDO:MONDO:0030919,MedGen:C4540481,OMIM:617798;CLNDN=Intellectual_disability|Intellectual_disability,_autosomal_dominant_53;CLNHGVS=NC_000005.10:g.150256811A>G;CLNREVSTAT=no_assertion_criteria_provided;CLNSIG=Pathogenic;CLNVC=single_nucleotide_variant;CLNVCSO=SO:0001483;CLNVI=OMIM_Allelic_Variant:114…
6	31874723	431429	T	C	.	.	ALLELEID=424950;CLNDISDB=MONDO:MONDO:0033259,MedGen:C4539886,OMIM:617606;CLNDN=DEAFNESS,_AUTOSOMAL_DOMINANT_72;CLNHGVS=NC_000006.12:g.31874723T>C;CLNREVSTAT=no_assertion_criteria_provided;CLNSIG=Pathogenic;CLNVC=single_nucleotide_variant;CLNVCSO=SO:0001483;CLNVI=OMIM_Allelic_Variant:606107.0001;GENEINFO=SLC44A4:80736;MC=SO:0001583|missense_variant,SO:0001627|intron_variant;ORIGIN=1;RS=1135402753
6	33165948	694708	C	T	.	.	ALLELEID=682806;CLNDISDB=MONDO:MONDO:0008490,MedGen:C1861481,OMIM:184840,Orphanet:ORPHA166100;CLNDN=Otospondylomegaepiphyseal_dysplasia,_autosomal_dominant;CLNHGVS=NC_000006.12:g.33165948C>T;CLNREVSTAT=criteria_provided,_single_submitter;CLNSIG=Pathogenic;CLNVC=single_nucleotide_variant;CLNVCSO=SO:0001483;GENEINFO=COL11A2:1302;MC=SO:0001583|missense_variant;ORIGIN=0
6	33166512	17120	C	T	.	.	AF_EXAC=0.00001;ALLELEID=32159;CLNDISDB=MONDO:MONDO:0008490,MedGen:C1861481,OMIM:184840,Orphanet:ORPHA166100;CLNDN=Otospondylomegaepiphyseal_dysplasia,_autosomal_dominant;CLNHGVS=NC_000006.12:g.33166512C>T;CLNREVSTAT=no_assertion_criteria_provided;CLNSIG=Pathogenic;CLNVC=single_nucleotide_variant;CLNVCSO=SO:0001483;CLNVI=OMIM_Allelic_Variant:120290.0001;GENEINFO=COL11A2:1302;MC=SO:0001575|splice_…
6	33166736	17123	C	T	.	.	ALLELEID=32162;CLNDISDB=MONDO:MONDO:0008490,MedGen:C1861481,OMIM:184840,Orphanet:ORPHA166100;CLNDN=Otospondylomegaepiphyseal_dysplasia,_autosomal_dominant;CLNHGVS=NC_000006.12:g.33166736C>T;CLNREVSTAT=no_assertion_criteria_provided;CLNSIG=Pathogenic;CLNVC=single_nucleotide_variant;CLNVCSO=SO:0001483;CLNVI=OMIM_Allelic_Variant:120290.0004;GENEINFO=COL11A2:1302;MC=SO:0001583|missense_variant;ORIGIN…
6	33171763	17124	G	A	.	.	ALLELEID=32163;CLNDISDB=MONDO:MONDO:0011159,MedGen:C1866095,OMIM:601868|MedGen:CN517202|MedGen:CN826980,Orphanet:ORPHA96210;CLNDN=Deafness,_autosomal_dominant_13|not_provided|Rare_genetic_deafness;CLNHGVS=NC_000006.12:g.33171763G>A;CLNREVSTAT=criteria_provided,_multiple_submitters,_no_conflicts;CLNSIG=Pathogenic/Likely_pathogenic;CLNVC=single_nucleotide_variant;CLNVCSO=SO:0001483;CLNVI=OMIM_Allel…
6	33172579	17122	GGCCCCGGGGGGCCTGGGTGACCTCTCT	G	.	.	ALLELEID=32161;CLNDISDB=MONDO:MONDO:0008490,MedGen:C1861481,OMIM:184840,Orphanet:ORPHA166100;CLNDN=Otospondylomegaepiphyseal_dysplasia,_autosomal_dominant;CLNHGVS=NC_000006.12:g.33172580_33172606del;CLNREVSTAT=no_assertion_criteria_provided;CLNSIG=Pathogenic;CLNVC=Deletion;CLNVCSO=SO:0000159;CLNVI=OMIM_Allelic_Variant:120290.0003;GENEINFO=COL11A2:1302;MC=SO:0001820|inframe_indel;ORIGIN=1;RS=86430…
6	33174534	17125	C	T	.	.	ALLELEID=32164;CLNDISDB=MONDO:MONDO:0011159,MedGen:C1866095,OMIM:601868;CLNDN=Deafness,_autosomal_dominant_13;CLNHGVS=NC_000006.12:g.33174534C>T;CLNREVSTAT=no_assertion_criteria_provided;CLNSIG=Pathogenic;CLNVC=single_nucleotide_variant;CLNVCSO=SO:0001483;CLNVI=OMIM_Allelic_Variant:120290.0006;GENEINFO=COL11A2:1302;MC=SO:0001583|missense_variant;ORIGIN=1;RS=121912948
6	33420332	813785	G	T	.	.	ALLELEID=802057;CLNDISDB=MONDO:MONDO:0012960,MedGen:C2675473,OMIM:612621;CLNDN=Mental_retardation,_autosomal_dominant_5;CLNHGVS=NC_000006.12:g.33420332G>T;CLNREVSTAT=criteria_provided,_single_submitter;CLNSIG=Pathogenic;CLNVC=single_nucleotide_variant;CLNVCSO=SO:0001483;CLNVI=Génétique_des_Maladies_du_Développement,_Hospices_Civils_de_Lyon:17A3644;GENEINFO=SYNGAP1:8831;MC=SO:0001575|splice_donor_…
6	33425802	536999	AC	A	.	.	ALLELEID=521880;CLNDISDB=MONDO:MONDO:0012960,MedGen:C2675473,OMIM:612621;CLNDN=Mental_retardation,_autosomal_dominant_5;CLNHGVS=NC_000006.12:g.33425807del;CLNREVSTAT=criteria_provided,_single_submitter;CLNSIG=Pathogenic;CLNVC=Deletion;CLNVCSO=SO:0000159;GENEINFO=SYNGAP1:8831;MC=SO:0001589|frameshift_variant;ORIGIN=1;RS=1554119814
6	33432197	430456	CA	C	.	.	ALLELEID=421588;CLNDISDB=MONDO:MONDO:0012960,MedGen:C2675473,OMIM:612621|MeSH:D030342,MedGen:C0950123|MedGen:CN517202;CLNDN=Mental_retardation,_autosomal_dominant_5|Inborn_genetic_diseases|not_provided;CLNHGVS=NC_000006.12:g.33432198del;CLNREVSTAT=criteria_provided,_multiple_submitters,_no_conflicts;CLNSIG=Pathogenic;CLNVC=Deletion;CLNVCSO=SO:0000159;GENEINFO=SYNGAP1:8831;MC=SO:0001589|frameshift…
6	33432221	869442	AGGGTGCCCCTGCTGCGCCCTTCC	A	.	.	ALLELEID=857646;CLNDISDB=MONDO:MONDO:0012960,MedGen:C2675473,OMIM:612621;CLNDN=Mental_retardation,_autosomal_dominant_5;CLNHGVS=NC_000006.12:g.33432224_33432246del;CLNREVSTAT=criteria_provided,_single_submitter;CLNSIG=Pathogenic;CLNVC=Deletion;CLNVCSO=SO:0000159;GENEINFO=SYNGAP1:8831;MC=SO:0001589|frameshift_variant;ORIGIN=32
6	33432246	469158	G	GC	.	.	ALLELEID=456122;CLNDISDB=MONDO:MONDO:0012960,MedGen:C2675473,OMIM:612621;CLNDN=Mental_retardation,_autosomal_dominant_5;CLNHGVS=NC_000006.12:g.33432249dup;CLNREVSTAT=criteria_provided,_single_submitter;CLNSIG=Pathogenic;CLNVC=Duplication;CLNVCSO=SO:1000035;GENEINFO=SYNGAP1:8831;MC=SO:0001589|frameshift_variant;ORIGIN=1;RS=1554120498
6	33432253	873406	G	A	.	.	ALLELEID=861536;CLNDISDB=MONDO:MONDO:0012960,MedGen:C2675473,OMIM:612621;CLNDN=Mental_retardation,_autosomal_dominant_5;CLNHGVS=NC_000006.12:g.33432253G>A;CLNREVSTAT=criteria_provided,_single_submitter;CLNSIG=Pathogenic;CLNVC=single_nucleotide_variant;CLNVCSO=SO:0001483;GENEINFO=SYNGAP1:8831;MC=SO:0001575|splice_donor_variant;ORIGIN=0
6	33432683	208499	A	G	.	.	ALLELEID=205012;CLNDISDB=MONDO:MONDO:0012960,MedGen:C2675473,OMIM:612621;CLNDN=Mental_retardation,_autosomal_dominant_5;CLNHGVS=NC_000006.12:g.33432683A>G;CLNREVSTAT=no_assertion_criteria_provided;CLNSIG=Pathogenic;CLNVC=single_nucleotide_variant;CLNVCSO=SO:0001483;GENEINFO=SYNGAP1:8831;MC=SO:0001574|splice_acceptor_variant;ORIGIN=32;RS=797045012
6	33432706	659379	CT	C	.	.	ALLELEID=634840;CLNDISDB=MONDO:MONDO:0012960,MedGen:C2675473,OMIM:612621;CLNDN=Mental_retardation,_autosomal_dominant_5;CLNHGVS=NC_000006.12:g.33432707del;CLNREVSTAT=criteria_provided,_single_submitter;CLNSIG=Pathogenic;CLNVC=Deletion;CLNVCSO=SO:0000159;GENEINFO=SYNGAP1:8831;MC=SO:0001589|frameshift_variant;ORIGIN=1
6	33432709	6392	A	T	.	.	ALLELEID=21431;CLNDISDB=MONDO:MONDO:0012960,MedGen:C2675473,OMIM:612621;CLNDN=Mental_retardation,_autosomal_dominant_5;CLNHGVS=NC_000006.12:g.33432709A>T;CLNREVSTAT=criteria_provided,_single_submitter;CLNSIG=Pathogenic;CLNVC=single_nucleotide_variant;CLNVCSO=SO:0001483;CLNVI=Center_for_Human_Genetics,_Inc:SYNGAP1-A1|OMIM_Allelic_Variant:603384.0001;GENEINFO=SYNGAP1:8831;MC=SO:0001587|nonsense;ORI…
6	33432724	60716	C	T	.	.	ALLELEID=75278;CLNDISDB=MONDO:MONDO:0012960,MedGen:C2675473,OMIM:612621|MedGen:CN517202;CLNDN=Mental_retardation,_autosomal_dominant_5|not_provided;CLNHGVS=NC_000006.12:g.33432724C>T;CLNREVSTAT=criteria_provided,_multiple_submitters,_no_conflicts;CLNSIG=Pathogenic;CLNVC=single_nucleotide_variant;CLNVCSO=SO:0001483;CLNVI=OMIM_Allelic_Variant:603384.0010;GENEINFO=SYNGAP1:8831;MC=SO:0001587|nonsense…
6	33432787	373327	C	T	.	.	ALLELEID=359770;CLNDISDB=MONDO:MONDO:0012960,MedGen:C2675473,OMIM:612621|MedGen:CN517202;CLNDN=Mental_retardation,_autosomal_dominant_5|not_provided;CLNHGVS=NC_000006.12:g.33432787C>T;CLNREVSTAT=criteria_provided,_multiple_submitters,_no_conflicts;CLNSIG=Pathogenic;CLNVC=single_nucleotide_variant;CLNVCSO=SO:0001483;GENEINFO=SYNGAP1:8831;MC=SO:0001587|nonsense;ORIGIN=33;RS=1057518352
6	33432806	375528	G	A	.	.	ALLELEID=362330;CLNDISDB=MONDO:MONDO:0012960,MedGen:C2675473,OMIM:612621;CLNDN=Mental_retardation,_autosomal_dominant_5;CLNHGVS=NC_000006.12:g.33432806G>A;CLNREVSTAT=criteria_provided,_multiple_submitters,_no_conflicts;CLNSIG=Pathogenic/Likely_pathogenic;CLNVC=single_nucleotide_variant;CLNVCSO=SO:0001483;GENEINFO=SYNGAP1:8831;MC=SO:0001583|missense_variant;ORIGIN=32;RS=1057519546
6	33435180	620049	T	TC	.	.	ALLELEID=611393;CLNDISDB=MONDO:MONDO:0012960,MedGen:C2675473,OMIM:612621;CLNDN=Mental_retardation,_autosomal_dominant_5;CLNHGVS=NC_000006.12:g.33435181dup;CLNREVSTAT=criteria_provided,_single_submitter;CLNSIG=Pathogenic;CLNVC=Duplication;CLNVCSO=SO:1000035;GENEINFO=SYNGAP1:8831;MC=SO:0001589|frameshift_variant;ORIGIN=32;RS=1561783309
6	33435590	496672	C	T	.	.	ALLELEID=488156;CLNDISDB=MONDO:MONDO:0012960,MedGen:C2675473,OMIM:612621;CLNDN=Mental_retardation,_autosomal_dominant_5;CLNHGVS=NC_000006.12:g.33435590C>T;CLNREVSTAT=criteria_provided,_single_submitter;CLNSIG=Pathogenic;CLNVC=single_nucleotide_variant;CLNVCSO=SO:0001483;GENEINFO=SYNGAP1:8831;MC=SO:0001587|nonsense;ORIGIN=32;RS=1554120978
6	33435610	813755	C	CA	.	.	ALLELEID=801991;CLNDISDB=MONDO:MONDO:0012960,MedGen:C2675473,OMIM:612621;CLNDN=Mental_retardation,_autosomal_dominant_5;CLNHGVS=NC_000006.12:g.33435612dup;CLNREVSTAT=criteria_provided,_single_submitter;CLNSIG=Pathogenic;CLNVC=Duplication;CLNVCSO=SO:1000035;CLNVI=Génétique_des_Maladies_du_Développement,_Hospices_Civils_de_Lyon:17A208;GENEINFO=SYNGAP1:8831;MC=SO:0001589|frameshift_variant;ORIGIN=32
6	33435614	212358	G	T	.	.	ALLELEID=207403;CLNDISDB=MONDO:MONDO:0012960,MedGen:C2675473,OMIM:612621;CLNDN=Mental_retardation,_autosomal_dominant_5;CLNHGVS=NC_000006.12:g.33435614G>T;CLNREVSTAT=criteria_provided,_single_submitter;CLNSIG=Pathogenic;CLNVC=single_nucleotide_variant;CLNVCSO=SO:0001483;GENEINFO=SYNGAP1:8831;MC=SO:0001575|splice_donor_variant;ORIGIN=1;RS=797046031
6	33437684	651597	TAGAC	T	.	.	ALLELEID=634843;CLNDISDB=MONDO:MONDO:0012960,MedGen:C2675473,OMIM:612621;CLNDN=Mental_retardation,_autosomal_dominant_5;CLNHGVS=NC_000006.12:g.33437686_33437689del;CLNREVSTAT=criteria_provided,_single_submitter;CLNSIG=Pathogenic;CLNVC=Deletion;CLNVCSO=SO:0000159;GENEINFO=SYNGAP1:8831;MC=SO:0001589|frameshift_variant;ORIGIN=1
6	33437760	469164	C	CCTGGATGA	.	.	ALLELEID=456125;CLNDISDB=MONDO:MONDO:0012960,MedGen:C2675473,OMIM:612621;CLNDN=Mental_retardation,_autosomal_dominant_5;CLNHGVS=NC_000006.12:g.33437762_33437769dup;CLNREVSTAT=criteria_provided,_single_submitter;CLNSIG=Pathogenic;CLNVC=Duplication;CLNVCSO=SO:1000035;GENEINFO=SYNGAP1:8831;MC=SO:0001589|frameshift_variant;ORIGIN=1;RS=1554121189
6	33437782	582839	CG	C	.	.	ALLELEID=565592;CLNDISDB=MONDO:MONDO:0012960,MedGen:C2675473,OMIM:612621;CLNDN=Mental_retardation,_autosomal_dominant_5;CLNHGVS=NC_000006.12:g.33437783del;CLNREVSTAT=criteria_provided,_single_submitter;CLNSIG=Pathogenic;CLNVC=Deletion;CLNVCSO=SO:0000159;GENEINFO=SYNGAP1:8831;MC=SO:0001589|frameshift_variant;ORIGIN=1;RS=1561784560
6	33437800	217012	CG	C	.	.	ALLELEID=213572;CLNDISDB=MONDO:MONDO:0012960,MedGen:C2675473,OMIM:612621;CLNDN=Mental_retardation,_autosomal_dominant_5;CLNHGVS=NC_000006.12:g.33437801del;CLNREVSTAT=criteria_provided,_single_submitter;CLNSIG=Pathogenic;CLNVC=Deletion;CLNVCSO=SO:0000159;GENEINFO=SYNGAP1:8831;MC=SO:0001589|frameshift_variant;ORIGIN=32;RS=863224930
6	33437842	648805	G	T	.	.	ALLELEID=634844;CLNDISDB=MONDO:MONDO:0012960,MedGen:C2675473,OMIM:612621;CLNDN=Mental_retardation,_autosomal_dominant_5;CLNHGVS=NC_000006.12:g.33437842G>T;CLNREVSTAT=criteria_provided,_single_submitter;CLNSIG=Pathogenic;CLNVC=single_nucleotide_variant;CLNVCSO=SO:0001483;GENEINFO=SYNGAP1:8831;MC=SO:0001587|nonsense;ORIGIN=1
6	33437885	660421	T	C	.	.	ALLELEID=634845;CLNDISDB=MONDO:MONDO:0012960,MedGen:C2675473,OMIM:612621;CLNDN=Mental_retardation,_autosomal_dominant_5;CLNHGVS=NC_000006.12:g.33437885T>C;CLNREVSTAT=criteria_provided,_single_submitter;CLNSIG=Pathogenic;CLNVC=single_nucleotide_variant;CLNVCSO=SO:0001483;GENEINFO=SYNGAP1:8831;MC=SO:0001583|missense_variant;ORIGIN=1
6	33437901	571977	CA	C	.	.	ALLELEID=560690;CLNDISDB=MONDO:MONDO:0012960,MedGen:C2675473,OMIM:612621;CLNDN=Mental_retardation,_autosomal_dominant_5;CLNHGVS=NC_000006.12:g.33437906del;CLNREVSTAT=criteria_provided,_single_submitter;CLNSIG=Pathogenic;CLNVC=Deletion;CLNVCSO=SO:0000159;GENEINFO=SYNGAP1:8831;MC=SO:0001589|frameshift_variant;ORIGIN=1;RS=1561784687
6	33437956	469144	GC	G	.	.	ALLELEID=455538;CLNDISDB=MONDO:MONDO:0012960,MedGen:C2675473,OMIM:612621;CLNDN=Mental_retardation,_autosomal_dominant_5;CLNHGVS=NC_000006.12:g.33437958del;CLNREVSTAT=criteria_provided,_single_submitter;CLNSIG=Pathogenic;CLNVC=Deletion;CLNVCSO=SO:0000159;GENEINFO=SYNGAP1:8831;MC=SO:0001589|frameshift_variant;ORIGIN=1;RS=1554121228
6	33437989	41461	T	C	.	.	ALLELEID=49897;CLNDISDB=MONDO:MONDO:0012960,MedGen:C2675473,OMIM:612621;CLNDN=Mental_retardation,_autosomal_dominant_5;CLNHGVS=NC_000006.12:g.33437989T>C;CLNREVSTAT=criteria_provided,_single_submitter;CLNSIG=Pathogenic;CLNVC=single_nucleotide_variant;CLNVCSO=SO:0001483;CLNVI=OMIM_Allelic_Variant:603384.0007;GENEINFO=SYNGAP1:8831;MC=SO:0001583|missense_variant;ORIGIN=1
6	33437998	643101	GT	G	.	.	ALLELEID=634846;CLNDISDB=MONDO:MONDO:0012960,MedGen:C2675473,OMIM:612621;CLNDN=Mental_retardation,_autosomal_dominant_5;CLNHGVS=NC_000006.12:g.33437999del;CLNREVSTAT=criteria_provided,_single_submitter;CLNSIG=Pathogenic;CLNVC=Deletion;CLNVCSO=SO:0000159;GENEINFO=SYNGAP1:8831;MC=SO:0001589|frameshift_variant;ORIGIN=1
6	33438071	411566	CAG	C	.	.	ALLELEID=395445;CLNDISDB=MONDO:MONDO:0012960,MedGen:C2675473,OMIM:612621|MedGen:CN517202;CLNDN=Mental_retardation,_autosomal_dominant_5|not_provided;CLNHGVS=NC_000006.12:g.33438072_33438073del;CLNREVSTAT=criteria_provided,_multiple_submitters,_no_conflicts;CLNSIG=Pathogenic;CLNVC=Deletion;CLNVCSO=SO:0000159;GENEINFO=SYNGAP1:8831;MC=SO:0001589|frameshift_variant;ORIGIN=33;RS=1060503378
6	33438138	569874	C	CT	.	.	ALLELEID=563522;CLNDISDB=MONDO:MONDO:0012960,MedGen:C2675473,OMIM:612621;CLNDN=Mental_retardation,_autosomal_dominant_5;CLNHGVS=NC_000006.12:g.33438140dup;CLNREVSTAT=criteria_provided,_single_submitter;CLNSIG=Pathogenic;CLNVC=Duplication;CLNVCSO=SO:1000035;GENEINFO=SYNGAP1:8831;MC=SO:0001589|frameshift_variant;ORIGIN=1;RS=1561785003
6	33438176	841446	TCA	T	.	.	ALLELEID=831851;CLNDISDB=MONDO:MONDO:0012960,MedGen:C2675473,OMIM:612621;CLNDN=Mental_retardation,_autosomal_dominant_5;CLNHGVS=NC_000006.12:g.33438178_33438179del;CLNREVSTAT=criteria_provided,_single_submitter;CLNSIG=Pathogenic;CLNVC=Deletion;CLNVCSO=SO:0000159;GENEINFO=SYNGAP1:8831;MC=SO:0001589|frameshift_variant;ORIGIN=1
6	33438483	620026	TC	T	.	.	ALLELEID=611394;CLNDISDB=MONDO:MONDO:0012960,MedGen:C2675473,OMIM:612621;CLNDN=Mental_retardation,_autosomal_dominant_5;CLNHGVS=NC_000006.12:g.33438485del;CLNREVSTAT=criteria_provided,_multiple_submitters,_no_conflicts;CLNSIG=Pathogenic;CLNVC=Deletion;CLNVCSO=SO:0000159;CLNVI=Génétique_des_Maladies_du_Développement,_Hospices_Civils_de_Lyon:16A4753;GENEINFO=SYNGAP1:8831;MC=SO:0001589|frameshift_va…
6	33438520	813747	GTA	G	.	.	ALLELEID=801992;CLNDISDB=MONDO:MONDO:0012960,MedGen:C2675473,OMIM:612621;CLNDN=Mental_retardation,_autosomal_dominant_5;CLNHGVS=NC_000006.12:g.33438522_33438523AT[1];CLNREVSTAT=criteria_provided,_single_submitter;CLNSIG=Pathogenic;CLNVC=Microsatellite;CLNVCSO=SO:0000289;CLNVI=Génétique_des_Maladies_du_Développement,_Hospices_Civils_de_Lyon:16A4171;GENEINFO=SYNGAP1:8831;MC=SO:0001589|frameshift_va…
6	33438772	619988	C	G	.	.	ALLELEID=611466;CLNDISDB=MONDO:MONDO:0012960,MedGen:C2675473,OMIM:612621;CLNDN=Mental_retardation,_autosomal_dominant_5;CLNHGVS=NC_000006.12:g.33438772C>G;CLNREVSTAT=criteria_provided,_single_submitter;CLNSIG=Pathogenic;CLNVC=single_nucleotide_variant;CLNVCSO=SO:0001483;CLNVI=Génétique_des_Maladies_du_Développement,_Hospices_Civils_de_Lyon:16A3931;GENEINFO=SYNGAP1:8831;MC=SO:0001627|intron_varian…
6	33438817	212348	AG	A	.	.	ALLELEID=207406;CLNDISDB=MONDO:MONDO:0012960,MedGen:C2675473,OMIM:612621;CLNDN=Mental_retardation,_autosomal_dominant_5;CLNHGVS=NC_000006.12:g.33438819del;CLNREVSTAT=criteria_provided,_single_submitter;CLNSIG=Pathogenic;CLNVC=Deletion;CLNVCSO=SO:0000159;GENEINFO=SYNGAP1:8831;MC=SO:0001587|nonsense;ORIGIN=1;RS=797046028
6	33438861	802201	C	T	.	.	ALLELEID=790616;CLNDISDB=MONDO:MONDO:0012960,MedGen:C2675473,OMIM:612621;CLNDN=Mental_retardation,_autosomal_dominant_5;CLNHGVS=NC_000006.12:g.33438861C>T;CLNREVSTAT=criteria_provided,_single_submitter;CLNSIG=Pathogenic;CLNVC=single_nucleotide_variant;CLNVCSO=SO:0001483;GENEINFO=SYNGAP1:8831;MC=SO:0001587|nonsense;ORIGIN=0
6	33438873	522845	C	T	.	.	ALLELEID=513422;CLNDISDB=MONDO:MONDO:0012960,MedGen:C2675473,OMIM:612621|MedGen:CN517202;CLNDN=Mental_retardation,_autosomal_dominant_5|not_provided;CLNHGVS=NC_000006.12:g.33438873C>T;CLNREVSTAT=criteria_provided,_multiple_submitters,_no_conflicts;CLNSIG=Pathogenic;CLNVC=single_nucleotide_variant;CLNVCSO=SO:0001483;CLNVI=Undiagnosed_Diseases_Network,NIH:9a153c5f-801d-452a-87ac-3e4735b14ea6_1;GENE…
6	33440734	375621	TC	T	.	.	ALLELEID=362435;CLNDISDB=MONDO:MONDO:0012960,MedGen:C2675473,OMIM:612621;CLNDN=Mental_retardation,_autosomal_dominant_5;CLNHGVS=NC_000006.12:g.33440737del;CLNREVSTAT=no_assertion_criteria_provided;CLNSIG=Pathogenic;CLNVC=Deletion;CLNVCSO=SO:0000159;GENEINFO=SYNGAP1:8831;MC=SO:0001589|frameshift_variant;ORIGIN=1024;RS=1057519405
6	33440772	659250	CT	C	.	.	ALLELEID=634849;CLNDISDB=MONDO:MONDO:0012960,MedGen:C2675473,OMIM:612621;CLNDN=Mental_retardation,_autosomal_dominant_5;CLNHGVS=NC_000006.12:g.33440773del;CLNREVSTAT=criteria_provided,_single_submitter;CLNSIG=Pathogenic;CLNVC=Deletion;CLNVCSO=SO:0000159;GENEINFO=SYNGAP1:8831;MC=SO:0001589|frameshift_variant;ORIGIN=1
6	33440785	619991	AGCGAG	A	.	.	ALLELEID=611395;CLNDISDB=MONDO:MONDO:0012960,MedGen:C2675473,OMIM:612621;CLNDN=Mental_retardation,_autosomal_dominant_5;CLNHGVS=NC_000006.12:g.33440788_33440792del;CLNREVSTAT=criteria_provided,_single_submitter;CLNSIG=Pathogenic;CLNVC=Deletion;CLNVCSO=SO:0000159;CLNVI=Génétique_des_Maladies_du_Développement,_Hospices_Civils_de_Lyon:17A3597;GENEINFO=SYNGAP1:8831;MC=SO:0001589|frameshift_variant;OR…
6	33440787	6393	C	T	.	.	ALLELEID=21432;CLNDISDB=MONDO:MONDO:0012960,MedGen:C2675473,OMIM:612621|MedGen:CN517202;CLNDN=Mental_retardation,_autosomal_dominant_5|not_provided;CLNHGVS=NC_000006.12:g.33440787C>T;CLNREVSTAT=criteria_provided,_single_submitter;CLNSIG=Pathogenic;CLNVC=single_nucleotide_variant;CLNVCSO=SO:0001483;CLNVI=OMIM_Allelic_Variant:603384.0002;GENEINFO=SYNGAP1:8831;MC=SO:0001587|nonsense;ORIGIN=1;RS=1219…
6	33440833	130525	TC	T	.	.	ALLELEID=135971;CLNDISDB=MONDO:MONDO:0012960,MedGen:C2675473,OMIM:612621;CLNDN=Mental_retardation,_autosomal_dominant_5;CLNHGVS=NC_000006.12:g.33440835del;CLNREVSTAT=criteria_provided,_single_submitter;CLNSIG=Pathogenic;CLNVC=Deletion;CLNVCSO=SO:0000159;GENEINFO=SYNGAP1:8831;MC=SO:0001589|frameshift_variant;ORIGIN=1;RS=587780470
6	33440873	643448	CTT	C	.	.	ALLELEID=634850;CLNDISDB=MONDO:MONDO:0012960,MedGen:C2675473,OMIM:612621;CLNDN=Mental_retardation,_autosomal_dominant_5;CLNHGVS=NC_000006.12:g.33440875_33440876del;CLNREVSTAT=criteria_provided,_single_submitter;CLNSIG=Pathogenic;CLNVC=Deletion;CLNVCSO=SO:0000159;GENEINFO=SYNGAP1:8831;MC=SO:0001589|frameshift_variant;ORIGIN=1
6	33440913	411589	C	T	.	.	ALLELEID=395450;CLNDISDB=MONDO:MONDO:0012960,MedGen:C2675473,OMIM:612621;CLNDN=Mental_retardation,_autosomal_dominant_5;CLNHGVS=NC_000006.12:g.33440913C>T;CLNREVSTAT=criteria_provided,_multiple_submitters,_no_conflicts;CLNSIG=Pathogenic;CLNVC=single_nucleotide_variant;CLNVCSO=SO:0001483;GENEINFO=SYNGAP1:8831;MC=SO:0001587|nonsense;ORIGIN=33;RS=1060503386
6	33440957	375615	CTT	C	.	.	ALLELEID=362429;CLNDISDB=MONDO:MONDO:0012960,MedGen:C2675473,OMIM:612621;CLNDN=Mental_retardation,_autosomal_dominant_5;CLNHGVS=NC_000006.12:g.33440960_33440961del;CLNREVSTAT=no_assertion_criteria_provided;CLNSIG=Pathogenic;CLNVC=Deletion;CLNVCSO=SO:0000159;GENEINFO=SYNGAP1:8831;MC=SO:0001589|frameshift_variant;ORIGIN=32;RS=1057519400
6	33441318	411584	C	T	.	.	ALLELEID=395696;CLNDISDB=Human_Phenotype_Ontology:HP:0000307,MedGen:C1844505|Human_Phenotype_Ontology:HP:0000325,MedGen:C1835884|Human_Phenotype_Ontology:HP:0000348,MedGen:C0239676|Human_Phenotype_Ontology:HP:0000431,MedGen:C1849367|Human_Phenotype_Ontology:HP:0000494,MedGen:C0423110|Human_Phenotype_Ontology:HP:0000508,MedGen:C0005745|Human_Phenotype_Ontology:HP:0000708,MedGen:C0233514|Human_Phen…
6	33441325	212349	TCTCCA	C	.	.	ALLELEID=207407;CLNDISDB=MONDO:MONDO:0012960,MedGen:C2675473,OMIM:612621;CLNDN=Mental_retardation,_autosomal_dominant_5;CLNHGVS=NC_000006.12:g.33441325_33441330delinsC;CLNREVSTAT=criteria_provided,_single_submitter;CLNSIG=Pathogenic;CLNVC=Indel;CLNVCSO=SO:1000032;GENEINFO=SYNGAP1:8831;MC=SO:0001589|frameshift_variant;ORIGIN=1;RS=797046029
6	33441598	574599	GGGTCCACT	G	.	.	ALLELEID=565594;CLNDISDB=MONDO:MONDO:0012960,MedGen:C2675473,OMIM:612621;CLNDN=Mental_retardation,_autosomal_dominant_5;CLNHGVS=NC_000006.12:g.33441600_33441607del;CLNREVSTAT=criteria_provided,_single_submitter;CLNSIG=Pathogenic;CLNVC=Deletion;CLNVCSO=SO:0000159;GENEINFO=SYNGAP1:8831;MC=SO:0001589|frameshift_variant;ORIGIN=1;RS=1561787690
6	33441674	812188	C	T	.	.	ALLELEID=800668;CLNDISDB=MONDO:MONDO:0012960,MedGen:C2675473,OMIM:612621;CLNDN=Mental_retardation,_autosomal_dominant_5;CLNHGVS=NC_000006.12:g.33441674C>T;CLNREVSTAT=criteria_provided,_single_submitter;CLNSIG=Pathogenic;CLNVC=single_nucleotide_variant;CLNVCSO=SO:0001483;GENEINFO=SYNGAP1:8831;MC=SO:0001587|nonsense;ORIGIN=32
6	33441680	834121	G	T	.	.	ALLELEID=831856;CLNDISDB=MONDO:MONDO:0012960,MedGen:C2675473,OMIM:612621;CLNDN=Mental_retardation,_autosomal_dominant_5;CLNHGVS=NC_000006.12:g.33441680G>T;CLNREVSTAT=criteria_provided,_single_submitter;CLNSIG=Pathogenic;CLNVC=single_nucleotide_variant;CLNVCSO=SO:0001483;GENEINFO=SYNGAP1:8831;MC=SO:0001587|nonsense;ORIGIN=1
6	33441736	567471	C	CT	.	.	ALLELEID=563527;CLNDISDB=MONDO:MONDO:0012960,MedGen:C2675473,OMIM:612621;CLNDN=Mental_retardation,_autosomal_dominant_5;CLNHGVS=NC_000006.12:g.33441737dup;CLNREVSTAT=criteria_provided,_single_submitter;CLNSIG=Pathogenic;CLNVC=Duplication;CLNVCSO=SO:1000035;GENEINFO=SYNGAP1:8831;MC=SO:0001589|frameshift_variant;ORIGIN=1;RS=1561787845
6	33441760	41460	G	A	.	.	ALLELEID=49896;CLNDISDB=MONDO:MONDO:0012960,MedGen:C2675473,OMIM:612621;CLNDN=Mental_retardation,_autosomal_dominant_5;CLNHGVS=NC_000006.12:g.33441760G>A;CLNREVSTAT=no_assertion_criteria_provided;CLNSIG=Pathogenic;CLNVC=single_nucleotide_variant;CLNVCSO=SO:0001483;CLNVI=OMIM_Allelic_Variant:603384.0006;GENEINFO=SYNGAP1:8831;MC=SO:0001575|splice_donor_variant;ORIGIN=1
6	33442934	802202	AC	A	.	.	ALLELEID=790617;CLNDISDB=MONDO:MONDO:0012960,MedGen:C2675473,OMIM:612621;CLNDN=Mental_retardation,_autosomal_dominant_5;CLNHGVS=NC_000006.12:g.33442939del;CLNREVSTAT=criteria_provided,_single_submitter;CLNSIG=Pathogenic;CLNVC=Deletion;CLNVCSO=SO:0000159;GENEINFO=SYNGAP1:8831;MC=SO:0001589|frameshift_variant;ORIGIN=0
6	33442941	645497	C	CCA	.	.	ALLELEID=634853;CLNDISDB=MONDO:MONDO:0012960,MedGen:C2675473,OMIM:612621;CLNDN=Mental_retardation,_autosomal_dominant_5;CLNHGVS=NC_000006.12:g.33442943_33442944dup;CLNREVSTAT=criteria_provided,_single_submitter;CLNSIG=Pathogenic;CLNVC=Duplication;CLNVCSO=SO:1000035;GENEINFO=SYNGAP1:8831;MC=SO:0001589|frameshift_variant;ORIGIN=1
6	33442989	6394	CT	C	.	.	ALLELEID=21433;CLNDISDB=MONDO:MONDO:0012960,MedGen:C2675473,OMIM:612621;CLNDN=Mental_retardation,_autosomal_dominant_5;CLNHGVS=NC_000006.12:g.33442990del;CLNREVSTAT=criteria_provided,_single_submitter;CLNSIG=Pathogenic;CLNVC=Deletion;CLNVCSO=SO:0000159;CLNVI=OMIM_Allelic_Variant:603384.0003;GENEINFO=SYNGAP1:8831;MC=SO:0001589|frameshift_variant;ORIGIN=33;RS=397515320
6	33443112	561122	CGCCTCAACAGCAGCAGT	C	.	.	ALLELEID=552106;CLNDISDB=MONDO:MONDO:0012960,MedGen:C2675473,OMIM:612621;CLNDN=Mental_retardation,_autosomal_dominant_5;CLNHGVS=NC_000006.12:g.33443114_33443130del;CLNREVSTAT=criteria_provided,_single_submitter;CLNSIG=Pathogenic;CLNVC=Deletion;CLNVCSO=SO:0000159;GENEINFO=SYNGAP1:8831;MC=SO:0001589|frameshift_variant;ORIGIN=32;RS=1561788984
6	33443127	242918	AGT	A	.	.	ALLELEID=244015;CLNDISDB=MONDO:MONDO:0012960,MedGen:C2675473,OMIM:612621;CLNDN=Mental_retardation,_autosomal_dominant_5;CLNHGVS=NC_000006.12:g.33443128_33443129GT[1];CLNREVSTAT=criteria_provided,_single_submitter;CLNSIG=Pathogenic;CLNVC=Microsatellite;CLNVCSO=SO:0000289;CLNVI=Center_of_Genomic_medicine,_Geneva,University_Hospital_of_Geneva:20_June2016;GENEINFO=SYNGAP1:8831;MC=SO:0001589|frameshif…
6	33443150	130528	AG	A	.	.	ALLELEID=135974;CLNDISDB=MONDO:MONDO:0012960,MedGen:C2675473,OMIM:612621;CLNDN=Mental_retardation,_autosomal_dominant_5;CLNHGVS=NC_000006.12:g.33443154del;CLNREVSTAT=criteria_provided,_single_submitter;CLNSIG=Pathogenic;CLNVC=Deletion;CLNVCSO=SO:0000159;GENEINFO=SYNGAP1:8831;MC=SO:0001589|frameshift_variant;ORIGIN=1;RS=587780474
6	33443226	41459	TC	T	.	.	ALLELEID=49895;CLNDISDB=MONDO:MONDO:0012960,MedGen:C2675473,OMIM:612621;CLNDN=Mental_retardation,_autosomal_dominant_5;CLNHGVS=NC_000006.12:g.33443229del;CLNREVSTAT=no_assertion_criteria_provided;CLNSIG=Pathogenic;CLNVC=Deletion;CLNVCSO=SO:0000159;CLNVI=OMIM_Allelic_Variant:603384.0005;GENEINFO=SYNGAP1:8831;MC=SO:0001589|frameshift_variant;ORIGIN=1
6	33443277	568262	AT	A	.	.	ALLELEID=563535;CLNDISDB=MONDO:MONDO:0012960,MedGen:C2675473,OMIM:612621;CLNDN=Mental_retardation,_autosomal_dominant_5;CLNHGVS=NC_000006.12:g.33443278del;CLNREVSTAT=criteria_provided,_single_submitter;CLNSIG=Pathogenic;CLNVC=Deletion;CLNVCSO=SO:0000159;GENEINFO=SYNGAP1:8831;MC=SO:0001589|frameshift_variant;ORIGIN=1;RS=1561789215
6	33443307	655800	C	T	.	.	ALLELEID=634859;CLNDISDB=MONDO:MONDO:0012960,MedGen:C2675473,OMIM:612621|MedGen:CN517202;CLNDN=Mental_retardation,_autosomal_dominant_5|not_provided;CLNHGVS=NC_000006.12:g.33443307C>T;CLNREVSTAT=criteria_provided,_multiple_submitters,_no_conflicts;CLNSIG=Pathogenic;CLNVC=single_nucleotide_variant;CLNVCSO=SO:0001483;GENEINFO=SYNGAP1:8831;MC=SO:0001587|nonsense;ORIGIN=1
6	33443364	576152	GGGCCAGGTCCCCCAGGCGGCCATGGAGGGGGCGGT	G	.	.	ALLELEID=560801;CLNDISDB=MONDO:MONDO:0012960,MedGen:C2675473,OMIM:612621;CLNDN=Mental_retardation,_autosomal_dominant_5;CLNHGVS=NC_000006.12:g.33443370_33443404del;CLNREVSTAT=criteria_provided,_single_submitter;CLNSIG=Pathogenic;CLNVC=Deletion;CLNVCSO=SO:0000159;GENEINFO=SYNGAP1:8831;MC=SO:0001589|frameshift_variant;ORIGIN=1;RS=1561789313
6	33443451	436928	C	T	.	.	ALLELEID=428626;CLNDISDB=MONDO:MONDO:0012960,MedGen:C2675473,OMIM:612621;CLNDN=Mental_retardation,_autosomal_dominant_5;CLNHGVS=NC_000006.12:g.33443451C>T;CLNREVSTAT=criteria_provided,_multiple_submitters,_no_conflicts;CLNSIG=Pathogenic;CLNVC=single_nucleotide_variant;CLNVCSO=SO:0001483;GENEINFO=SYNGAP1:8831;MC=SO:0001587|nonsense;ORIGIN=1;RS=749188610
6	33443610	536990	CG	C	.	.	ALLELEID=521962;CLNDISDB=MONDO:MONDO:0012960,MedGen:C2675473,OMIM:612621;CLNDN=Mental_retardation,_autosomal_dominant_5;CLNHGVS=NC_000006.12:g.33443612del;CLNREVSTAT=criteria_provided,_single_submitter;CLNSIG=Pathogenic;CLNVC=Deletion;CLNVCSO=SO:0000159;GENEINFO=SYNGAP1:8831;MC=SO:0001589|frameshift_variant;ORIGIN=1;RS=1554122293
6	33443625	581705	C	T	.	.	ALLELEID=560694;CLNDISDB=MONDO:MONDO:0012960,MedGen:C2675473,OMIM:612621|MedGen:CN517202;CLNDN=Mental_retardation,_autosomal_dominant_5|not_provided;CLNHGVS=NC_000006.12:g.33443625C>T;CLNREVSTAT=criteria_provided,_multiple_submitters,_no_conflicts;CLNSIG=Pathogenic/Likely_pathogenic;CLNVC=single_nucleotide_variant;CLNVCSO=SO:0001483;GENEINFO=SYNGAP1:8831;MC=SO:0001587|nonsense;ORIGIN=1;RS=1554122…
6	33443676	575167	C	T	.	.	ALLELEID=563544;CLNDISDB=MONDO:MONDO:0012960,MedGen:C2675473,OMIM:612621;CLNDN=Mental_retardation,_autosomal_dominant_5;CLNHGVS=NC_000006.12:g.33443676C>T;CLNREVSTAT=criteria_provided,_single_submitter;CLNSIG=Pathogenic;CLNVC=single_nucleotide_variant;CLNVCSO=SO:0001483;GENEINFO=SYNGAP1:8831;MC=SO:0001587|nonsense;ORIGIN=1;RS=1554122305
6	33443714	646638	T	TGGGGGCAGCGGTGGGGGTGGCG	.	.	ALLELEID=634861;CLNDISDB=MONDO:MONDO:0012960,MedGen:C2675473,OMIM:612621;CLNDN=Mental_retardation,_autosomal_dominant_5;CLNHGVS=NC_000006.12:g.33443719_33443740dup;CLNREVSTAT=criteria_provided,_single_submitter;CLNSIG=Pathogenic;CLNVC=Duplication;CLNVCSO=SO:1000035;GENEINFO=SYNGAP1:8831;MC=SO:0001589|frameshift_variant;ORIGIN=1
6	33443726	802203	TG	T	.	.	ALLELEID=790618;CLNDISDB=MONDO:MONDO:0012960,MedGen:C2675473,OMIM:612621;CLNDN=Mental_retardation,_autosomal_dominant_5;CLNHGVS=NC_000006.12:g.33443731del;CLNREVSTAT=criteria_provided,_single_submitter;CLNSIG=Pathogenic;CLNVC=Deletion;CLNVCSO=SO:0000159;GENEINFO=SYNGAP1:8831;MC=SO:0001589|frameshift_variant;ORIGIN=0
6	33443742	431134	C	T	.	.	ALLELEID=424650;CLNDISDB=MONDO:MONDO:0012960,MedGen:C2675473,OMIM:612621;CLNDN=Mental_retardation,_autosomal_dominant_5;CLNHGVS=NC_000006.12:g.33443742C>T;CLNREVSTAT=criteria_provided,_single_submitter;CLNSIG=Pathogenic;CLNVC=single_nucleotide_variant;CLNVCSO=SO:0001483;GENEINFO=SYNGAP1:8831;MC=SO:0001587|nonsense;ORIGIN=32;RS=1135401805
6	33443781	536991	ACAGT	A	.	.	ALLELEID=521964;CLNDISDB=MONDO:MONDO:0012960,MedGen:C2675473,OMIM:612621;CLNDN=Mental_retardation,_autosomal_dominant_5;CLNHGVS=NC_000006.12:g.33443785_33443788del;CLNREVSTAT=criteria_provided,_single_submitter;CLNSIG=Pathogenic;CLNVC=Deletion;CLNVCSO=SO:0000159;GENEINFO=SYNGAP1:8831;MC=SO:0001589|frameshift_variant;ORIGIN=1;RS=1554122341
6	33443829	488875	C	T	.	.	ALLELEID=481762;CLNDISDB=MONDO:MONDO:0012960,MedGen:C2675473,OMIM:612621|MedGen:CN517202;CLNDN=Mental_retardation,_autosomal_dominant_5|not_provided;CLNHGVS=NC_000006.12:g.33443829C>T;CLNREVSTAT=criteria_provided,_multiple_submitters,_no_conflicts;CLNSIG=Pathogenic;CLNVC=single_nucleotide_variant;CLNVCSO=SO:0001483;GENEINFO=SYNGAP1:8831;MC=SO:0001587|nonsense;ORIGIN=33;RS=1554122363
6	33443924	665761	AG	A	.	.	ALLELEID=634864;CLNDISDB=MONDO:MONDO:0012960,MedGen:C2675473,OMIM:612621;CLNDN=Mental_retardation,_autosomal_dominant_5;CLNHGVS=NC_000006.12:g.33443929del;CLNREVSTAT=criteria_provided,_single_submitter;CLNSIG=Pathogenic;CLNVC=Deletion;CLNVCSO=SO:0000159;GENEINFO=SYNGAP1:8831;MC=SO:0001589|frameshift_variant;ORIGIN=1
6	33443930	813751	T	TG	.	.	ALLELEID=801993;CLNDISDB=MONDO:MONDO:0012960,MedGen:C2675473,OMIM:612621;CLNDN=Mental_retardation,_autosomal_dominant_5;CLNHGVS=NC_000006.12:g.33443936dup;CLNREVSTAT=criteria_provided,_single_submitter;CLNSIG=Pathogenic;CLNVC=Duplication;CLNVCSO=SO:1000035;CLNVI=Génétique_des_Maladies_du_Développement,_Hospices_Civils_de_Lyon:16A4573;GENEINFO=SYNGAP1:8831;MC=SO:0001589|frameshift_variant;ORIGIN=32
6	33444450	522008	C	CA	.	.	ALLELEID=511673;CLNDISDB=MONDO:MONDO:0012960,MedGen:C2675473,OMIM:612621|MeSH:D030342,MedGen:C0950123;CLNDN=Mental_retardation,_autosomal_dominant_5|Inborn_genetic_diseases;CLNHGVS=NC_000006.12:g.33444451dup;CLNREVSTAT=criteria_provided,_multiple_submitters,_no_conflicts;CLNSIG=Pathogenic;CLNVC=Duplication;CLNVCSO=SO:1000035;CLNVI=Undiagnosed_Diseases_Network,NIH:0168b47a-b0e8-4db0-8138-421973151…
6	33446566	537000	G	A	.	.	ALLELEID=521972;CLNDISDB=MONDO:MONDO:0012960,MedGen:C2675473,OMIM:612621;CLNDN=Mental_retardation,_autosomal_dominant_5;CLNHGVS=NC_000006.12:g.33446566G>A;CLNREVSTAT=criteria_provided,_single_submitter;CLNSIG=Pathogenic;CLNVC=single_nucleotide_variant;CLNVCSO=SO:0001483;GENEINFO=SYNGAP1:8831;MC=SO:0001627|intron_variant;ORIGIN=1;RS=1554122689
6	33446583	212354	GT	G	.	.	ALLELEID=207412;CLNDISDB=MONDO:MONDO:0012960,MedGen:C2675473,OMIM:612621;CLNDN=Mental_retardation,_autosomal_dominant_5;CLNHGVS=NC_000006.12:g.33446584del;CLNREVSTAT=criteria_provided,_single_submitter;CLNSIG=Pathogenic;CLNVC=Deletion;CLNVCSO=SO:0000159;GENEINFO=SYNGAP1:8831;MC=SO:0001589|frameshift_variant;ORIGIN=1;RS=797046030
6	33446590	802205	G	GA	.	.	ALLELEID=790620;CLNDISDB=MONDO:MONDO:0012960,MedGen:C2675473,OMIM:612621;CLNDN=Mental_retardation,_autosomal_dominant_5;CLNHGVS=NC_000006.12:g.33446591dup;CLNREVSTAT=criteria_provided,_single_submitter;CLNSIG=Pathogenic;CLNVC=Duplication;CLNVCSO=SO:1000035;GENEINFO=SYNGAP1:8831;MC=SO:0001589|frameshift_variant;ORIGIN=0
6	33446698	521432	C	T	.	.	ALLELEID=511676;CLNDISDB=MONDO:MONDO:0012960,MedGen:C2675473,OMIM:612621|MeSH:D030342,MedGen:C0950123;CLNDN=Mental_retardation,_autosomal_dominant_5|Inborn_genetic_diseases;CLNHGVS=NC_000006.12:g.33446698C>T;CLNREVSTAT=criteria_provided,_multiple_submitters,_no_conflicts;CLNSIG=Pathogenic;CLNVC=single_nucleotide_variant;CLNVCSO=SO:0001483;GENEINFO=SYNGAP1:8831;MC=SO:0001587|nonsense;ORIGIN=1;RS=1…
6	33446710	225077	C	T	.	.	ALLELEID=226901;CLNDISDB=MONDO:MONDO:0012960,MedGen:C2675473,OMIM:612621|MeSH:D030342,MedGen:C0950123|MedGen:CN517202;CLNDN=Mental_retardation,_autosomal_dominant_5|Inborn_genetic_diseases|not_provided;CLNHGVS=NC_000006.12:g.33446710C>T;CLNREVSTAT=criteria_provided,_multiple_submitters,_no_conflicts;CLNSIG=Pathogenic;CLNVC=single_nucleotide_variant;CLNVCSO=SO:0001483;GENEINFO=SYNGAP1:8831;MC=SO:0…
6	33446779	224101	ATTGGCAG	A	.	.	ALLELEID=225831;CLNDISDB=MONDO:MONDO:0012960,MedGen:C2675473,OMIM:612621;CLNDN=Mental_retardation,_autosomal_dominant_5;CLNHGVS=NC_000006.12:g.33446780_33446786del;CLNREVSTAT=criteria_provided,_single_submitter;CLNSIG=Pathogenic;CLNVC=Deletion;CLNVCSO=SO:0000159;GENEINFO=SYNGAP1:8831;MC=SO:0001589|frameshift_variant;ORIGIN=32;RS=869312677
6	33447859	576831	G	T	.	.	ALLELEID=565623;CLNDISDB=MONDO:MONDO:0012960,MedGen:C2675473,OMIM:612621;CLNDN=Mental_retardation,_autosomal_dominant_5;CLNHGVS=NC_000006.12:g.33447859G>T;CLNREVSTAT=criteria_provided,_single_submitter;CLNSIG=Pathogenic;CLNVC=single_nucleotide_variant;CLNVCSO=SO:0001483;GENEINFO=SYNGAP1:8831;MC=SO:0001587|nonsense;ORIGIN=1;RS=1554122888
6	42721940	684461	TG	T	.	.	ALLELEID=672067;CLNDISDB=MONDO:MONDO:0011974,MedGen:C1842475,OMIM:608133|MedGen:C0339525,SNOMED_CT:232052009|MedGen:CN239395;CLNDN=Retinitis_pigmentosa_7|Autosomal_dominant_retinitis_pigmentosa|PRPH2-Related_Disorders;CLNHGVS=NC_000006.12:g.42721942del;CLNREVSTAT=criteria_provided,_single_submitter;CLNSIG=Pathogenic;CLNVC=Deletion;CLNVCSO=SO:0000159;GENEINFO=PRPH2:5961;MC=SO:0001589|frameshift_va…
6	43006514	217455	C	T	.	.	ALLELEID=214096;CLNDISDB=MONDO:MONDO:0014602,MedGen:C4225354,OMIM:616355,Orphanet:ORPHA457279;CLNDN=Mental_retardation,_autosomal_dominant_35;CLNHGVS=NC_000006.12:g.43006514C>T;CLNREVSTAT=no_assertion_criteria_provided;CLNSIG=Pathogenic;CLNVC=single_nucleotide_variant;CLNVCSO=SO:0001483;CLNVI=OMIM_Allelic_Variant:601646.0003|UniProtKB_(protein):Q14738#VAR_069414;GENEINFO=MEA1:4201|PPP2R5D:5528;MC…
6	43007265	190286	G	A	.	.	ALLELEID=188114;CLNDISDB=MONDO:MONDO:0014602,MedGen:C4225354,OMIM:616355,Orphanet:ORPHA457279|MeSH:D030342,MedGen:C0950123|MedGen:CN517202;CLNDN=Mental_retardation,_autosomal_dominant_35|Inborn_genetic_diseases|not_provided;CLNHGVS=NC_000006.12:g.43007265G>A;CLNREVSTAT=criteria_provided,_multiple_submitters,_no_conflicts;CLNSIG=Pathogenic/Likely_pathogenic;CLNVC=single_nucleotide_variant;CLNVCSO=…
6	43007271	217456	G	A	.	.	ALLELEID=214097;CLNDISDB=MONDO:MONDO:0014602,MedGen:C4225354,OMIM:616355,Orphanet:ORPHA457279|MedGen:CN517202;CLNDN=Mental_retardation,_autosomal_dominant_35|not_provided;CLNHGVS=NC_000006.12:g.43007271G>A;CLNREVSTAT=criteria_provided,_multiple_submitters,_no_conflicts;CLNSIG=Pathogenic;CLNVC=single_nucleotide_variant;CLNVCSO=SO:0001483;CLNVI=OMIM_Allelic_Variant:601646.0004|UniProtKB_(protein):Q…
6	43007275	190287	C	G	.	.	ALLELEID=188115;CLNDISDB=MONDO:MONDO:0014602,MedGen:C4225354,OMIM:616355,Orphanet:ORPHA457279|MedGen:CN517202;CLNDN=Mental_retardation,_autosomal_dominant_35|not_provided;CLNHGVS=NC_000006.12:g.43007275C>G;CLNREVSTAT=criteria_provided,_single_submitter;CLNSIG=Pathogenic;CLNVC=single_nucleotide_variant;CLNVCSO=SO:0001483;CLNVI=OMIM_Allelic_Variant:601646.0002|UniProtKB_(protein):Q14738#VAR_073709;…
6	43007292	217457	T	A	.	.	ALLELEID=214098;CLNDISDB=MONDO:MONDO:0014602,MedGen:C4225354,OMIM:616355,Orphanet:ORPHA457279;CLNDN=Mental_retardation,_autosomal_dominant_35;CLNHGVS=NC_000006.12:g.43007292T>A;CLNREVSTAT=no_assertion_criteria_provided;CLNSIG=Pathogenic;CLNVC=single_nucleotide_variant;CLNVCSO=SO:0001483;CLNVI=OMIM_Allelic_Variant:601646.0005|UniProtKB_(protein):Q14738#VAR_074492;GENEINFO=MEA1:4201|PPP2R5D:5528;MC…
6	43007960	420814	A	T	.	.	ALLELEID=406872;CLNDISDB=MONDO:MONDO:0014602,MedGen:C4225354,OMIM:616355,Orphanet:ORPHA457279|MedGen:CN517202;CLNDN=Mental_retardation,_autosomal_dominant_35|not_provided;CLNHGVS=NC_000006.12:g.43007960A>T;CLNREVSTAT=criteria_provided,_multiple_submitters,_no_conflicts;CLNSIG=Pathogenic/Likely_pathogenic;CLNVC=single_nucleotide_variant;CLNVCSO=SO:0001483;GENEINFO=MEA1:4201|PPP2R5D:5528;MC=SO:0001…
6	73003943	431385	T	G	.	.	ALLELEID=424908;CLNDISDB=MONDO:MONDO:0030911,MedGen:C4539851,OMIM:617601;CLNDN=Intellectual_disability,_autosomal_dominant_46;CLNHGVS=NC_000006.12:g.73003943T>G;CLNREVSTAT=no_assertion_criteria_provided;CLNSIG=Pathogenic;CLNVC=single_nucleotide_variant;CLNVCSO=SO:0001483;CLNVI=OMIM_Allelic_Variant:607357.0001;GENEINFO=KCNQ5:56479;MC=SO:0001583|missense_variant;ORIGIN=1;RS=1135401955
6	73105359	431386	C	A	.	.	ALLELEID=424909;CLNDISDB=MONDO:MONDO:0030911,MedGen:C4539851,OMIM:617601;CLNDN=Intellectual_disability,_autosomal_dominant_46;CLNHGVS=NC_000006.12:g.73105359C>A;CLNREVSTAT=no_assertion_criteria_provided;CLNSIG=Pathogenic;CLNVC=single_nucleotide_variant;CLNVCSO=SO:0001483;CLNVI=OMIM_Allelic_Variant:607357.0002;GENEINFO=KCNQ5:56479;MC=SO:0001583|missense_variant;ORIGIN=1;RS=1135401956
6	73111384	802242	C	A	.	.	ALLELEID=790657;CLNDISDB=MONDO:MONDO:0030911,MedGen:C4539851,OMIM:617601;CLNDN=Intellectual_disability,_autosomal_dominant_46;CLNHGVS=NC_000006.12:g.73111384C>A;CLNREVSTAT=criteria_provided,_single_submitter;CLNSIG=Pathogenic;CLNVC=single_nucleotide_variant;CLNVCSO=SO:0001483;GENEINFO=KCNQ5:56479;MC=SO:0001583|missense_variant;ORIGIN=0
6	73111384	431388	C	G	.	.	ALLELEID=424911;CLNDISDB=MONDO:MONDO:0030911,MedGen:C4539851,OMIM:617601;CLNDN=Intellectual_disability,_autosomal_dominant_46;CLNHGVS=NC_000006.12:g.73111384C>G;CLNREVSTAT=no_assertion_criteria_provided;CLNSIG=Pathogenic;CLNVC=single_nucleotide_variant;CLNVCSO=SO:0001483;CLNVI=OMIM_Allelic_Variant:607357.0004;GENEINFO=KCNQ5:56479;MC=SO:0001583|missense_variant;ORIGIN=1;RS=1135401958
6	73133459	431387	G	T	.	.	ALLELEID=424910;CLNDISDB=MONDO:MONDO:0030911,MedGen:C4539851,OMIM:617601;CLNDN=Intellectual_disability,_autosomal_dominant_46;CLNHGVS=NC_000006.12:g.73133459G>T;CLNREVSTAT=no_assertion_criteria_provided;CLNSIG=Pathogenic;CLNVC=single_nucleotide_variant;CLNVCSO=SO:0001483;CLNVI=OMIM_Allelic_Variant:607357.0003;GENEINFO=KCNQ5:56479;MC=SO:0001583|missense_variant,SO:0001627|intron_variant;ORIGIN=1;R…
6	75844906	164634	C	T	.	.	AF_EXAC=0.00003;ALLELEID=174141;CLNDISDB=MONDO:MONDO:0011660,MedGen:C1853441,OMIM:606346|MONDO:MONDO:0011912,MedGen:C1843028,OMIM:607821|MedGen:CN517202|MedGen:CN826980,Orphanet:ORPHA96210;CLNDN=Deafness,_autosomal_dominant_22|Deafness,_autosomal_recessive_37|not_provided|Rare_genetic_deafness;CLNHGVS=NC_000006.12:g.75844906C>T;CLNREVSTAT=criteria_provided,_multiple_submitters,_no_conflicts;CLNSI…
6	75844977	402263	G	T	.	.	ALLELEID=389225;CLNDISDB=MONDO:MONDO:0011660,MedGen:C1853441,OMIM:606346;CLNDN=Deafness,_autosomal_dominant_22;CLNHGVS=NC_000006.12:g.75844977G>T;CLNREVSTAT=no_assertion_criteria_provided;CLNSIG=Pathogenic;CLNVC=single_nucleotide_variant;CLNVCSO=SO:0001483;GENEINFO=MYO6:4646;MC=SO:0001583|missense_variant,SO:0001619|non-coding_transcript_variant;ORIGIN=1;RS=1060499799
6	75857198	8577	G	A	.	.	ALLELEID=23616;CLNDISDB=MONDO:MONDO:0011660,MedGen:C1853441,OMIM:606346;CLNDN=Deafness,_autosomal_dominant_22;CLNHGVS=NC_000006.12:g.75857198G>A;CLNREVSTAT=no_assertion_criteria_provided;CLNSIG=Pathogenic;CLNVC=single_nucleotide_variant;CLNVCSO=SO:0001483;CLNVI=OMIM_Allelic_Variant:600970.0001;GENEINFO=MYO6:4646;MC=SO:0001583|missense_variant,SO:0001619|non-coding_transcript_variant;ORIGIN=1;RS=1…
6	75858993	236034	GGT	C	.	.	ALLELEID=237602;CLNDISDB=MONDO:MONDO:0011660,MedGen:C1853441,OMIM:606346;CLNDN=Deafness,_autosomal_dominant_22;CLNHGVS=NC_000006.12:g.75858993_75858995delinsC;CLNREVSTAT=no_assertion_criteria_provided;CLNSIG=Pathogenic;CLNVC=Indel;CLNVCSO=SO:1000032;GENEINFO=MYO6:4646;MC=SO:0001575|splice_donor_variant;ORIGIN=1;RS=878853225
6	75884246	8583	T	G	.	.	ALLELEID=23622;CLNDISDB=MONDO:MONDO:0011660,MedGen:C1853441,OMIM:606346;CLNDN=Deafness,_autosomal_dominant_22;CLNHGVS=NC_000006.12:g.75884246T>G;CLNREVSTAT=no_assertion_criteria_provided;CLNSIG=Pathogenic;CLNVC=single_nucleotide_variant;CLNVCSO=SO:0001483;CLNVI=OMIM_Allelic_Variant:600970.0007;GENEINFO=MYO6:4646;MC=SO:0001627|intron_variant;ORIGIN=1;RS=1562283089
6	75886881	8582	C	T	.	.	AF_EXAC=0.00001;ALLELEID=23621;CLNDISDB=MONDO:MONDO:0011660,MedGen:C1853441,OMIM:606346|MedGen:CN826980,Orphanet:ORPHA96210;CLNDN=Deafness,_autosomal_dominant_22|Rare_genetic_deafness;CLNHGVS=NC_000006.12:g.75886881C>T;CLNREVSTAT=criteria_provided,_single_submitter;CLNSIG=Pathogenic;CLNVC=single_nucleotide_variant;CLNVCSO=SO:0001483;CLNVI=OMIM_Allelic_Variant:600970.0006;GENEINFO=MYO6:4646;MC=SO:…
6	75890115	544693	C	A	.	.	ALLELEID=535237;CLNDISDB=MONDO:MONDO:0011660,MedGen:C1853441,OMIM:606346;CLNDN=Deafness,_autosomal_dominant_22;CLNHGVS=NC_000006.12:g.75890115C>A;CLNREVSTAT=criteria_provided,_single_submitter;CLNSIG=Pathogenic;CLNVC=single_nucleotide_variant;CLNVCSO=SO:0001483;GENEINFO=MYO6:4646;MC=SO:0001587|nonsense,SO:0001619|non-coding_transcript_variant;ORIGIN=24;RS=1554218566
6	75914918	813826	GC	G	.	.	ALLELEID=802074;CLNDISDB=MONDO:MONDO:0011660,MedGen:C1853441,OMIM:606346;CLNDN=Deafness,_autosomal_dominant_22;CLNHGVS=NC_000006.12:g.75914919del;CLNREVSTAT=criteria_provided,_single_submitter;CLNSIG=Pathogenic;CLNVC=Deletion;CLNVCSO=SO:0000159;GENEINFO=MYO6:4646;MC=SO:0001589|frameshift_variant,SO:0001619|non-coding_transcript_variant;ORIGIN=1
6	109368871	235130	G	A	.	.	ALLELEID=236864;CLNDISDB=MONDO:MONDO:0014854,MedGen:C4283893,OMIM:616969;CLNDN=Deafness,_autosomal_dominant_66;CLNHGVS=NC_000006.12:g.109368871G>A;CLNREVSTAT=no_assertion_criteria_provided;CLNSIG=Pathogenic;CLNVC=single_nucleotide_variant;CLNVCSO=SO:0001483;CLNVI=OMIM_Allelic_Variant:603356.0001;GENEINFO=CD164:8763;MC=SO:0001587|nonsense,SO:0001627|intron_variant;ORIGIN=1;RS=876661402
6	117675789	487687	G	GCTGCCGCGCCGCCT	.	.	ALLELEID=480769;CLNDISDB=MONDO:MONDO:0030921,MedGen:C4693371,OMIM:617831|MedGen:CN517202;CLNDN=Intellectual_disability,_autosomal_dominant_55,_with_seizures|not_provided;CLNHGVS=NC_000006.12:g.117675798_117675811dup;CLNREVSTAT=criteria_provided,_single_submitter;CLNSIG=Pathogenic;CLNVC=Duplication;CLNVCSO=SO:1000035;CLNVI=OMIM_Allelic_Variant:610463.0003;GENEINFO=NUS1:116150;MC=SO:0001589|framesh…
6	117675907	807644	AGCCGCACACCACCGGATGCGCTGGCG	A	.	.	ALLELEID=798567;CLNDISDB=MONDO:MONDO:0030921,MedGen:C4693371,OMIM:617831;CLNDN=Intellectual_disability,_autosomal_dominant_55,_with_seizures;CLNHGVS=NC_000006.12:g.117675908_117675933del;CLNREVSTAT=criteria_provided,_single_submitter;CLNSIG=Pathogenic;CLNVC=Deletion;CLNVCSO=SO:0000159;GENEINFO=NUS1:116150;MC=SO:0001589|frameshift_variant;ORIGIN=32
6	117703655	487686	GA	G	.	.	ALLELEID=480768;CLNDISDB=MONDO:MONDO:0030921,MedGen:C4693371,OMIM:617831;CLNDN=Intellectual_disability,_autosomal_dominant_55,_with_seizures;CLNHGVS=NC_000006.12:g.117703656del;CLNREVSTAT=no_assertion_criteria_provided;CLNSIG=Pathogenic;CLNVC=Deletion;CLNVCSO=SO:0000159;CLNVI=OMIM_Allelic_Variant:610463.0002;GENEINFO=NUS1:116150;MC=SO:0001589|frameshift_variant;ORIGIN=1;RS=1554202698
6	133462335	236032	GC	G	.	.	ALLELEID=237601;CLNDISDB=MONDO:MONDO:0011031,MedGen:C1832476,OMIM:601316;CLNDN=Deafness,_autosomal_dominant_10;CLNHGVS=NC_000006.12:g.133462338del;CLNREVSTAT=no_assertion_criteria_provided;CLNSIG=Pathogenic;CLNVC=Deletion;CLNVCSO=SO:0000159;GENEINFO=EYA4:2070;MC=SO:0001589|frameshift_variant;ORIGIN=1;RS=878853223
6	142759813	224793	C	A	.	.	ALLELEID=226609;CLNDISDB=MONDO:MONDO:0014858,MedGen:C4310771,OMIM:616977;CLNDN=Mental_retardation,_autosomal_dominant_43;CLNHGVS=NC_000006.12:g.142759813C>A;CLNREVSTAT=no_assertion_criteria_provided;CLNSIG=Pathogenic;CLNVC=single_nucleotide_variant;CLNVCSO=SO:0001483;CLNVI=OMIM_Allelic_Variant:143054.0004;GENEINFO=HIVEP2:3097;MC=SO:0001587|nonsense;ORIGIN=1;RS=761993070
6	142760550	236210	TC	T	.	.	ALLELEID=237778;CLNDISDB=MONDO:MONDO:0014858,MedGen:C4310771,OMIM:616977;CLNDN=Mental_retardation,_autosomal_dominant_43;CLNHGVS=NC_000006.12:g.142760551del;CLNREVSTAT=no_assertion_criteria_provided;CLNSIG=Pathogenic;CLNVC=Deletion;CLNVCSO=SO:0000159;CLNVI=OMIM_Allelic_Variant:143054.0001;GENEINFO=HIVEP2:3097;MC=SO:0001589|frameshift_variant;ORIGIN=1;RS=878853251
6	142761469	224795	T	TC	.	.	ALLELEID=226610;CLNDISDB=MONDO:MONDO:0014858,MedGen:C4310771,OMIM:616977|MedGen:CN517202;CLNDN=Mental_retardation,_autosomal_dominant_43|not_provided;CLNHGVS=NC_000006.12:g.142761471dup;CLNREVSTAT=criteria_provided,_single_submitter;CLNSIG=Pathogenic;CLNVC=Duplication;CLNVCSO=SO:1000035;CLNVI=OMIM_Allelic_Variant:143054.0006;GENEINFO=HIVEP2:3097;MC=SO:0001589|frameshift_variant;ORIGIN=1;RS=869312…
6	142771183	236212	G	A	.	.	ALLELEID=237780;CLNDISDB=MONDO:MONDO:0014858,MedGen:C4310771,OMIM:616977;CLNDN=Mental_retardation,_autosomal_dominant_43;CLNHGVS=NC_000006.12:g.142771183G>A;CLNREVSTAT=no_assertion_criteria_provided;CLNSIG=Pathogenic;CLNVC=single_nucleotide_variant;CLNVCSO=SO:0001483;CLNVI=OMIM_Allelic_Variant:143054.0003;GENEINFO=HIVEP2:3097;MC=SO:0001587|nonsense;ORIGIN=1;RS=878853269
6	142771246	620051	C	CCTGACTGTCCATGTGCATGATCTGTGGCTGGG	.	.	ALLELEID=611391;CLNDISDB=MONDO:MONDO:0014858,MedGen:C4310771,OMIM:616977;CLNDN=Mental_retardation,_autosomal_dominant_43;CLNHGVS=NC_000006.12:g.142771248_142771279dup;CLNREVSTAT=criteria_provided,_single_submitter;CLNSIG=Pathogenic;CLNVC=Duplication;CLNVCSO=SO:1000035;GENEINFO=HIVEP2:3097;MC=SO:0001589|frameshift_variant;ORIGIN=32;RS=1562505675
6	142771882	224794	C	A	.	.	ALLELEID=226612;CLNDISDB=MONDO:MONDO:0014858,MedGen:C4310771,OMIM:616977;CLNDN=Mental_retardation,_autosomal_dominant_43;CLNHGVS=NC_000006.12:g.142771882C>A;CLNREVSTAT=no_assertion_criteria_provided;CLNSIG=Pathogenic;CLNVC=single_nucleotide_variant;CLNVCSO=SO:0001483;CLNVI=OMIM_Allelic_Variant:143054.0005;GENEINFO=HIVEP2:3097;MC=SO:0001587|nonsense;ORIGIN=1;RS=869312843
6	142771912	224791	G	A	.	.	ALLELEID=226613;CLNDISDB=MONDO:MONDO:0014858,MedGen:C4310771,OMIM:616977|MedGen:CN517202;CLNDN=Mental_retardation,_autosomal_dominant_43|not_provided;CLNHGVS=NC_000006.12:g.142771912G>A;CLNREVSTAT=criteria_provided,_multiple_submitters,_no_conflicts;CLNSIG=Pathogenic;CLNVC=single_nucleotide_variant;CLNVCSO=SO:0001483;CLNVI=OMIM_Allelic_Variant:143054.0002;GENEINFO=HIVEP2:3097;MC=SO:0001587|nonsen…
6	152151987	2332	C	T	.	.	ALLELEID=17371;CLNDISDB=MONDO:MONDO:0013071,MedGen:C2751807,OMIM:612998;CLNDN=Emery-Dreifuss_muscular_dystrophy_4,_autosomal_dominant;CLNHGVS=NC_000006.12:g.152151987C>T;CLNREVSTAT=no_assertion_criteria_provided;CLNSIG=Pathogenic;CLNVC=single_nucleotide_variant;CLNVCSO=SO:0001483;CLNVI=OMIM_Allelic_Variant:608441.0008;GENEINFO=SYNE1:23345;MC=SO:0001583|missense_variant;ORIGIN=1;RS=119103246
6	152152050	650439	G	C	.	.	ALLELEID=634679;CLNDISDB=MONDO:MONDO:0012549,MedGen:C1853116,OMIM:610743,Orphanet:ORPHA88644|MONDO:MONDO:0013071,MedGen:C2751807,OMIM:612998;CLNDN=Spinocerebellar_ataxia,_autosomal_recessive_8|Emery-Dreifuss_muscular_dystrophy_4,_autosomal_dominant;CLNHGVS=NC_000006.12:g.152152050G>C;CLNREVSTAT=criteria_provided,_single_submitter;CLNSIG=Pathogenic;CLNVC=single_nucleotide_variant;CLNVCSO=SO:000148…
6	152176561	638338	C	T	.	.	ALLELEID=626309;CLNDISDB=MONDO:MONDO:0013071,MedGen:C2751807,OMIM:612998;CLNDN=Emery-Dreifuss_muscular_dystrophy_4,_autosomal_dominant;CLNHGVS=NC_000006.12:g.152176561C>T;CLNREVSTAT=criteria_provided,_single_submitter;CLNSIG=Pathogenic;CLNVC=single_nucleotide_variant;CLNVCSO=SO:0001483;GENEINFO=SYNE1:23345;MC=SO:0001574|splice_acceptor_variant;ORIGIN=0
6	152269178	379571	G	A	.	.	ALLELEID=368927;CLNDISDB=MONDO:MONDO:0012549,MedGen:C1853116,OMIM:610743,Orphanet:ORPHA88644|MONDO:MONDO:0013071,MedGen:C2751807,OMIM:612998|MedGen:CN517202;CLNDN=Spinocerebellar_ataxia,_autosomal_recessive_8|Emery-Dreifuss_muscular_dystrophy_4,_autosomal_dominant|not_provided;CLNHGVS=NC_000006.12:g.152269178G>A;CLNREVSTAT=criteria_provided,_multiple_submitters,_no_conflicts;CLNSIG=Pathogenic;CLN…
6	152300675	843446	G	T	.	.	ALLELEID=831672;CLNDISDB=MONDO:MONDO:0012549,MedGen:C1853116,OMIM:610743,Orphanet:ORPHA88644|MONDO:MONDO:0013071,MedGen:C2751807,OMIM:612998;CLNDN=Spinocerebellar_ataxia,_autosomal_recessive_8|Emery-Dreifuss_muscular_dystrophy_4,_autosomal_dominant;CLNHGVS=NC_000006.12:g.152300675G>T;CLNREVSTAT=criteria_provided,_single_submitter;CLNSIG=Pathogenic;CLNVC=single_nucleotide_variant;CLNVCSO=SO:000148…
6	152308620	571581	G	A	.	.	ALLELEID=565468;CLNDISDB=MONDO:MONDO:0012549,MedGen:C1853116,OMIM:610743,Orphanet:ORPHA88644|MONDO:MONDO:0013071,MedGen:C2751807,OMIM:612998;CLNDN=Spinocerebellar_ataxia,_autosomal_recessive_8|Emery-Dreifuss_muscular_dystrophy_4,_autosomal_dominant;CLNHGVS=NC_000006.12:g.152308620G>A;CLNREVSTAT=criteria_provided,_single_submitter;CLNSIG=Pathogenic;CLNVC=single_nucleotide_variant;CLNVCSO=SO:000148…
6	152321898	2326	T	C	.	.	AF_EXAC=0.00002;ALLELEID=17365;CLNDISDB=MONDO:MONDO:0012549,MedGen:C1853116,OMIM:610743,Orphanet:ORPHA88644|MONDO:MONDO:0013071,MedGen:C2751807,OMIM:612998|MedGen:CN517202;CLNDN=Spinocerebellar_ataxia,_autosomal_recessive_8|Emery-Dreifuss_muscular_dystrophy_4,_autosomal_dominant|not_provided;CLNHGVS=NC_000006.12:g.152321898T>C;CLNREVSTAT=criteria_provided,_multiple_submitters,_no_conflicts;CLNSIG…
6	152325174	522959	C	T	.	.	ALLELEID=513566;CLNDISDB=MONDO:MONDO:0013071,MedGen:C2751807,OMIM:612998;CLNDN=Emery-Dreifuss_muscular_dystrophy_4,_autosomal_dominant;CLNHGVS=NC_000006.12:g.152325174C>T;CLNREVSTAT=criteria_provided,_single_submitter;CLNSIG=Pathogenic;CLNVC=single_nucleotide_variant;CLNVCSO=SO:0001483;GENEINFO=SYNE1:23345;MC=SO:0001587|nonsense;ORIGIN=0;RS=1554451078
6	152376497	915366	G	A	.	.	ALLELEID=903538;CLNDISDB=MONDO:MONDO:0013071,MedGen:C2751807,OMIM:612998;CLNDN=Emery-Dreifuss_muscular_dystrophy_4,_autosomal_dominant;CLNHGVS=NC_000006.12:g.152376497G>A;CLNREVSTAT=criteria_provided,_single_submitter;CLNSIG=Pathogenic;CLNVC=single_nucleotide_variant;CLNVCSO=SO:0001483;GENEINFO=SYNE1:23345;MC=SO:0001587|nonsense;ORIGIN=0
6	152430658	662396	C	A	.	.	ALLELEID=634734;CLNDISDB=MONDO:MONDO:0012549,MedGen:C1853116,OMIM:610743,Orphanet:ORPHA88644|MONDO:MONDO:0013071,MedGen:C2751807,OMIM:612998;CLNDN=Spinocerebellar_ataxia,_autosomal_recessive_8|Emery-Dreifuss_muscular_dystrophy_4,_autosomal_dominant;CLNHGVS=NC_000006.12:g.152430658C>A;CLNREVSTAT=criteria_provided,_single_submitter;CLNSIG=Pathogenic;CLNVC=single_nucleotide_variant;CLNVCSO=SO:000148…
6	152458789	863071	G	A	.	.	ALLELEID=831714;CLNDISDB=MONDO:MONDO:0012549,MedGen:C1853116,OMIM:610743,Orphanet:ORPHA88644|MONDO:MONDO:0013071,MedGen:C2751807,OMIM:612998;CLNDN=Spinocerebellar_ataxia,_autosomal_recessive_8|Emery-Dreifuss_muscular_dystrophy_4,_autosomal_dominant;CLNHGVS=NC_000006.12:g.152458789G>A;CLNREVSTAT=criteria_provided,_single_submitter;CLNSIG=Pathogenic;CLNVC=single_nucleotide_variant;CLNVCSO=SO:000148…
6	152483214	568019	AAG	A	.	.	ALLELEID=565498;CLNDISDB=MONDO:MONDO:0012549,MedGen:C1853116,OMIM:610743,Orphanet:ORPHA88644|MONDO:MONDO:0013071,MedGen:C2751807,OMIM:612998;CLNDN=Spinocerebellar_ataxia,_autosomal_recessive_8|Emery-Dreifuss_muscular_dystrophy_4,_autosomal_dominant;CLNHGVS=NC_000006.12:g.152483216_152483217GA[1];CLNREVSTAT=criteria_provided,_single_submitter;CLNSIG=Pathogenic;CLNVC=Microsatellite;CLNVCSO=SO:00002…
6	152510223	650230	A	T	.	.	ALLELEID=634745;CLNDISDB=MONDO:MONDO:0012549,MedGen:C1853116,OMIM:610743,Orphanet:ORPHA88644|MONDO:MONDO:0013071,MedGen:C2751807,OMIM:612998;CLNDN=Spinocerebellar_ataxia,_autosomal_recessive_8|Emery-Dreifuss_muscular_dystrophy_4,_autosomal_dominant;CLNHGVS=NC_000006.12:g.152510223A>T;CLNREVSTAT=criteria_provided,_single_submitter;CLNSIG=Pathogenic;CLNVC=single_nucleotide_variant;CLNVCSO=SO:000148…
6	165416279	522607	A	C	.	.	ALLELEID=513219;CLNDISDB=MedGen:C4310791,OMIM:616922,Orphanet:ORPHA494541|MedGen:C4310792,OMIM:616921,Orphanet:ORPHA494526;CLNDN=Striatal_degeneration,_autosomal_dominant_2|Dyskinesia,_limb_and_orofacial,_infantile-onset;CLNHGVS=NC_000006.12:g.165416279A>C;CLNREVSTAT=criteria_provided,_multiple_submitters,_no_conflicts;CLNSIG=Pathogenic/Likely_pathogenic;CLNVC=single_nucleotide_variant;CLNVCSO=SO…
6	165416280	225635	A	G	.	.	ALLELEID=227469;CLNDISDB=MedGen:C4310791,OMIM:616922,Orphanet:ORPHA494541;CLNDN=Striatal_degeneration,_autosomal_dominant_2;CLNHGVS=NC_000006.12:g.165416280A>G;CLNREVSTAT=no_assertion_criteria_provided;CLNSIG=Pathogenic;CLNVC=single_nucleotide_variant;CLNVCSO=SO:0001483;CLNVI=OMIM_Allelic_Variant:610652.0003;GENEINFO=PDE10A:10846;MC=SO:0001583|missense_variant;ORIGIN=1;RS=875989840
6	165418735	225636	A	G	.	.	ALLELEID=227470;CLNDISDB=MedGen:C4310791,OMIM:616922,Orphanet:ORPHA494541;CLNDN=Striatal_degeneration,_autosomal_dominant_2;CLNHGVS=NC_000006.12:g.165418735A>G;CLNREVSTAT=no_assertion_criteria_provided;CLNSIG=Pathogenic;CLNVC=single_nucleotide_variant;CLNVCSO=SO:0001483;CLNVI=OMIM_Allelic_Variant:610652.0004;GENEINFO=PDE10A:10846;MC=SO:0001583|missense_variant;ORIGIN=1;RS=875989841
7	6387229	445280	G	A	.	.	ALLELEID=438552;CLNDISDB=MONDO:MONDO:0030913,MedGen:C4540321,OMIM:617751,Orphanet:ORPHA500159;CLNDN=Intellectual_disability,_autosomal_dominant_48;CLNHGVS=NC_000007.14:g.6387229G>A;CLNREVSTAT=no_assertion_criteria_provided;CLNSIG=Pathogenic;CLNVC=single_nucleotide_variant;CLNVCSO=SO:0001483;CLNVI=OMIM_Allelic_Variant:602048.0001;GENEINFO=RAC1:5879;MC=SO:0001583|missense_variant;ORIGIN=1;RS=155426…
7	6391932	445281	A	G	.	.	ALLELEID=438553;CLNDISDB=MONDO:MONDO:0030913,MedGen:C4540321,OMIM:617751,Orphanet:ORPHA500159;CLNDN=Intellectual_disability,_autosomal_dominant_48;CLNHGVS=NC_000007.14:g.6391932A>G;CLNREVSTAT=no_assertion_criteria_provided;CLNSIG=Pathogenic;CLNVC=single_nucleotide_variant;CLNVCSO=SO:0001483;CLNVI=OMIM_Allelic_Variant:602048.0002;GENEINFO=RAC1:5879;MC=SO:0001583|missense_variant;ORIGIN=1;RS=155426…
7	6391967	445284	G	A	.	.	ALLELEID=438556;CLNDISDB=MONDO:MONDO:0030913,MedGen:C4540321,OMIM:617751,Orphanet:ORPHA500159;CLNDN=Intellectual_disability,_autosomal_dominant_48;CLNHGVS=NC_000007.14:g.6391967G>A;CLNREVSTAT=no_assertion_criteria_provided;CLNSIG=Pathogenic;CLNVC=single_nucleotide_variant;CLNVCSO=SO:0001483;CLNVI=OMIM_Allelic_Variant:602048.0005;GENEINFO=RAC1:5879;MC=SO:0001583|missense_variant;ORIGIN=1;RS=155426…
7	6391967	445285	G	C	.	.	ALLELEID=438557;CLNDISDB=MONDO:MONDO:0030913,MedGen:C4540321,OMIM:617751,Orphanet:ORPHA500159;CLNDN=Intellectual_disability,_autosomal_dominant_48;CLNHGVS=NC_000007.14:g.6391967G>C;CLNREVSTAT=no_assertion_criteria_provided;CLNSIG=Pathogenic;CLNVC=single_nucleotide_variant;CLNVCSO=SO:0001483;CLNVI=OMIM_Allelic_Variant:602048.0006;GENEINFO=RAC1:5879;MC=SO:0001583|missense_variant;ORIGIN=1;RS=155426…
7	6392006	445283	T	G	.	.	ALLELEID=438555;CLNDISDB=MONDO:MONDO:0030913,MedGen:C4540321,OMIM:617751,Orphanet:ORPHA500159;CLNDN=Intellectual_disability,_autosomal_dominant_48;CLNHGVS=NC_000007.14:g.6392006T>G;CLNREVSTAT=no_assertion_criteria_provided;CLNSIG=Pathogenic;CLNVC=single_nucleotide_variant;CLNVCSO=SO:0001483;CLNVI=OMIM_Allelic_Variant:602048.0004;GENEINFO=RAC1:5879;MC=SO:0001583|missense_variant;ORIGIN=1;RS=155426…
7	24706180	2093	T	C	.	.	ALLELEID=17132;CLNDISDB=MONDO:MONDO:0010973,MedGen:C1832932,OMIM:600994;CLNDN=Deafness,_autosomal_dominant_5;CLNHGVS=NC_000007.14:g.24706180T>C;CLNREVSTAT=no_assertion_criteria_provided;CLNSIG=Pathogenic;CLNVC=single_nucleotide_variant;CLNVCSO=SO:0001483;CLNVI=OMIM_Allelic_Variant:608798.0004;GENEINFO=GSDME:1687;MC=SO:0001627|intron_variant;ORIGIN=1;RS=1562687295
7	24706382	2092	G	C	.	.	ALLELEID=17131;CLNDISDB=MONDO:MONDO:0010973,MedGen:C1832932,OMIM:600994;CLNDN=Deafness,_autosomal_dominant_5;CLNHGVS=NC_000007.14:g.24706382G>C;CLNREVSTAT=no_assertion_criteria_provided;CLNSIG=Pathogenic;CLNVC=single_nucleotide_variant;CLNVCSO=SO:0001483;CLNVI=OMIM_Allelic_Variant:608798.0003;GENEINFO=GSDME:1687;MC=SO:0001627|intron_variant;ORIGIN=1;RS=1562687726
7	31850714	433528	C	A	.	.	AF_EXAC=0.00005;ALLELEID=427102;CLNDISDB=MONDO:MONDO:0019587,MedGen:CN043649,Orphanet:ORPHA90635|MONDO:MONDO:0029137,MedGen:C4748334,OMIM:618140;CLNDN=Autosomal_dominant_non-syndromic_sensorineural_deafness_type_DFNA|DEAFNESS,_AUTOSOMAL_DOMINANT_74;CLNHGVS=NC_000007.14:g.31850714C>A;CLNREVSTAT=no_assertion_criteria_provided;CLNSIG=Pathogenic/Likely_pathogenic;CLNVC=single_nucleotide_variant;CLNVC…
7	44241751	560180	T	A	.	.	ALLELEID=550896;CLNDISDB=MONDO:MONDO:0030920,MedGen:C4540484,OMIM:617799;CLNDN=Intellectual_disability,_autosomal_dominant_54;CLNHGVS=NC_000007.14:g.44241751T>A;CLNREVSTAT=no_assertion_criteria_provided;CLNSIG=Pathogenic;CLNVC=single_nucleotide_variant;CLNVCSO=SO:0001483;CLNVI=OMIM_Allelic_Variant:607707.0007;GENEINFO=CAMK2B:816;MC=SO:0001583|missense_variant;ORIGIN=1;RS=1554385203
7	44242328	430923	C	T	.	.	ALLELEID=424466;CLNDISDB=Human_Phenotype_Ontology:HP:0001249,MONDO:MONDO:0001071,MedGen:C1843367|MONDO:MONDO:0030920,MedGen:C4540484,OMIM:617799;CLNDN=Intellectual_disability|Intellectual_disability,_autosomal_dominant_54;CLNHGVS=NC_000007.14:g.44242328C>T;CLNREVSTAT=no_assertion_criteria_provided;CLNSIG=Pathogenic;CLNVC=single_nucleotide_variant;CLNVCSO=SO:0001483;CLNVI=OMIM_Allelic_Variant:6077…
7	44242618	560179	G	A	.	.	ALLELEID=550895;CLNDISDB=MONDO:MONDO:0030920,MedGen:C4540484,OMIM:617799;CLNDN=Intellectual_disability,_autosomal_dominant_54;CLNHGVS=NC_000007.14:g.44242618G>A;CLNREVSTAT=no_assertion_criteria_provided;CLNSIG=Pathogenic;CLNVC=single_nucleotide_variant;CLNVCSO=SO:0001483;CLNVI=OMIM_Allelic_Variant:607707.0006;GENEINFO=CAMK2B:816;MC=SO:0001583|missense_variant;ORIGIN=1;RS=1554387293
7	44243526	430922	G	A	.	.	ALLELEID=424467;CLNDISDB=Human_Phenotype_Ontology:HP:0000252,MedGen:C4551563|Human_Phenotype_Ontology:HP:0000713,MedGen:C0085631|Human_Phenotype_Ontology:HP:0001249,MONDO:MONDO:0001071,MedGen:C1843367|Human_Phenotype_Ontology:HP:0001263,MedGen:C0557874|Human_Phenotype_Ontology:HP:0001332,MONDO:MONDO:0003441,MedGen:C0013421|Human_Phenotype_Ontology:HP:0002104,MedGen:C0003578|Human_Phenotype_Ontolo…
7	44254555	430921	C	T	.	.	ALLELEID=424468;CLNDISDB=Human_Phenotype_Ontology:HP:0001249,MONDO:MONDO:0001071,MedGen:C1843367|MONDO:MONDO:0030920,MedGen:C4540484,OMIM:617799;CLNDN=Intellectual_disability|Intellectual_disability,_autosomal_dominant_54;CLNHGVS=NC_000007.14:g.44254555C>T;CLNREVSTAT=no_assertion_criteria_provided;CLNSIG=Pathogenic;CLNVC=single_nucleotide_variant;CLNVCSO=SO:0001483;CLNVI=OMIM_Allelic_Variant:6077…
7	44284206	430920	G	A	.	.	ALLELEID=424469;CLNDISDB=Human_Phenotype_Ontology:HP:0001249,MONDO:MONDO:0001071,MedGen:C1843367|MONDO:MONDO:0030920,MedGen:C4540484,OMIM:617799|MedGen:CN517202;CLNDN=Intellectual_disability|Intellectual_disability,_autosomal_dominant_54|not_provided;CLNHGVS=NC_000007.14:g.44284206G>A;CLNREVSTAT=criteria_provided,_single_submitter;CLNSIG=Pathogenic;CLNVC=single_nucleotide_variant;CLNVCSO=SO:00014…
7	56102878	218883	C	T	.	.	ALLELEID=215640;CLNDISDB=MONDO:MONDO:0014742,MedGen:C4225238,OMIM:616710;CLNDN=Parkinson_disease_22,_autosomal_dominant;CLNHGVS=NC_000007.14:g.56102878C>T;CLNREVSTAT=no_assertion_criteria_provided;CLNSIG=Pathogenic;CLNVC=single_nucleotide_variant;CLNVCSO=SO:0001483;CLNVI=OMIM_Allelic_Variant:616244.0002|UniProtKB_(protein):Q9Y6H1#VAR_076301;GENEINFO=CHCHD2:51142;MC=SO:0001583|missense_variant;ORI…
7	56104221	218884	C	T	.	.	AF_EXAC=0.00003;ALLELEID=215641;CLNDISDB=MONDO:MONDO:0014742,MedGen:C4225238,OMIM:616710;CLNDN=Parkinson_disease_22,_autosomal_dominant;CLNHGVS=NC_000007.14:g.56104221C>T;CLNREVSTAT=no_assertion_criteria_provided;CLNSIG=Pathogenic;CLNVC=single_nucleotide_variant;CLNVCSO=SO:0001483;CLNVI=OMIM_Allelic_Variant:616244.0003;GENEINFO=CHCHD2:51142;MC=SO:0001627|intron_variant;ORIGIN=1;RS=750014782
7	56104344	218882	G	A	.	.	ALLELEID=215639;CLNDISDB=MONDO:MONDO:0014742,MedGen:C4225238,OMIM:616710;CLNDN=Parkinson_disease_22,_autosomal_dominant;CLNHGVS=NC_000007.14:g.56104344G>A;CLNREVSTAT=no_assertion_criteria_provided;CLNSIG=Pathogenic;CLNVC=single_nucleotide_variant;CLNVCSO=SO:0001483;CLNVI=OMIM_Allelic_Variant:616244.0001|UniProtKB_(protein):Q9Y6H1#VAR_076299;GENEINFO=CHCHD2:51142;MC=SO:0001583|missense_variant;ORI…
7	69899331	559629	A	ACGCCC	.	.	ALLELEID=550361;CLNDISDB=MONDO:MONDO:0014361,MedGen:C4014435,OMIM:615834,Orphanet:ORPHA352490;CLNDN=Mental_retardation,_autosomal_dominant_26;CLNHGVS=NC_000007.14:g.69899333_69899337dup;CLNREVSTAT=no_assertion_criteria_provided;CLNSIG=Pathogenic;CLNVC=Duplication;CLNVCSO=SO:1000035;GENEINFO=AUTS2:26053;MC=SO:0001589|frameshift_variant;ORIGIN=32;RS=1554401434
7	70762982	219193	CAA	C	.	.	ALLELEID=217219;CLNDISDB=MONDO:MONDO:0014361,MedGen:C4014435,OMIM:615834,Orphanet:ORPHA352490;CLNDN=Mental_retardation,_autosomal_dominant_26;CLNHGVS=NC_000007.14:g.70762984_70762985del;CLNREVSTAT=no_assertion_criteria_provided;CLNSIG=Pathogenic;CLNVC=Deletion;CLNVCSO=SO:0000159;CLNVI=OMIM_Allelic_Variant:607270.0003;GENEINFO=AUTS2:26053;MC=SO:0001589|frameshift_variant;ORIGIN=1;RS=864321694
7	70763028	666574	C	T	.	.	ALLELEID=654130;CLNDISDB=MONDO:MONDO:0014361,MedGen:C4014435,OMIM:615834,Orphanet:ORPHA352490;CLNDN=Mental_retardation,_autosomal_dominant_26;CLNHGVS=NC_000007.14:g.70763028C>T;CLNREVSTAT=criteria_provided,_single_submitter;CLNSIG=Pathogenic;CLNVC=single_nucleotide_variant;CLNVCSO=SO:0001483;GENEINFO=AUTS2:26053;MC=SO:0001587|nonsense;ORIGIN=32
7	70763073	489014	C	T	.	.	ALLELEID=481792;CLNDISDB=MONDO:MONDO:0014361,MedGen:C4014435,OMIM:615834,Orphanet:ORPHA352490|MedGen:CN517202;CLNDN=Mental_retardation,_autosomal_dominant_26|not_provided;CLNHGVS=NC_000007.14:g.70763073C>T;CLNREVSTAT=criteria_provided,_multiple_submitters,_no_conflicts;CLNSIG=Pathogenic;CLNVC=single_nucleotide_variant;CLNVCSO=SO:0001483;GENEINFO=AUTS2:26053;MC=SO:0001587|nonsense;ORIGIN=33;RS=155…
7	70766175	870583	C	CG	.	.	ALLELEID=858740;CLNDISDB=MONDO:MONDO:0014361,MedGen:C4014435,OMIM:615834,Orphanet:ORPHA352490;CLNDN=Mental_retardation,_autosomal_dominant_26;CLNHGVS=NC_000007.14:g.70766179dup;CLNREVSTAT=criteria_provided,_single_submitter;CLNSIG=Pathogenic;CLNVC=Duplication;CLNVCSO=SO:1000035;CLNVI=Undiagnosed_Diseases_Network,NIH:078e75b1-9523-4481-92bb-15b521aa4022_1;GENEINFO=AUTS2:26053;MC=SO:0001589|framesh…
7	70766189	807381	G	GC	.	.	ALLELEID=798589;CLNDISDB=MONDO:MONDO:0014361,MedGen:C4014435,OMIM:615834,Orphanet:ORPHA352490;CLNDN=Mental_retardation,_autosomal_dominant_26;CLNHGVS=NC_000007.14:g.70766192dup;CLNREVSTAT=criteria_provided,_single_submitter;CLNSIG=Pathogenic;CLNVC=Duplication;CLNVCSO=SO:1000035;GENEINFO=AUTS2:26053;MC=SO:0001589|frameshift_variant;ORIGIN=32
7	70774077	802324	CTT	C	.	.	ALLELEID=790751;CLNDISDB=MONDO:MONDO:0014361,MedGen:C4014435,OMIM:615834,Orphanet:ORPHA352490;CLNDN=Mental_retardation,_autosomal_dominant_26;CLNHGVS=NC_000007.14:g.70774079_70774080del;CLNREVSTAT=criteria_provided,_single_submitter;CLNSIG=Pathogenic;CLNVC=Deletion;CLNVCSO=SO:0000159;GENEINFO=AUTS2:26053;MC=SO:0001589|frameshift_variant,SO:0001627|intron_variant;ORIGIN=0
7	74054770	163391	G	A	.	.	AF_EXAC=0.00005;ALLELEID=176785;CLNDISDB=Human_Phenotype_Ontology:HP:0000316,MONDO:MONDO:0007778,MedGen:C0020534,OMIM:145400|Human_Phenotype_Ontology:HP:0004381,MONDO:MONDO:0008504,MedGen:C0003499,OMIM:185500,Orphanet:ORPHA3193,SNOMED_CT:268185002|Human_Phenotype_Ontology:HP:0011297,MedGen:C3550704|Human_Phenotype_Ontology:HP:0012721,MedGen:C2937220|Human_Phenotype_Ontology:HP:0100775,MedGen:C185…
7	94409323	425661	G	A	.	.	ALLELEID=413951;CLNDISDB=MONDO:MONDO:0008148,MedGen:C0268363,OMIM:166220,Orphanet:ORPHA216820,SNOMED_CT:205497004;CLNDN=Osteogenesis_imperfecta_with_normal_sclerae,_dominant_form;CLNHGVS=NC_000007.14:g.94409323G>A;CLNREVSTAT=no_assertion_criteria_provided;CLNSIG=Pathogenic;CLNVC=single_nucleotide_variant;CLNVCSO=SO:0001483;GENEINFO=COL1A2:1278;MC=SO:0001583|missense_variant;ORIGIN=0;RS=72656386
7	94409403	425663	G	A	.	.	ALLELEID=413953;CLNDISDB=MONDO:MONDO:0008146,MedGen:C0023931,OMIM:166200,Orphanet:ORPHA216796,SNOMED_CT:385482004|MONDO:MONDO:0008148,MedGen:C0268363,OMIM:166220,Orphanet:ORPHA216820,SNOMED_CT:205497004|MONDO:MONDO:0019567,MedGen:C4552122,OMIM:130000,Orphanet:ORPHA287,SNOMED_CT:20766005,SNOMED_CT:83470009;CLNDN=Osteogenesis_imperfecta_type_I|Osteogenesis_imperfecta_with_normal_sclerae,_dominant_f…
7	94409768	456848	G	A	.	.	ALLELEID=457703;CLNDISDB=MONDO:MONDO:0008146,MedGen:C0023931,OMIM:166200,Orphanet:ORPHA216796,SNOMED_CT:385482004|MONDO:MONDO:0008147,MedGen:C0268360,OMIM:166210,Orphanet:ORPHA216804,SNOMED_CT:86470003|MONDO:MONDO:0008148,MedGen:C0268363,OMIM:166220,Orphanet:ORPHA216820,SNOMED_CT:205497004|MONDO:MONDO:0008159,MedGen:C0029458,OMIM:166710,SNOMED_CT:102447009|MONDO:MONDO:0009804,MedGen:C0268362,OMIM…
7	94410457	579070	G	T	.	.	ALLELEID=564520;CLNDISDB=MONDO:MONDO:0008146,MedGen:C0023931,OMIM:166200,Orphanet:ORPHA216796,SNOMED_CT:385482004|MONDO:MONDO:0008147,MedGen:C0268360,OMIM:166210,Orphanet:ORPHA216804,SNOMED_CT:86470003|MONDO:MONDO:0008148,MedGen:C0268363,OMIM:166220,Orphanet:ORPHA216820,SNOMED_CT:205497004|MONDO:MONDO:0008159,MedGen:C0029458,OMIM:166710,SNOMED_CT:102447009|MONDO:MONDO:0009804,MedGen:C0268362,OMIM…
7	94410466	17278	G	C	.	.	ALLELEID=32317;CLNDISDB=MONDO:MONDO:0008148,MedGen:C0268363,OMIM:166220,Orphanet:ORPHA216820,SNOMED_CT:205497004;CLNDN=Osteogenesis_imperfecta_with_normal_sclerae,_dominant_form;CLNHGVS=NC_000007.14:g.94410466G>C;CLNREVSTAT=no_assertion_criteria_provided;CLNSIG=Pathogenic;CLNVC=single_nucleotide_variant;CLNVCSO=SO:0001483;CLNVI=OMIM_Allelic_Variant:120160.0050;GENEINFO=COL1A2:1278;MC=SO:0001583|m…
7	94410501	425645	G	A	.	.	ALLELEID=413957;CLNDISDB=MONDO:MONDO:0008148,MedGen:C0268363,OMIM:166220,Orphanet:ORPHA216820,SNOMED_CT:205497004;CLNDN=Osteogenesis_imperfecta_with_normal_sclerae,_dominant_form;CLNHGVS=NC_000007.14:g.94410501G>A;CLNREVSTAT=no_assertion_criteria_provided;CLNSIG=Pathogenic;CLNVC=single_nucleotide_variant;CLNVCSO=SO:0001483;GENEINFO=COL1A2:1278;MC=SO:0001583|missense_variant;ORIGIN=8;RS=67707918
7	94411146	644457	G	C	.	.	ALLELEID=636458;CLNDISDB=MONDO:MONDO:0008146,MedGen:C0023931,OMIM:166200,Orphanet:ORPHA216796,SNOMED_CT:385482004|MONDO:MONDO:0008147,MedGen:C0268360,OMIM:166210,Orphanet:ORPHA216804,SNOMED_CT:86470003|MONDO:MONDO:0008148,MedGen:C0268363,OMIM:166220,Orphanet:ORPHA216820,SNOMED_CT:205497004|MONDO:MONDO:0009804,MedGen:C0268362,OMIM:259420,Orphanet:ORPHA216812,SNOMED_CT:385483009|MONDO:MONDO:0019567…
7	94412585	425648	G	C	.	.	ALLELEID=413960;CLNDISDB=MONDO:MONDO:0008148,MedGen:C0268363,OMIM:166220,Orphanet:ORPHA216820,SNOMED_CT:205497004;CLNDN=Osteogenesis_imperfecta_with_normal_sclerae,_dominant_form;CLNHGVS=NC_000007.14:g.94412585G>C;CLNREVSTAT=no_assertion_criteria_provided;CLNSIG=Pathogenic;CLNVC=single_nucleotide_variant;CLNVCSO=SO:0001483;GENEINFO=COL1A2:1278;MC=SO:0001583|missense_variant;ORIGIN=0;RS=72658119
7	94415263	17253	G	T	.	.	ALLELEID=32292;CLNDISDB=MONDO:MONDO:0008148,MedGen:C0268363,OMIM:166220,Orphanet:ORPHA216820,SNOMED_CT:205497004|MONDO:MONDO:0009804,MedGen:C0268362,OMIM:259420,Orphanet:ORPHA216812,SNOMED_CT:385483009;CLNDN=Osteogenesis_imperfecta_with_normal_sclerae,_dominant_form|Osteogenesis_imperfecta_type_III;CLNHGVS=NC_000007.14:g.94415263G>T;CLNREVSTAT=no_assertion_criteria_provided;CLNSIG=Pathogenic;CLNV…
7	94417796	17243	G	T	.	.	ALLELEID=32282;CLNDISDB=MONDO:MONDO:0008148,MedGen:C0268363,OMIM:166220,Orphanet:ORPHA216820,SNOMED_CT:205497004;CLNDN=Osteogenesis_imperfecta_with_normal_sclerae,_dominant_form;CLNHGVS=NC_000007.14:g.94417796G>T;CLNREVSTAT=no_assertion_criteria_provided;CLNSIG=Pathogenic;CLNVC=single_nucleotide_variant;CLNVCSO=SO:0001483;CLNVI=OMIM_Allelic_Variant:120160.0013;GENEINFO=COL1A2:1278;MC=SO:0001583|m…
7	94425664	425653	G	A	.	.	ALLELEID=413963;CLNDISDB=MONDO:MONDO:0008146,MedGen:C0023931,OMIM:166200,Orphanet:ORPHA216796,SNOMED_CT:385482004|MONDO:MONDO:0008148,MedGen:C0268363,OMIM:166220,Orphanet:ORPHA216820,SNOMED_CT:205497004|MONDO:MONDO:0019567,MedGen:C4552122,OMIM:130000,Orphanet:ORPHA287,SNOMED_CT:20766005,SNOMED_CT:83470009;CLNDN=Osteogenesis_imperfecta_type_I|Osteogenesis_imperfecta_with_normal_sclerae,_dominant_f…
7	94426459	216908	G	A	.	.	ALLELEID=213576;CLNDISDB=MONDO:MONDO:0008146,MedGen:C0023931,OMIM:166200,Orphanet:ORPHA216796,SNOMED_CT:385482004|MONDO:MONDO:0008147,MedGen:C0268360,OMIM:166210,Orphanet:ORPHA216804,SNOMED_CT:86470003|MONDO:MONDO:0008148,MedGen:C0268363,OMIM:166220,Orphanet:ORPHA216820,SNOMED_CT:205497004|MONDO:MONDO:0008159,MedGen:C0029458,OMIM:166710,SNOMED_CT:102447009|MONDO:MONDO:0009804,MedGen:C0268362,OMIM…
7	94426459	17235	G	C	.	.	ALLELEID=32274;CLNDISDB=MONDO:MONDO:0008148,MedGen:C0268363,OMIM:166220,Orphanet:ORPHA216820,SNOMED_CT:205497004|MedGen:CN517202;CLNDN=Osteogenesis_imperfecta_with_normal_sclerae,_dominant_form|not_provided;CLNHGVS=NC_000007.14:g.94426459G>C;CLNREVSTAT=criteria_provided,_single_submitter;CLNSIG=Pathogenic;CLNVC=single_nucleotide_variant;CLNVCSO=SO:0001483;CLNVI=OMIM_Allelic_Variant:120160.0004;GE…
7	94426513	807555	G	A	.	.	ALLELEID=798592;CLNDISDB=MONDO:MONDO:0008148,MedGen:C0268363,OMIM:166220,Orphanet:ORPHA216820,SNOMED_CT:205497004;CLNDN=Osteogenesis_imperfecta_with_normal_sclerae,_dominant_form;CLNHGVS=NC_000007.14:g.94426513G>A;CLNREVSTAT=criteria_provided,_single_submitter;CLNSIG=Pathogenic;CLNVC=single_nucleotide_variant;CLNVCSO=SO:0001483;GENEINFO=COL1A2:1278;MC=SO:0001583|missense_variant;ORIGIN=32
7	94426514	431081	G	A	.	.	ALLELEID=424604;CLNDISDB=MONDO:MONDO:0008148,MedGen:C0268363,OMIM:166220,Orphanet:ORPHA216820,SNOMED_CT:205497004;CLNDN=Osteogenesis_imperfecta_with_normal_sclerae,_dominant_form;CLNHGVS=NC_000007.14:g.94426514G>A;CLNREVSTAT=no_assertion_criteria_provided;CLNSIG=Pathogenic;CLNVC=single_nucleotide_variant;CLNVCSO=SO:0001483;GENEINFO=COL1A2:1278;MC=SO:0001583|missense_variant;ORIGIN=0;RS=1114167415
7	94427008	425657	G	C	.	.	ALLELEID=413967;CLNDISDB=MONDO:MONDO:0008148,MedGen:C0268363,OMIM:166220,Orphanet:ORPHA216820,SNOMED_CT:205497004;CLNDN=Osteogenesis_imperfecta_with_normal_sclerae,_dominant_form;CLNHGVS=NC_000007.14:g.94427008G>C;CLNREVSTAT=no_assertion_criteria_provided;CLNSIG=Pathogenic;CLNVC=single_nucleotide_variant;CLNVCSO=SO:0001483;GENEINFO=COL1A2:1278;MC=SO:0001583|missense_variant;ORIGIN=0;RS=72659325
7	94427629	17263	CCCCCCTGGT	C	.	.	ALLELEID=32302;CLNDISDB=MONDO:MONDO:0008148,MedGen:C0268363,OMIM:166220,Orphanet:ORPHA216820,SNOMED_CT:205497004;CLNDN=Osteogenesis_imperfecta_with_normal_sclerae,_dominant_form;CLNHGVS=NC_000007.14:g.94427638_94427646del;CLNREVSTAT=no_assertion_criteria_provided;CLNSIG=Pathogenic;CLNVC=Deletion;CLNVCSO=SO:0000159;CLNVI=OMIM_Allelic_Variant:120160.0035;GENEINFO=COL1A2:1278;MC=SO:0001822|inframe_d…
7	98897744	812648	C	T	.	.	ALLELEID=800899;CLNDISDB=MONDO:MONDO:0032911,MedGen:CN263282,OMIM:618778;CLNDN=DEAFNESS,_AUTOSOMAL_DOMINANT_75;CLNHGVS=NC_000007.14:g.98897744C>T;CLNREVSTAT=no_assertion_criteria_provided;CLNSIG=Pathogenic;CLNVC=single_nucleotide_variant;CLNVCSO=SO:0001483;CLNVI=OMIM_Allelic_Variant:603015.0006;GENEINFO=TRRAP:8295;MC=SO:0001583|missense_variant;ORIGIN=1
7	100646637	430804	C	T	.	.	ALLELEID=424349;CLNDISDB=.|MONDO:MONDO:0032770,MedGen:CN260165,OMIM:618470|MedGen:CN281458;CLNDN=ACTL6B-related_dominant_intellectual_disability|INTELLECTUAL_DEVELOPMENTAL_DISORDER_WITH_SEVERE_SPEECH_AND_AMBULATION_DEFECTS|Autism;CLNHGVS=NC_000007.14:g.100646637C>T;CLNREVSTAT=criteria_provided,_multiple_submitters,_no_conflicts;CLNSIG=Pathogenic/Likely_pathogenic;CLNVC=single_nucleotide_variant;C…
7	128830784	567163	C	TCT	.	.	ALLELEID=564018;CLNDISDB=MONDO:MONDO:0012289,MedGen:C1836050,OMIM:609524,Orphanet:ORPHA171445|MONDO:MONDO:0013550,MedGen:C3279722,OMIM:614065,Orphanet:ORPHA63273|MONDO:MONDO:0014883,MedGen:C4310749,OMIM:617047|MedGen:CN239310;CLNDN=Myofibrillar_myopathy,_filamin_C-related|Myopathy,_distal,_4|Cardiomyopathy,_familial_hypertrophic,_26|Dilated_Cardiomyopathy,_Dominant;CLNHGVS=NC_000007.14:g.12883078…
7	128835417	539439	G	A	.	.	ALLELEID=522405;CLNDISDB=MONDO:MONDO:0012289,MedGen:C1836050,OMIM:609524,Orphanet:ORPHA171445|MONDO:MONDO:0013550,MedGen:C3279722,OMIM:614065,Orphanet:ORPHA63273|MONDO:MONDO:0014883,MedGen:C4310749,OMIM:617047|MedGen:CN239310;CLNDN=Myofibrillar_myopathy,_filamin_C-related|Myopathy,_distal,_4|Cardiomyopathy,_familial_hypertrophic,_26|Dilated_Cardiomyopathy,_Dominant;CLNHGVS=NC_000007.14:g.12883541…
7	128835527	643595	G	A	.	.	ALLELEID=635634;CLNDISDB=MONDO:MONDO:0012289,MedGen:C1836050,OMIM:609524,Orphanet:ORPHA171445|MONDO:MONDO:0013550,MedGen:C3279722,OMIM:614065,Orphanet:ORPHA63273|MONDO:MONDO:0014883,MedGen:C4310749,OMIM:617047|MedGen:CN239310;CLNDN=Myofibrillar_myopathy,_filamin_C-related|Myopathy,_distal,_4|Cardiomyopathy,_familial_hypertrophic,_26|Dilated_Cardiomyopathy,_Dominant;CLNHGVS=NC_000007.14:g.12883552…
7	128837255	478130	C	T	.	.	ALLELEID=456775;CLNDISDB=MedGen:CN239310;CLNDN=Dilated_Cardiomyopathy,_Dominant;CLNHGVS=NC_000007.14:g.128837255C>T;CLNREVSTAT=criteria_provided,_single_submitter;CLNSIG=Pathogenic;CLNVC=single_nucleotide_variant;CLNVCSO=SO:0001483;GENEINFO=FLNC:2318;MC=SO:0001587|nonsense;ORIGIN=1;RS=1554397464
7	128837468	478133	TC	T	.	.	ALLELEID=456223;CLNDISDB=MedGen:CN239310;CLNDN=Dilated_Cardiomyopathy,_Dominant;CLNHGVS=NC_000007.14:g.128837472del;CLNREVSTAT=criteria_provided,_single_submitter;CLNSIG=Pathogenic;CLNVC=Deletion;CLNVCSO=SO:0000159;GENEINFO=FLNC:2318;MC=SO:0001589|frameshift_variant;ORIGIN=1;RS=1554397506
7	128837503	539411	C	T	.	.	AF_EXAC=0.00001;ALLELEID=522409;CLNDISDB=MONDO:MONDO:0012289,MedGen:C1836050,OMIM:609524,Orphanet:ORPHA171445|MONDO:MONDO:0013550,MedGen:C3279722,OMIM:614065,Orphanet:ORPHA63273|MONDO:MONDO:0014883,MedGen:C4310749,OMIM:617047|MedGen:CN239310;CLNDN=Myofibrillar_myopathy,_filamin_C-related|Myopathy,_distal,_4|Cardiomyopathy,_familial_hypertrophic,_26|Dilated_Cardiomyopathy,_Dominant;CLNHGVS=NC_0000…
7	128837750	853279	G	T	.	.	ALLELEID=833000;CLNDISDB=MONDO:MONDO:0012289,MedGen:C1836050,OMIM:609524,Orphanet:ORPHA171445|MONDO:MONDO:0013550,MedGen:C3279722,OMIM:614065,Orphanet:ORPHA63273|MONDO:MONDO:0014883,MedGen:C4310749,OMIM:617047|MedGen:CN239310;CLNDN=Myofibrillar_myopathy,_filamin_C-related|Myopathy,_distal,_4|Cardiomyopathy,_familial_hypertrophic,_26|Dilated_Cardiomyopathy,_Dominant;CLNHGVS=NC_000007.14:g.12883775…
7	128838044	859534	A	T	.	.	ALLELEID=833002;CLNDISDB=MONDO:MONDO:0012289,MedGen:C1836050,OMIM:609524,Orphanet:ORPHA171445|MONDO:MONDO:0013550,MedGen:C3279722,OMIM:614065,Orphanet:ORPHA63273|MONDO:MONDO:0014883,MedGen:C4310749,OMIM:617047|MedGen:CN239310;CLNDN=Myofibrillar_myopathy,_filamin_C-related|Myopathy,_distal,_4|Cardiomyopathy,_familial_hypertrophic,_26|Dilated_Cardiomyopathy,_Dominant;CLNHGVS=NC_000007.14:g.12883804…
7	128840126	478121	CAGCGGGG	C	.	.	ALLELEID=456551;CLNDISDB=MONDO:MONDO:0012289,MedGen:C1836050,OMIM:609524,Orphanet:ORPHA171445|MONDO:MONDO:0013550,MedGen:C3279722,OMIM:614065,Orphanet:ORPHA63273|MONDO:MONDO:0014883,MedGen:C4310749,OMIM:617047|MedGen:CN239310;CLNDN=Myofibrillar_myopathy,_filamin_C-related|Myopathy,_distal,_4|Cardiomyopathy,_familial_hypertrophic,_26|Dilated_Cardiomyopathy,_Dominant;CLNHGVS=NC_000007.14:g.12884013…
7	128840603	539354	C	A	.	.	ALLELEID=522522;CLNDISDB=MONDO:MONDO:0012289,MedGen:C1836050,OMIM:609524,Orphanet:ORPHA171445|MONDO:MONDO:0013550,MedGen:C3279722,OMIM:614065,Orphanet:ORPHA63273|MONDO:MONDO:0014883,MedGen:C4310749,OMIM:617047|MedGen:CN239310;CLNDN=Myofibrillar_myopathy,_filamin_C-related|Myopathy,_distal,_4|Cardiomyopathy,_familial_hypertrophic,_26|Dilated_Cardiomyopathy,_Dominant;CLNHGVS=NC_000007.14:g.12884060…
7	128841198	860643	C	CA	.	.	ALLELEID=833015;CLNDISDB=MONDO:MONDO:0012289,MedGen:C1836050,OMIM:609524,Orphanet:ORPHA171445|MONDO:MONDO:0013550,MedGen:C3279722,OMIM:614065,Orphanet:ORPHA63273|MONDO:MONDO:0014883,MedGen:C4310749,OMIM:617047|MedGen:CN239310;CLNDN=Myofibrillar_myopathy,_filamin_C-related|Myopathy,_distal,_4|Cardiomyopathy,_familial_hypertrophic,_26|Dilated_Cardiomyopathy,_Dominant;CLNHGVS=NC_000007.14:g.12884120…
7	128841215	663736	A	ACAAGGGGGATGGCTCCTGCGATGTG	.	.	ALLELEID=635653;CLNDISDB=MONDO:MONDO:0012289,MedGen:C1836050,OMIM:609524,Orphanet:ORPHA171445|MONDO:MONDO:0013550,MedGen:C3279722,OMIM:614065,Orphanet:ORPHA63273|MONDO:MONDO:0014883,MedGen:C4310749,OMIM:617047|MedGen:CN239310;CLNDN=Myofibrillar_myopathy,_filamin_C-related|Myopathy,_distal,_4|Cardiomyopathy,_familial_hypertrophic,_26|Dilated_Cardiomyopathy,_Dominant;CLNHGVS=NC_000007.14:g.12884121…
[truncated: 823 more rows]
