# Supplementary material for: Precise allele-specific genome editing by spatiotemporal control of CRISPR-Cas9 via pronuclear transplantation
Source: Nat Commun. 2020 Sep 14;11:4593. doi: 10.1038/s41467-020-18391-y (PMC7490392; doi:10.1038/s41467-020-18391-y)
Supplement: Supplementary file 7 — Source data [file 41467_2020_18391_MOESM7_ESM.xls]

## Sheet: Fig. 3e
Fig.3e Body size for wild-type embryos, Mash2mat-ko/pat-wt embryos, Peg10mat-wt/pat-ko embryos, Mash2mat-wt/pat-ko embryos and Peg10mat-ko/pat-wt embryos
Mash2 M-ko/P-wt	Peg10 P-ko/M-wt	Mash2 P-ko/M-wt	Peg10 M-ko/P-wt	Wild-type
0.56	0.5	1.23	1.11	1
0.31	0.31	1.13	1.05	1.02
0.83	0.25	1.06	1.04	0.85
0.81	0.96	0.98	0.92	1.04
0.9	0.49	0.97	0.97	1.07
0.6	0.61	0.99	0.95	1.18
	0.61	0.95		0.84
	0.85			0.55
	0.78			0.98
	0.77			1.13
	0.83			1.11
	0.9			1.1
	0.72			1.06
				1.07
				1.29
				0.88

## Sheet: Fig. 4b
Fig.4b Percentage of induced mutation types in exon 4 of Fgfr3 by Past-CRISPR for each of two sgRNAs.
	Mono-allelic mutations	Wild-type	Mosaic mutations
Fgfr3-sgRNA1	15(79%)	2(10.5%)	1(10.5%)
Fgfr3-sgRNA2	1(4.8%)	20(95.2%)	0(0%)

## Sheet: Fig. 4h
Fig.4h
BMD	Wild-type	G369C del/+	G369C/+
	817.476	819.39	893.154
	836.757	848.752	819.943
	809.753	810.125	864.995
	828.898	838.498	864.368
	815.179	828.804	818.325
	819.68	814.176	848.88
BV/TV	Wild-type	G369C del/+	G369C/+
	0.2257	0.1467	0.0921
	0.2188	0.199	0.053
	0.1625	0.1978	0.0782
	0.2382	0.1634	0.0594
	0.1607	0.2376	0.0677
	0.1925	0.2471	0.1122
Tb.N	Wild-type	G369C del/+	G369C/+
	5.3392	5.393	3.1771
	5.3616	5.2994	3.2846
	5.409	5.2313	3.283
	5.2717	5.3932	3.4804
	5.3676	5.2096	3.0157
	5.0456	5.0367	3.1437
Tb.Sp	Wild-type	G369C del/+	G369C/+
	0.1854	0.1812	0.3192
	0.1778	0.1751	0.3134
	0.1817	0.1798	0.3145
	0.1763	0.1849	0.3147
	0.1789	0.1859	0.3172
	0.1869	0.1877	0.323

## Sheet: Supplementary figure. 1b
Supplementary figure 1b. The number of embryos counted in stages of each group
	Anapc2 ko embryos			Anapc2 Mat-ko embryos			Anapc2 Pat-ko embryos			Wild-type emrbyos
2-cell	39	33	41	33	35	28	32	34	24	56	47	63
4-cell	38	32	39	32	34	27	31	33	23	55	47	61
morula	37	29	36	31	32	26	30	31	22	54	45	57
blastocyst	2	1	3	26	30	22	25	28	20	50	43	53

## Sheet: Supplementary figure. 6a
Supplementary figure. 6a
		wild-type		Mash2 KO		Peg10 KO
percentage of blastocysts n/(%)		14(93.3%)	23(88.5%)	11(84.6%)	12(92%)	12(85.7%)	23(92%)

## Sheet: Supplementary figure. 7a
Supplementary figure. 7a
		Mash2 mat-ko/pat-wt		Mash2 pat-ko/mat-wt		Peg10 mat-ko/pat-wt		Peg10 pat-ko/mat-wt		wild-type
percentage of blastocysts n/(%)		25(83.3%)		32(82.1%)		32(82.1%)		23(82.2%)		40(90.9%)

## Sheet: statistical analysis
Supplementary Table 5. Summary of statistical analysis performed by one-way ANOVA
Groups	Integral ANOVA results						Multiple comparison
	ANOVA table	SS	DF	MS	F (DFn, DFd)	P value	Tukey's multiple comparisons test	Mean Diff.	95.00% CI of diff.	Significant?	Summary	Adjusted P Value
BMD analysis on femurs between Wildtype, G369C del/+ and G369C /+ groups (Fig.4h)	Treatment (between columns)	3144	2	1572	F (2, 15) = 4.076	P=0.0386	Wildtype vs. G369C del/+	-5.334	-34.79 to 24.12	No	ns	0.8861	A-B
	Residual (within columns)	5786	15	385.7			Wildtype vs. G369C /+	-30.32	-59.77 to -0.8682	Yes	*	0.0432	A-C
	Total	8930	17				G369C del/+ vs. G369C /+	-24.99	-54.44 to 4.465	No	ns	0.103	B-C
BV/TV analysis on femurs between Wildtype, G369C del/+ and G369C /+ groups (Fig.4h)	Treatment (between columns)	0.0596	2	0.0298	F (2, 15) = 28.42	P<0.0001	Wildtype vs. G369C del/+	0.001133	-0.04743 to 0.04969	No	ns	0.998	A-B
	Residual (within columns)	0.01573	15	0.001048			Wildtype vs. G369C /+	0.1226	0.07407 to 0.1712	Yes	****	<0.0001	A-C
	Total	0.07533	17				G369C del/+ vs. G369C /+	0.1215	0.07294 to 0.1701	Yes	****	<0.0001	B-C
TB.N analysis on femurs between Wildtype, G369C del/+ and G369C /+ groups (Fig.4h)	Treatment (between columns)	16.8	2	8.4	F (2, 15) = 417.0	P<0.0001	Wildtype vs. G369C del/+	0.03858	-0.1743 to 0.2514	No	ns	0.8859	A-B
	Residual (within columns)	0.3022	15	0.02014			Wildtype vs. G369C /+	2.068	1.856 to 2.281	Yes	****	<0.0001	A-C
	Total	17.1	17				G369C del/+ vs. G369C /+	2.03	1.817 to 2.243	Yes	****	<0.0001	B-C
TB.Sp analysis on femurs between Wildtype, G369C del/+ and G369C /+ groups (Fig.4h)	Treatment (between columns)	0.07312	2	0.03656	F (2, 15) = 2072	P<0.0001	Wildtype vs. G369C del/+	-0.001267	-0.007566 to 0.005033	No	ns	0.8617	A-B
	Residual (within columns)	0.0002647	15	1.765e-05			Wildtype vs. G369C /+	-0.1358	-0.1421 to -0.1295	Yes	****	<0.0001	A-C
	Total	0.07339	17				G369C del/+ vs. G369C /+	-0.1346	-0.1409 to -0.1283	Yes	****	<0.0001	B-C
analysis on bodysize between Mash2m-/p+, Mash2m+/p- and wild-type (Fig.3e)	Treatment (between columns)	0.5964	2	0.2982	F (2, 26) = 10.44	P=0.0005	Mash2 M-ko/P-wt vs. Mash2 M-wt/P-ko	-0.376	-0.6096 to -0.1423	Yes	**	0.0013	A-B
	Residual (within columns)	0.7428	26	0.02857			Mash2 M-ko/P-wt vs. wt	-0.342	-0.5431 to -0.1410	Yes	***	0.0007	A-C
	Total	1.339	28				Mash2 M-wt/P-ko vs. wt	0.03391	-0.1564 to 0.2242	No	ns	0.898	B-C
analysis on bodysize between Peg10m-/p+, Peg10m+/p- and wild-type (Fig.3e)	Treatment (between columns)	0.9974	2	0.4987	F (2, 32) = 15.15	P<0.0001	Peg10 M-wt/P-ko vs. Peg10 M-ko/P-wt	-0.3467	-0.5667 to -0.1266	Yes	**	0.0014	A-B
	Residual (within columns)	1.053	32	0.03291			Peg10 M-wt/P-ko vs. wt	-0.3504	-0.5168 to -0.1839	Yes	****	<0.0001	A-C
	Total	2.051	34				Peg10 M-ko/P-wt vs. wt	-0.003708	-0.2171 to 0.2097	No	ns	0.999	B-C
